# Supplementary material for: The Molecular Comorbidity Network of Periodontal Disease
Source: Int J Mol Sci. 2024 Sep 21;25(18):10161. doi: 10.3390/ijms251810161 (PMC11432284; doi:10.3390/ijms251810161)
Supplement: Supplementary file 1 [file ijms-25-10161-s001.zip › Supplementary_Table_S1.csv]

	year_initial	el	gene_dsi	year_final	uniprotid	gene_symbol	score	geneid	gene_pli	source	disease_semantic_type	diseaseid	disease_class_name	disease_name	disease_type	ei	protein_class	gene_dpi	protein_class_name	disease_class
1	1983		0.324	2020	P03372	ESR1	1	2099	0.9992	CURATED	Neoplastic Process	C0006142	Neoplasms; Skin and Connective Tissue Diseases	Malignant neoplasm of breast	disease	0.967	DTO_00102000	0.962	Nuclear receptor	C04;C17
2	2001		0.292	2020	P42336	PIK3CA	1	5290	1	CURATED	Neoplastic Process	C0006142	Neoplasms; Skin and Connective Tissue Diseases	Malignant neoplasm of breast	disease	0.985	DTO_03300101	0.923	Kinase	C04;C17
3	1996	limited	0.597	2020	Q99728	BARD1	1	580	1.3777e-24	CURATED	Neoplastic Process	C0006142	Neoplasms; Skin and Connective Tissue Diseases	Malignant neoplasm of breast	disease	0.896		0.538		C04;C17
4	1992	strong	0.367	2020	P38398	BRCA1	1	672	9.2157e-29	CURATED	Neoplastic Process	C0006142	Neoplasms; Skin and Connective Tissue Diseases	Malignant neoplasm of breast	disease	0.956	DTO_05007624	0.923	Enzyme	C04;C17
5	1994	strong	0.379	2020	P51587	BRCA2	1	675	2.3581e-25	CURATED	Neoplastic Process	C0006142	Neoplasms; Skin and Connective Tissue Diseases	Malignant neoplasm of breast	disease	0.951	DTO_05007557	0.846	Nucleic acid binding	C04;C17
6	1982		0.236	2020	P04637	TP53	1	7157	0.53235	CURATED	Neoplastic Process	C0006142	Neoplasms; Skin and Connective Tissue Diseases	Malignant neoplasm of breast	disease	0.973	DTO_05007542	0.962	Transcription factor	C04;C17
7	1998	moderate	0.423	2019	Q9HC29	NOD2	1	64127	1.9834e-30	CURATED	Disease or Syndrome	C0010346	Digestive System Diseases	Crohn Disease	disease	0.937	DTO_05007624	0.923	Enzyme	C06
8	1992		0.461	2019	P41235	HNF4A	1	3172	0.15285	CURATED	Disease or Syndrome	C0011860	Nutritional and Metabolic Diseases; Endocrine System Diseases	Diabetes Mellitus, Non-Insulin-Dependent	disease	0.942	DTO_00102000	0.808	Nuclear receptor	C18;C19
9	1999	limited	0.644	2019	O43316	PAX4	1	5078	0.00042273	CURATED	Disease or Syndrome	C0011860	Nutritional and Metabolic Diseases; Endocrine System Diseases	Diabetes Mellitus, Non-Insulin-Dependent	disease	0.857		0.423		C18;C19
10	1994	limited	0.711	2018	Q16821	PPP1R3A	1	5506	9.3122e-16	CURATED	Disease or Syndrome	C0011860	Nutritional and Metabolic Diseases; Endocrine System Diseases	Diabetes Mellitus, Non-Insulin-Dependent	disease	0.929	DTO_05007584	0.577	Enzyme modulator	C18;C19
11	1973	definitive	0.417	2020	P35555	FBN1	1	2200	1	CURATED	Disease or Syndrome	C0024796	Congenital, Hereditary, and Neonatal Diseases and Abnormalities; Skin and Connective Tissue Diseases; Musculoskeletal Diseases; Cardiovascular Diseases	Marfan Syndrome	disease	0.986	DTO_05007616	0.846	Calcium-binding protein	C16;C17;C05;C14
12	1997		0.535	2020	P32245	MC4R	1	4160	0.00091697	CURATED	Disease or Syndrome	C0028754	Pathological Conditions, Signs and Symptoms; Nutritional and Metabolic Diseases	Obesity	disease	0.961	DTO_02300001	0.692	G-protein coupled receptor	C23;C18
13	1997		0.358	2020	P37231	PPARG	1	5468	0.029194	CURATED	Disease or Syndrome	C0028754	Pathological Conditions, Signs and Symptoms; Nutritional and Metabolic Diseases	Obesity	disease	0.96	DTO_00102000	0.885	Nuclear receptor	C23;C18
14	1993		0.44	2020	O15553	MEFV	1	4210	1.0177e-14	CURATED	Disease or Syndrome	C0031069	Congenital, Hereditary, and Neonatal Diseases and Abnormalities	Familial Mediterranean Fever	disease	0.993		0.885		C16
15	1992	limited	0.351	2020	P10275	AR	1	367	0.98837	CURATED	Neoplastic Process	C0376358	Neoplasms; Male Urogenital Diseases	Malignant neoplasm of prostate	disease	0.982	DTO_00102000	0.846	Nuclear receptor	C04;C12
16	1972	strong	0.305	2020	P60484	PTEN	1	5728	0.25651	CURATED	Neoplastic Process	C0376358	Neoplasms; Male Urogenital Diseases	Malignant neoplasm of prostate	disease	0.975	DTO_05007624	0.923	Enzyme	C04;C12
17	2001		0.474	2018	P31751	AKT2	0.96	208	0.64432	CURATED	Disease or Syndrome	C0011860	Nutritional and Metabolic Diseases; Endocrine System Diseases	Diabetes Mellitus, Non-Insulin-Dependent	disease	1	DTO_03300101	0.769	Kinase	C18;C19
18	1998	strong	0.328	2020	P12821	ACE	0.9	1636	1.0344e-37	CURATED	Disease or Syndrome	C0002395	Nervous System Diseases; Mental Disorders	Alzheimer's Disease	disease	0.915	DTO_05007624	0.923	Enzyme	C10;F03
19	1987		0.422	2020	P05067	APP	0.9	351	0.046544	CURATED	Disease or Syndrome	C0002395	Nervous System Diseases; Mental Disorders	Alzheimer's Disease	disease	0.981	DTO_05007584	0.846	Enzyme modulator	C10;F03
20	2004		0.438	2020	Q9Y2R2	PTPN22	0.9	26191	3.4921e-21	CURATED	Disease or Syndrome	C0011854	Nutritional and Metabolic Diseases; Immune System Diseases; Endocrine System Diseases	Diabetes Mellitus, Insulin-Dependent	disease	0.945		0.846		C18;C20;C19
21	1992	strong	0.523	2020	P35557	GCK	0.9	2645	0.63464	CURATED	Disease or Syndrome	C0011860	Nutritional and Metabolic Diseases; Endocrine System Diseases	Diabetes Mellitus, Non-Insulin-Dependent	disease	0.953	DTO_03300101	0.808	Kinase	C18;C19
22	1993		0.488	2019	P35568	IRS1	0.9	3667	0.023645	CURATED	Disease or Syndrome	C0011860	Nutritional and Metabolic Diseases; Endocrine System Diseases	Diabetes Mellitus, Non-Insulin-Dependent	disease	0.939		0.769		C18;C19
23	1996	strong	0.529	2019	Q14654	KCNJ11	0.9	3767	0.010894	CURATED	Disease or Syndrome	C0011860	Nutritional and Metabolic Diseases; Endocrine System Diseases	Diabetes Mellitus, Non-Insulin-Dependent	disease	0.943	DTO_01300327	0.615	Ion channel	C18;C19
24	1995	strong	0.478	2019	P20823	HNF1A	0.9	6927	0.96115	CURATED	Disease or Syndrome	C0011860	Nutritional and Metabolic Diseases; Endocrine System Diseases	Diabetes Mellitus, Non-Insulin-Dependent	disease	0.954	DTO_05007557	0.846	Nucleic acid binding	C18;C19
25	1998	strong	0.374	2018	Q13315	ATM	0.9	472	5.5884e-47	CURATED	Neoplastic Process	C0023418	Neoplasms	leukemia	disease	1	DTO_03300101	0.885	Kinase	C04
26	2002	limited	0.385	2019	P03956	MMP1	0.9	4312	7.7197e-18	CURATED	Disease or Syndrome	C0024117	Respiratory Tract Diseases	Chronic Obstructive Airway Disease	disease	0.875	DTO_05007624	0.885	Enzyme	C08
27	2000		0.505	2020	P24855	DNASE1	0.9	1773	6.9801e-21	CURATED	Disease or Syndrome	C0024141	Skin and Connective Tissue Diseases; Immune System Diseases	Lupus Erythematosus, Systemic	disease	0.955		0.846		C17;C20
28	1995		0.522	2019	P31994	FCGR2B	0.9	2213	0.45637	CURATED	Disease or Syndrome	C0024141	Skin and Connective Tissue Diseases; Immune System Diseases	Lupus Erythematosus, Systemic	disease	0.98	DTO_05007620	0.846	Cell adhesion	C17;C20
29	1996	strong	0.356	2020	P01189	POMC	0.9	5443	0.00011658	CURATED	Disease or Syndrome	C0028754	Pathological Conditions, Signs and Symptoms; Nutritional and Metabolic Diseases	Obesity	disease	0.959		0.846		C23;C18
30	2004	strong	0.485	2019	O75197	LRP5	0.9	4041	0.50992	CURATED	Disease or Syndrome	C0029456	Nutritional and Metabolic Diseases; Musculoskeletal Diseases	Osteoporosis	disease	0.976		0.846		C18;C05
31	1993		0.236	2019	P04637	TP53	0.9	7157	0.53235	CURATED	Neoplastic Process	C0030297	Digestive System Diseases; Neoplasms; Endocrine System Diseases	Pancreatic Neoplasm	disease	1	DTO_05007542	0.962	Transcription factor	C06;C04;C19
32	1995	strong	0.483	2020	P15976	GATA1	0.9	2623	0.94798	CURATED	Disease or Syndrome	C0040034	Hemic and Lymphatic Diseases	Thrombocytopenia	phenotype	0.947		0.808		C15
33	1996	strong	0.379	2020	P51587	BRCA2	0.9	675	2.3581e-25	CURATED	Neoplastic Process	C0376358	Neoplasms; Male Urogenital Diseases	Malignant neoplasm of prostate	disease	0.948	DTO_05007557	0.846	Nucleic acid binding	C04;C12
34	1982		0.236	2020	P04637	TP53	0.9	7157	0.53235	CURATED	Neoplastic Process	C0678222	Neoplasms; Skin and Connective Tissue Diseases	Breast Carcinoma	disease	0.971	DTO_05007542	0.962	Transcription factor	C04;C17
35	2001		0.46	2019	O96017	CHEK2	0.8	11200	1.2103e-24	CURATED	Neoplastic Process	C0006142	Neoplasms; Skin and Connective Tissue Diseases	Malignant neoplasm of breast	disease	0.963	DTO_03300101	0.808	Kinase	C04;C17
36	1987		0.328	2020	P04626	ERBB2	0.8	2064	0.0059892	CURATED	Neoplastic Process	C0006142	Neoplasms; Skin and Connective Tissue Diseases	Malignant neoplasm of breast	disease	0.97	DTO_03300101	0.923	Kinase	C04;C17
37	1997	strong	0.305	2020	P60484	PTEN	0.8	5728	0.25651	CURATED	Neoplastic Process	C0006142	Neoplasms; Skin and Connective Tissue Diseases	Malignant neoplasm of breast	disease	0.956	DTO_05007624	0.923	Enzyme	C04;C17
38	2006		0.485	2020	Q86YC2	PALB2	0.8	79728	3.0379e-19	CURATED	Neoplastic Process	C0006142	Neoplasms; Skin and Connective Tissue Diseases	Malignant neoplasm of breast	disease	0.97		0.769		C04;C17
39	2001		0.507	2020	Q9BX63	BRIP1	0.8	83990	6.206e-17	CURATED	Neoplastic Process	C0006142	Neoplasms; Skin and Connective Tissue Diseases	Malignant neoplasm of breast	disease	0.951	DTO_05007624	0.731	Enzyme	C04;C17
40	1999		0.388	2019	Q03135	CAV1	0.8	857	0.008274	CURATED	Neoplastic Process	C0006142	Neoplasms; Skin and Connective Tissue Diseases	Malignant neoplasm of breast	disease	0.977	DTO_05007584	0.885	Enzyme modulator	C04;C17
41	1991	limited	0.401	2019	P12830	CDH1	0.8	999	0.14631	CURATED	Neoplastic Process	C0006142	Neoplasms; Skin and Connective Tissue Diseases	Malignant neoplasm of breast	disease	1		0.808		C04;C17
42	1999	strong	0.543	2018	Q13562	NEUROD1	0.8	4760	0.77109	CURATED	Disease or Syndrome	C0011860	Nutritional and Metabolic Diseases; Endocrine System Diseases	Diabetes Mellitus, Non-Insulin-Dependent	disease	0.92	DTO_05007624	0.808	Enzyme	C18;C19
43	1990		0.528	2020	P14672	SLC2A4	0.8	6517	4.7123e-05	CURATED	Disease or Syndrome	C0011860	Nutritional and Metabolic Diseases; Endocrine System Diseases	Diabetes Mellitus, Non-Insulin-Dependent	disease	0.951	DTO_05007405	0.769	Transporter	C18;C19
44	1998		0.473	2019	P35680	HNF1B	0.8	6928	0.99976	CURATED	Disease or Syndrome	C0011860	Nutritional and Metabolic Diseases; Endocrine System Diseases	Diabetes Mellitus, Non-Insulin-Dependent	disease	0.978	DTO_05007557	0.808	Nucleic acid binding	C18;C19
45	1994		0.3	2019	P42771;Q8N726	CDKN2A	0.8	1029	0.39474	CURATED	Neoplastic Process	C0014859	Digestive System Diseases; Neoplasms	Esophageal Neoplasms	group	0.957		0.885		C06;C04
46	2007	strong	0.517	2020	Q9NSU2	TREX1	0.8	11277	0.57528	CURATED	Disease or Syndrome	C0024141	Skin and Connective Tissue Diseases; Immune System Diseases	Lupus Erythematosus, Systemic	disease	0.967		0.808		C17;C20
47	2004		0.438	2019	Q9Y2R2	PTPN22	0.8	26191	3.4921e-21	CURATED	Disease or Syndrome	C0024141	Skin and Connective Tissue Diseases; Immune System Diseases	Lupus Erythematosus, Systemic	disease	0.952		0.846		C17;C20
48	1998		0.402	2020	Q15116	PDCD1	0.8	5133	0.41706	CURATED	Disease or Syndrome	C0024141	Skin and Connective Tissue Diseases; Immune System Diseases	Lupus Erythematosus, Systemic	disease	0.949		0.846		C17;C20
49	1996		0.3	2019	P42771;Q8N726	CDKN2A	0.8	1029	0.39474	CURATED	Neoplastic Process	C0030297	Digestive System Diseases; Neoplasms; Endocrine System Diseases	Pancreatic Neoplasm	disease	1		0.885		C06;C04;C19
50	2003		0.46	2019	O96017	CHEK2	0.8	11200	1.2103e-24	CURATED	Neoplastic Process	C0376358	Neoplasms; Male Urogenital Diseases	Malignant neoplasm of prostate	disease	0.963	DTO_03300101	0.808	Kinase	C04;C12
51	1994	strong	0.441	2019	P12259	F5	0.78	2153	5.919e-15	CURATED	Disease or Syndrome	C0015499	Congenital, Hereditary, and Neonatal Diseases and Abnormalities; Hemic and Lymphatic Diseases	Hereditary Factor V Deficiency	disease	1	DTO_05007624	0.846	Enzyme	C16;C15
52	1987	moderate	0.612	2019	P00748	F12	0.74	2161	8.2526e-08	CURATED	Disease or Syndrome	C1857728	Skin and Connective Tissue Diseases; Immune System Diseases; Cardiovascular Diseases	Hereditary Angioedema Type III	disease	1	DTO_05007624	0.577	Enzyme	C17;C20;C14
53	1991	moderate	0.584	2013	P16870	CPE	0.73	1363	0.99233	CURATED	Disease or Syndrome	C0028754	Pathological Conditions, Signs and Symptoms; Nutritional and Metabolic Diseases	Obesity	disease	0.923		0.692		C23;C18
54	1986		0.236	2020	P04637	TP53	0.7	7157	0.53235	CURATED	Neoplastic Process	C0001418	Neoplasms	Adenocarcinoma	group	0.975	DTO_05007542	0.962	Transcription factor	C04
55	1994		0.502	2019	P00325	ADH1B	0.7	125	9.934e-07	CURATED	Mental or Behavioral Dysfunction	C0001973	Chemically-Induced Disorders; Mental Disorders	Alcoholic Intoxication, Chronic	disease	1	DTO_05007624	0.846	Enzyme	C25;F03
56	1991		0.547	2019	P00326	ADH1C	0.7	126	NA	CURATED	Mental or Behavioral Dysfunction	C0001973	Chemically-Induced Disorders; Mental Disorders	Alcoholic Intoxication, Chronic	disease	1	DTO_05007624	0.731	Enzyme	C25;F03
57	1991		0.457	2019	P05091	ALDH2	0.7	217	3.3959e-10	CURATED	Mental or Behavioral Dysfunction	C0001973	Chemically-Induced Disorders; Mental Disorders	Alcoholic Intoxication, Chronic	disease	1	DTO_05007624	0.885	Enzyme	C25;F03
58	2004		0.641	2017	P47869	GABRA2	0.7	2555	0.99598	CURATED	Mental or Behavioral Dysfunction	C0001973	Chemically-Induced Disorders; Mental Disorders	Alcoholic Intoxication, Chronic	disease	0.8	DTO_01300327	0.346	Ion channel	C25;F03
59	1999		0.473	2014	P28223	HTR2A	0.7	3356	0.51124	CURATED	Mental or Behavioral Dysfunction	C0001973	Chemically-Induced Disorders; Mental Disorders	Alcoholic Intoxication, Chronic	disease	1	DTO_02300001	0.846	G-protein coupled receptor	C25;F03
60	2000		0.489	2019	O14672	ADAM10	0.7	102	1	CURATED	Disease or Syndrome	C0002395	Nervous System Diseases; Mental Disorders	Alzheimer's Disease	disease	0.986		0.846		C10;F03
61	2000		0.43	2020	P49841	GSK3B	0.7	2932	0.95571	CURATED	Disease or Syndrome	C0002395	Nervous System Diseases; Mental Disorders	Alzheimer's Disease	disease	0.982	DTO_03300101	0.846	Kinase	C10;F03
62	2001	strong	0.436	2018	Q30201	HFE	0.7	3077	2.5587e-08	CURATED	Disease or Syndrome	C0002395	Nervous System Diseases; Mental Disorders	Alzheimer's Disease	disease	0.963		0.846		C10;F03
63	1991		0.338	2020	P02649	APOE	0.7	348	0.0018685	CURATED	Disease or Syndrome	C0002395	Nervous System Diseases; Mental Disorders	Alzheimer's Disease	disease	0.946		0.962		C10;F03
64	1988		0.446	2020	P10636	MAPT	0.7	4137	0.0060258	CURATED	Disease or Syndrome	C0002395	Nervous System Diseases; Mental Disorders	Alzheimer's Disease	disease	0.99		0.923		C10;F03
65	2007	limited	0.519	2020	Q9NZC2	TREM2	0.7	54209	3.2892e-09	CURATED	Disease or Syndrome	C0002395	Nervous System Diseases; Mental Disorders	Alzheimer's Disease	disease	0.977		0.769		C10;F03
66	1990		0.469	2020	P49768	PSEN1	0.7	5663	0.97322	CURATED	Disease or Syndrome	C0002395	Nervous System Diseases; Mental Disorders	Alzheimer's Disease	disease	0.971	DTO_05007624	0.846	Enzyme	C10;F03
67	2002		0.433	2020	P81172	HAMP	0.7	57817	0.0081797	CURATED	Disease or Syndrome	C0002871	Hemic and Lymphatic Diseases	Anemia	disease	0.966		0.846		C15
68	2004		0.438	2019	Q9Y2R2	PTPN22	0.7	26191	3.4921e-21	CURATED	Disease or Syndrome	C0003873	Skin and Connective Tissue Diseases; Musculoskeletal Diseases; Immune System Diseases	Rheumatoid Arthritis	disease	0.899		0.846		C17;C05;C20
69	2003		0.603	2019	Q9H015	SLC22A4	0.7	6583	1.8253e-08	CURATED	Disease or Syndrome	C0003873	Skin and Connective Tissue Diseases; Musculoskeletal Diseases; Immune System Diseases	Rheumatoid Arthritis	disease	0.857	DTO_05007405	0.769	Transporter	C17;C05;C20
70	1989		0.231	2020	P01375	TNF	0.7	7124	0.8033	CURATED	Disease or Syndrome	C0003873	Skin and Connective Tissue Diseases; Musculoskeletal Diseases; Immune System Diseases	Rheumatoid Arthritis	disease	0.975	DTO_05007599	0.962	Signaling	C17;C05;C20
71	2002		0.541	2019	Q9UL17	TBX21	0.7	30009	0.99636	CURATED	Disease or Syndrome	C0004096	Respiratory Tract Diseases; Immune System Diseases	Asthma	disease	0.944	DTO_05007542	0.808	Transcription factor	C08;C20
72	1991		0.437	2020	P05113	IL5	0.7	3567	0.0056529	CURATED	Disease or Syndrome	C0004096	Respiratory Tract Diseases; Immune System Diseases	Asthma	disease	0.973		0.846		C08;C20
73	1995		0.386	2020	P35225	IL13	0.7	3596	0.014426	CURATED	Disease or Syndrome	C0004096	Respiratory Tract Diseases; Immune System Diseases	Asthma	disease	0.982		0.846		C08;C20
74	1995		0.473	2019	P51671	CCL11	0.7	6356	0.010211	CURATED	Disease or Syndrome	C0004096	Respiratory Tract Diseases; Immune System Diseases	Asthma	disease	0.953	DTO_05007599	0.885	Signaling	C08;C20
75	1996		0.287	2020	P01137	TGFB1	0.7	7040	0.03685	CURATED	Disease or Syndrome	C0004096	Respiratory Tract Diseases; Immune System Diseases	Asthma	disease	0.979	DTO_05007599	0.962	Signaling	C08;C20
76	1980		0.449	2020	P01130	LDLR	0.7	3949	9.841e-24	CURATED	Disease or Syndrome	C0004153	Cardiovascular Diseases	Atherosclerosis	disease	0.984		0.885		C14
77	2005	strong	0.522	2019	Q12809	KCNH2	0.7	3757	0.99593	CURATED	Disease or Syndrome	C0004238	Pathological Conditions, Signs and Symptoms; Cardiovascular Diseases	Atrial Fibrillation	disease	1	DTO_01300327	0.731	Ion channel	C23;C14
78	2004		0.459	2020	Q09472	EP300	0.7	2033	1	CURATED	Neoplastic Process	C0006142	Neoplasms; Skin and Connective Tissue Diseases	Malignant neoplasm of breast	disease	1		0.846		C04;C17
79	1999	limited	0.311	2020	P31749	AKT1	0.7	207	0.9759	CURATED	Neoplastic Process	C0006142	Neoplasms; Skin and Connective Tissue Diseases	Malignant neoplasm of breast	disease	0.993	DTO_03300101	0.962	Kinase	C04;C17
80	1991		0.38	2020	P21802	FGFR2	0.7	2263	0.99731	CURATED	Neoplastic Process	C0006142	Neoplasms; Skin and Connective Tissue Diseases	Malignant neoplasm of breast	disease	0.942	DTO_03300101	0.808	Kinase	C04;C17
81	2005		0.32	2020	P01116	KRAS	0.7	3845	0.00078803	CURATED	Neoplastic Process	C0006142	Neoplasms; Skin and Connective Tissue Diseases	Malignant neoplasm of breast	disease	0.947	DTO_05007584	0.923	Enzyme modulator	C04;C17
82	1996		0.374	2020	Q13315	ATM	0.7	472	5.5884e-47	CURATED	Neoplastic Process	C0006142	Neoplasms; Skin and Connective Tissue Diseases	Malignant neoplasm of breast	disease	0.932	DTO_03300101	0.885	Kinase	C04;C17
83	2006		0.466	2020	Q5VWK5	IL23R	0.7	149233	0.00055961	CURATED	Disease or Syndrome	C0009324	Digestive System Diseases	Ulcerative Colitis	disease	0.982	DTO_05007599	0.769	Signaling	C06
84	1998		0.423	2019	Q9HC29	NOD2	0.7	64127	1.9834e-30	CURATED	Disease or Syndrome	C0009324	Digestive System Diseases	Ulcerative Colitis	disease	0.909	DTO_05007624	0.923	Enzyme	C06
85	1983		0.338	2019	P02649	APOE	0.7	348	0.0018685	CURATED	Disease or Syndrome	C0010068	Cardiovascular Diseases	Coronary heart disease	disease	0.966		0.962		C14
86	2006		0.466	2020	Q5VWK5	IL23R	0.7	149233	0.00055961	CURATED	Disease or Syndrome	C0010346	Digestive System Diseases	Crohn Disease	disease	0.95	DTO_05007599	0.769	Signaling	C06
87	1994		0.333	2019	P01911	HLA-DRB1	0.7	3123	0.0010997	CURATED	Disease or Syndrome	C0010346	Digestive System Diseases	Crohn Disease	disease	0.88	DTO_05007608	0.923	Immune response	C06
88	2007		0.617	2020	A1A4Y4	IRGM	0.7	345611	NA	CURATED	Disease or Syndrome	C0010346	Digestive System Diseases	Crohn Disease	disease	0.939		0.538		C06
89	1996	strong	0.281	2020	P22301	IL10	0.7	3586	0.0058874	CURATED	Disease or Syndrome	C0010346	Digestive System Diseases	Crohn Disease	disease	0.962		0.923		C06
90	2001		0.543	2020	Q676U5	ATG16L1	0.7	55054	0.96452	CURATED	Disease or Syndrome	C0010346	Digestive System Diseases	Crohn Disease	disease	0.953		0.769		C06
91	1997		0.429	2020	P31645	SLC6A4	0.7	6532	0.24602	CURATED	Mental or Behavioral Dysfunction	C0011581	Mental Disorders	Depressive disorder	disease	1	DTO_05007405	0.808	Transporter	F03
92	1981		0.445	2020	P01308	INS	0.7	3630	0.30091	CURATED	Disease or Syndrome	C0011849	Nutritional and Metabolic Diseases; Endocrine System Diseases	Diabetes Mellitus	group	0.963		0.923		C18;C19
93	1982		0.445	2020	P01308	INS	0.7	3630	0.30091	CURATED	Disease or Syndrome	C0011854	Nutritional and Metabolic Diseases; Immune System Diseases; Endocrine System Diseases	Diabetes Mellitus, Insulin-Dependent	disease	0.969		0.923		C18;C20;C19
94	1998	strong	0.478	2019	P20823	HNF1A	0.7	6927	0.96115	CURATED	Disease or Syndrome	C0011854	Nutritional and Metabolic Diseases; Immune System Diseases; Endocrine System Diseases	Diabetes Mellitus, Insulin-Dependent	disease	1	DTO_05007557	0.846	Nucleic acid binding	C18;C20;C19
95	2002		0.617	2019	O95622	ADCY5	0.7	111	0.99928	CURATED	Disease or Syndrome	C0011860	Nutritional and Metabolic Diseases; Endocrine System Diseases	Diabetes Mellitus, Non-Insulin-Dependent	disease	0.947		0.577		C18;C19
96	2000		0.621	2019	Q9HC96	CAPN10	0.7	11132	6.9206e-13	CURATED	Disease or Syndrome	C0011860	Nutritional and Metabolic Diseases; Endocrine System Diseases	Diabetes Mellitus, Non-Insulin-Dependent	disease	0.926	DTO_05007624	0.577	Enzyme	C18;C19
97	2005		0.494	2018	P17096	HMGA1	0.7	3159	0.83209	CURATED	Disease or Syndrome	C0011860	Nutritional and Metabolic Diseases; Endocrine System Diseases	Diabetes Mellitus, Non-Insulin-Dependent	disease	0.929	DTO_05007557	0.769	Nucleic acid binding	C18;C19
98	1983		0.445	2020	P01308	INS	0.7	3630	0.30091	CURATED	Disease or Syndrome	C0011860	Nutritional and Metabolic Diseases; Endocrine System Diseases	Diabetes Mellitus, Non-Insulin-Dependent	disease	0.978		0.923		C18;C19
99	1985		0.432	2020	P06213	INSR	0.7	3643	3.6145e-05	CURATED	Disease or Syndrome	C0011860	Nutritional and Metabolic Diseases; Endocrine System Diseases	Diabetes Mellitus, Non-Insulin-Dependent	disease	0.962	DTO_03300101	0.846	Kinase	C18;C19
100	1998		0.53	2019	P52945	PDX1	0.7	3651	0.017775	CURATED	Disease or Syndrome	C0011860	Nutritional and Metabolic Diseases; Endocrine System Diseases	Diabetes Mellitus, Non-Insulin-Dependent	disease	0.956		0.654		C18;C19
101	2000	moderate	0.498	2019	P22413	ENPP1	0.7	5167	4.9944e-08	CURATED	Disease or Syndrome	C0011860	Nutritional and Metabolic Diseases; Endocrine System Diseases	Diabetes Mellitus, Non-Insulin-Dependent	disease	0.814	DTO_05007624	0.808	Enzyme	C18;C19
102	1998		0.358	2020	P37231	PPARG	0.7	5468	0.029194	CURATED	Disease or Syndrome	C0011860	Nutritional and Metabolic Diseases; Endocrine System Diseases	Diabetes Mellitus, Non-Insulin-Dependent	disease	0.953	DTO_00102000	0.885	Nuclear receptor	C18;C19
103	2007		0.617	2019	Q5VV42	CDKAL1	0.7	54901	0.016021	CURATED	Disease or Syndrome	C0011860	Nutritional and Metabolic Diseases; Endocrine System Diseases	Diabetes Mellitus, Non-Insulin-Dependent	disease	0.984		0.615		C18;C19
104	1990		0.572	2019	P11168	SLC2A2	0.7	6514	3.4337e-08	CURATED	Disease or Syndrome	C0011860	Nutritional and Metabolic Diseases; Endocrine System Diseases	Diabetes Mellitus, Non-Insulin-Dependent	disease	0.839	DTO_05007405	0.692	Transporter	C18;C19
105	1995		0.474	2018	Q09428	ABCC8	0.7	6833	7.9571e-24	CURATED	Disease or Syndrome	C0011860	Nutritional and Metabolic Diseases; Endocrine System Diseases	Diabetes Mellitus, Non-Insulin-Dependent	disease	0.9	DTO_05007405	0.846	Transporter	C18;C19
106	2006		0.485	2020	Q9NQB0	TCF7L2	0.7	6934	0.99537	CURATED	Disease or Syndrome	C0011860	Nutritional and Metabolic Diseases; Endocrine System Diseases	Diabetes Mellitus, Non-Insulin-Dependent	disease	0.965		0.846		C18;C19
107	2002		0.287	2020	P01137	TGFB1	0.7	7040	0.03685	CURATED	Disease or Syndrome	C0011860	Nutritional and Metabolic Diseases; Endocrine System Diseases	Diabetes Mellitus, Non-Insulin-Dependent	disease	1	DTO_05007599	0.962	Signaling	C18;C19
108	2002	strong	0.528	2020	O76024	WFS1	0.7	7466	1.6231e-38	CURATED	Disease or Syndrome	C0011860	Nutritional and Metabolic Diseases; Endocrine System Diseases	Diabetes Mellitus, Non-Insulin-Dependent	disease	0.974		0.846		C18;C19
109	1997		0.535	2017	Q9Y4H2	IRS2	0.7	8660	0.99032	CURATED	Disease or Syndrome	C0011860	Nutritional and Metabolic Diseases; Endocrine System Diseases	Diabetes Mellitus, Non-Insulin-Dependent	disease	0.975		0.654		C18;C19
110	1994		0.445	2019	P01308	INS	0.7	3630	0.30091	CURATED	Disease or Syndrome	C0020456	Nutritional and Metabolic Diseases	Hyperglycemia	disease	1		0.923		C18
111	1995		0.281	2020	P22301	IL10	0.7	3586	0.0058874	CURATED	Disease or Syndrome	C0021390	Digestive System Diseases	Inflammatory Bowel Diseases	group	0.993		0.923		C06
112	2005		0.381	2020	P09601	HMOX1	0.7	3162	0.0096817	CURATED	Disease or Syndrome	C0024117	Respiratory Tract Diseases	Chronic Obstructive Airway Disease	disease	0.9		0.923		C08
113	2001		0.5	2019	P35247	SFTPD	0.7	6441	7.4927e-05	CURATED	Disease or Syndrome	C0024117	Respiratory Tract Diseases	Chronic Obstructive Airway Disease	disease	0.917	DTO_05007697	0.846	Surfactant	C08
114	2009		0.564	2019	Q15025	TNIP1	0.7	10318	0.47559	CURATED	Disease or Syndrome	C0024141	Skin and Connective Tissue Diseases; Immune System Diseases	Lupus Erythematosus, Systemic	disease	0.926		0.769		C17;C20
115	1998		0.369	2020	P16410	CTLA4	0.7	1493	0.94085	CURATED	Disease or Syndrome	C0024141	Skin and Connective Tissue Diseases; Immune System Diseases	Lupus Erythematosus, Systemic	disease	0.829		0.923		C17;C20
116	2000		0.444	2019	P14921	ETS1	0.7	2113	0.7816	CURATED	Disease or Syndrome	C0024141	Skin and Connective Tissue Diseases; Immune System Diseases	Lupus Erythematosus, Systemic	disease	0.957	DTO_05007542	0.731	Transcription factor	C17;C20
117	1990		0.333	2019	P01911	HLA-DRB1	0.7	3123	0.0010997	CURATED	Disease or Syndrome	C0024141	Skin and Connective Tissue Diseases; Immune System Diseases	Lupus Erythematosus, Systemic	disease	0.882	DTO_05007608	0.923	Immune response	C17;C20
118	1994		0.281	2019	P22301	IL10	0.7	3586	0.0058874	CURATED	Disease or Syndrome	C0024141	Skin and Connective Tissue Diseases; Immune System Diseases	Lupus Erythematosus, Systemic	disease	0.945		0.923		C17;C20
119	2005		0.489	2020	Q13568	IRF5	0.7	3663	0.0090365	CURATED	Disease or Syndrome	C0024141	Skin and Connective Tissue Diseases; Immune System Diseases	Lupus Erythematosus, Systemic	disease	0.949	DTO_05007542	0.731	Transcription factor	C17;C20
120	2008		0.443	2019	P11215	ITGAM	0.7	3684	3.3148e-11	CURATED	Disease or Syndrome	C0024141	Skin and Connective Tissue Diseases; Immune System Diseases	Lupus Erythematosus, Systemic	disease	1		0.808		C17;C20
121	2008		0.653	2019	Q8NDB2	BANK1	0.7	55024	4.7905e-12	CURATED	Disease or Syndrome	C0024141	Skin and Connective Tissue Diseases; Immune System Diseases	Lupus Erythematosus, Systemic	disease	0.955		0.538		C17;C20
122	2008		0.585	2020	P51451	BLK	0.7	640	8.348e-14	CURATED	Disease or Syndrome	C0024141	Skin and Connective Tissue Diseases; Immune System Diseases	Lupus Erythematosus, Systemic	disease	0.976	DTO_03300101	0.769	Kinase	C17;C20
123	2006		0.471	2019	Q9BYX4	IFIH1	0.7	64135	6.9819e-44	CURATED	Disease or Syndrome	C0024141	Skin and Connective Tissue Diseases; Immune System Diseases	Lupus Erythematosus, Systemic	disease	1		0.808		C17;C20
124	2002		0.471	2020	Q14765	STAT4	0.7	6775	0.7662	CURATED	Disease or Syndrome	C0024141	Skin and Connective Tissue Diseases; Immune System Diseases	Lupus Erythematosus, Systemic	disease	0.961	DTO_05007557	0.769	Nucleic acid binding	C17;C20
125	2008		0.481	2019	P21580	TNFAIP3	0.7	7128	0.99972	CURATED	Disease or Syndrome	C0024141	Skin and Connective Tissue Diseases; Immune System Diseases	Lupus Erythematosus, Systemic	disease	0.929	DTO_05007624	0.808	Enzyme	C17;C20
126	1987		0.563	2018	P0C0L4;P0C0L5	C4A	0.7	720	1.5416e-11	CURATED	Disease or Syndrome	C0024141	Skin and Connective Tissue Diseases; Immune System Diseases	Lupus Erythematosus, Systemic	disease	0.957	DTO_05007584	0.769	Enzyme modulator	C17;C20
127	1997		0.391	2019	P22607	FGFR3	0.7	2261	1.6432e-05	CURATED	Neoplastic Process	C0026764	Neoplasms; Immune System Diseases; Hemic and Lymphatic Diseases; Cardiovascular Diseases	Multiple Myeloma	disease	0.971	DTO_03300101	0.846	Kinase	C04;C20;C15;C14
128	1992		0.344	2019	P24385	CCND1	0.7	595	0.89057	CURATED	Neoplastic Process	C0026764	Neoplasms; Immune System Diseases; Hemic and Lymphatic Diseases; Cardiovascular Diseases	Multiple Myeloma	disease	0.975	DTO_05007584	0.923	Enzyme modulator	C04;C20;C15;C14
129	1997		0.488	2019	O00253	AGRP	0.7	181	0.00069912	CURATED	Disease or Syndrome	C0028754	Pathological Conditions, Signs and Symptoms; Nutritional and Metabolic Diseases	Obesity	disease	0.938	DTO_05007599	0.769	Signaling	C23;C18
130	2009	moderate	0.566	2020	Q9NRF2	SH2B1	0.7	25970	0.96861	CURATED	Disease or Syndrome	C0028754	Pathological Conditions, Signs and Symptoms; Nutritional and Metabolic Diseases	Obesity	disease	0.906		0.731		C23;C18
131	1973		0.349	2020	P41159	LEP	0.7	3952	0.46491	CURATED	Disease or Syndrome	C0028754	Pathological Conditions, Signs and Symptoms; Nutritional and Metabolic Diseases	Obesity	disease	0.952		0.846		C23;C18
132	1966		0.433	2019	P48357	LEPR	0.7	3953	0.99475	CURATED	Disease or Syndrome	C0028754	Pathological Conditions, Signs and Symptoms; Nutritional and Metabolic Diseases	Obesity	disease	0.93	DTO_05007599	0.808	Signaling	C23;C18
133	1997		0.548	2018	P29120	PCSK1	0.7	5122	2.745e-09	CURATED	Disease or Syndrome	C0028754	Pathological Conditions, Signs and Symptoms; Nutritional and Metabolic Diseases	Obesity	disease	0.857	DTO_05007624	0.615	Enzyme	C23;C18
134	2001	moderate	0.498	2019	P22413	ENPP1	0.7	5167	4.9944e-08	CURATED	Disease or Syndrome	C0028754	Pathological Conditions, Signs and Symptoms; Nutritional and Metabolic Diseases	Obesity	disease	0.786	DTO_05007624	0.808	Enzyme	C23;C18
135	1998	strong	0.626	2019	P81133	SIM1	0.7	6492	0.99828	CURATED	Disease or Syndrome	C0028754	Pathological Conditions, Signs and Symptoms; Nutritional and Metabolic Diseases	Obesity	disease	0.955	DTO_05007542	0.654	Transcription factor	C23;C18
136	1998		0.619	2018	P55916	UCP3	0.7	7352	9.5517e-10	CURATED	Disease or Syndrome	C0028754	Pathological Conditions, Signs and Symptoms; Nutritional and Metabolic Diseases	Obesity	disease	0.907	DTO_05007405	0.577	Transporter	C23;C18
137	1996		0.43	2017	P02452	COL1A1	0.7	1277	1	CURATED	Disease or Syndrome	C0029456	Nutritional and Metabolic Diseases; Musculoskeletal Diseases	Osteoporosis	disease	1		0.808		C18;C05
138	1995		0.352	2019	P11473	VDR	0.7	7421	1.6787e-05	CURATED	Disease or Syndrome	C0029456	Nutritional and Metabolic Diseases; Musculoskeletal Diseases	Osteoporosis	disease	0.955	DTO_00102000	0.885	Nuclear receptor	C18;C05
139	2013		0.495	2019	P04628	WNT1	0.7	7471	0.3263	CURATED	Disease or Syndrome	C0029456	Nutritional and Metabolic Diseases; Musculoskeletal Diseases	Osteoporosis	disease	1	DTO_05007599	0.769	Signaling	C18;C05
140	1997		0.32	2019	P01116	KRAS	0.7	3845	0.00078803	CURATED	Neoplastic Process	C0030297	Digestive System Diseases; Neoplasms; Endocrine System Diseases	Pancreatic Neoplasm	disease	0.974	DTO_05007584	0.923	Enzyme modulator	C06;C04;C19
141	1999		0.401	2016	Q13485	SMAD4	0.7	4089	0.99881	CURATED	Neoplastic Process	C0030297	Digestive System Diseases; Neoplasms; Endocrine System Diseases	Pancreatic Neoplasm	disease	1	DTO_05007542	0.808	Transcription factor	C06;C04;C19
142	1997		0.427	2020	P37840	SNCA	0.7	6622	0.8829	CURATED	Disease or Syndrome	C0030567	Nervous System Diseases	Parkinson Disease	disease	0.983	DTO_05007405	0.885	Transporter	C10
143	2005		0.32	2020	P40763	STAT3	0.7	6774	1	CURATED	Disease or Syndrome	C0033860	Skin and Connective Tissue Diseases	Psoriasis	disease	0.968	DTO_05007557	0.923	Nucleic acid binding	C17
144	2003	strong	0.546	2019	Q9BXL6	CARD14	0.7	79092	1.2051e-19	CURATED	Disease or Syndrome	C0033860	Skin and Connective Tissue Diseases	Psoriasis	disease	0.947		0.846		C17
145	1985		0.32	2020	P01116	KRAS	0.7	3845	0.00078803	CURATED	Neoplastic Process	C0235974	Digestive System Diseases; Neoplasms; Endocrine System Diseases	Pancreatic carcinoma	disease	0.983	DTO_05007584	0.923	Enzyme modulator	C06;C04;C19
146	1996		0.401	2020	Q13485	SMAD4	0.7	4089	0.99881	CURATED	Neoplastic Process	C0235974	Digestive System Diseases; Neoplasms; Endocrine System Diseases	Pancreatic carcinoma	disease	1	DTO_05007542	0.808	Transcription factor	C06;C04;C19
147	1991		0.236	2019	P04637	TP53	0.7	7157	0.53235	CURATED	Neoplastic Process	C0235974	Digestive System Diseases; Neoplasms; Endocrine System Diseases	Pancreatic carcinoma	disease	0.965	DTO_05007542	0.962	Transcription factor	C06;C04;C19
148	2006	definitive	0.485	2019	Q86YC2	PALB2	0.7	79728	3.0379e-19	CURATED	Neoplastic Process	C0346153	Neoplasms; Skin and Connective Tissue Diseases	Breast Cancer, Familial	disease	0.944		0.769		C04;C17
149	1994		0.373	2019	P25054	APC	0.7	324	1	CURATED	Neoplastic Process	C0376358	Neoplasms; Male Urogenital Diseases	Malignant neoplasm of prostate	disease	0.96		0.962		C04;C12
150	1993		0.498	2020	P08118	MSMB	0.7	4477	0.016199	CURATED	Neoplastic Process	C0376358	Neoplasms; Male Urogenital Diseases	Malignant neoplasm of prostate	disease	0.984	DTO_05007599	0.846	Signaling	C04;C12
151	2012		0.597	2020	O43791	SPOP	0.7	8405	0.99922	CURATED	Neoplastic Process	C0376358	Neoplasms; Male Urogenital Diseases	Malignant neoplasm of prostate	disease	0.957		0.5		C04;C12
152	1997	limited	0.401	2019	P12830	CDH1	0.7	999	0.14631	CURATED	Neoplastic Process	C0376358	Neoplasms; Male Urogenital Diseases	Malignant neoplasm of prostate	disease	0.903		0.808		C04;C12
153	2001		0.46	2019	O96017	CHEK2	0.7	11200	1.2103e-24	CURATED	Neoplastic Process	C0678222	Neoplasms; Skin and Connective Tissue Diseases	Breast Carcinoma	disease	0.952	DTO_03300101	0.808	Kinase	C04;C17
154	1999		0.311	2020	P31749	AKT1	0.7	207	0.9759	CURATED	Neoplastic Process	C0678222	Neoplasms; Skin and Connective Tissue Diseases	Breast Carcinoma	disease	0.992	DTO_03300101	0.962	Kinase	C04;C17
155	1981		0.324	2020	P03372	ESR1	0.7	2099	0.9992	CURATED	Neoplastic Process	C0678222	Neoplasms; Skin and Connective Tissue Diseases	Breast Carcinoma	disease	0.968	DTO_00102000	0.962	Nuclear receptor	C04;C17
156	1987		0.32	2020	P01116	KRAS	0.7	3845	0.00078803	CURATED	Neoplastic Process	C0678222	Neoplasms; Skin and Connective Tissue Diseases	Breast Carcinoma	disease	0.95	DTO_05007584	0.923	Enzyme modulator	C04;C17
157	2001		0.292	2020	P42336	PIK3CA	0.7	5290	1	CURATED	Neoplastic Process	C0678222	Neoplasms; Skin and Connective Tissue Diseases	Breast Carcinoma	disease	0.987	DTO_03300101	0.923	Kinase	C04;C17
158	1997		0.305	2020	P60484	PTEN	0.7	5728	0.25651	CURATED	Neoplastic Process	C0678222	Neoplasms; Skin and Connective Tissue Diseases	Breast Carcinoma	disease	0.966	DTO_05007624	0.923	Enzyme	C04;C17
159	1992		0.367	2020	P38398	BRCA1	0.7	672	9.2157e-29	CURATED	Neoplastic Process	C0678222	Neoplasms; Skin and Connective Tissue Diseases	Breast Carcinoma	disease	0.955	DTO_05007624	0.923	Enzyme	C04;C17
160	1994		0.379	2020	P51587	BRCA2	0.7	675	2.3581e-25	CURATED	Neoplastic Process	C0678222	Neoplasms; Skin and Connective Tissue Diseases	Breast Carcinoma	disease	0.95	DTO_05007557	0.846	Nucleic acid binding	C04;C17
161	2007		0.485	2020	Q86YC2	PALB2	0.7	79728	3.0379e-19	CURATED	Neoplastic Process	C0678222	Neoplasms; Skin and Connective Tissue Diseases	Breast Carcinoma	disease	0.961		0.769		C04;C17
162	2003		0.507	2020	Q9BX63	BRIP1	0.7	83990	6.206e-17	CURATED	Neoplastic Process	C0678222	Neoplasms; Skin and Connective Tissue Diseases	Breast Carcinoma	disease	0.95	DTO_05007624	0.731	Enzyme	C04;C17
163	2004		0.404	2019	Q14790	CASP8	0.7	841	3.7236e-06	CURATED	Neoplastic Process	C0678222	Neoplasms; Skin and Connective Tissue Diseases	Breast Carcinoma	disease	0.98	DTO_05007624	0.923	Enzyme	C04;C17
164	1985		0.32	2020	P01116	KRAS	0.7	3845	0.00078803	CURATED	Neoplastic Process	C0684249	Neoplasms; Respiratory Tract Diseases	Carcinoma of lung	disease	0.98	DTO_05007584	0.923	Enzyme modulator	C04;C08
165	2002		0.319	2019	P15056	BRAF	0.7	673	0.99995	CURATED	Neoplastic Process	C0684249	Neoplasms; Respiratory Tract Diseases	Carcinoma of lung	disease	1	DTO_03300101	0.846	Kinase	C04;C08
166	2007	strong	0.445	2008	P01308	INS	0.7	3630	0.30091	CURATED	Disease or Syndrome	C1852092	Nutritional and Metabolic Diseases; Immune System Diseases; Endocrine System Diseases	DIABETES MELLITUS, INSULIN-DEPENDENT, 2	disease	1		0.923		C18;C20;C19
167	2002		0.579	2017	Q05823	RNASEL	0.7	6041	1.9513e-10	CURATED	Neoplastic Process	C2931456	Neoplasms; Male Urogenital Diseases	Prostate cancer, familial	disease	0.958	DTO_03300101	0.692	Kinase	C04;C12
168	2006	moderate	0.556	2020	P20023	CR2	0.69	1380	4.7399e-19	CURATED	Disease or Syndrome	C0024141	Skin and Connective Tissue Diseases; Immune System Diseases	Lupus Erythematosus, Systemic	disease	1		0.654		C17;C20
169	2001	limited	0.474	2020	Q15466	NR0B2	0.69	8431	8.3377e-06	CURATED	Disease or Syndrome	C0028754	Pathological Conditions, Signs and Symptoms; Nutritional and Metabolic Diseases	Obesity	disease	1	DTO_00102000	0.808	Nuclear receptor	C23;C18
170	2015	strong	0.477	2019	P41212	ETV6	0.69	2120	0.9735	CURATED	Disease or Syndrome	C0040034	Hemic and Lymphatic Diseases	Thrombocytopenia	phenotype	1	DTO_05007542	0.731	Transcription factor	C15
171	2002		0.425	2013	P00749	PLAU	0.68	5328	2.3058e-06	CURATED	Disease or Syndrome	C0002395	Nervous System Diseases; Mental Disorders	Alzheimer's Disease	disease	1	DTO_05007624	0.923	Enzyme	C10;F03
172	2008		0.538	2016	P17706	PTPN2	0.68	5771	0.99953	CURATED	Disease or Syndrome	C0009324	Digestive System Diseases	Ulcerative Colitis	disease	1		0.692		C06
173	2001		0.585	2018	P11150	LIPC	0.68	3990	3.2764e-07	CURATED	Disease or Syndrome	C0011860	Nutritional and Metabolic Diseases; Endocrine System Diseases	Diabetes Mellitus, Non-Insulin-Dependent	disease	1	DTO_05007624	0.654	Enzyme	C18;C19
174	2004		0.441	2019	Q04721	NOTCH2	0.68	4853	1	CURATED	Neoplastic Process	C0678222	Neoplasms; Skin and Connective Tissue Diseases	Breast Carcinoma	disease	1		0.808		C04;C17
175	2006		0.291	2020	P10415	BCL2	0.67	596	0.55903	CURATED	Disease or Syndrome	C0011860	Nutritional and Metabolic Diseases; Endocrine System Diseases	Diabetes Mellitus, Non-Insulin-Dependent	disease	1	DTO_05007599	0.885	Signaling	C18;C19
176	2008		0.821	2015	Q7Z7A4	PXK	0.67	54899	0.010847	CURATED	Disease or Syndrome	C0024141	Skin and Connective Tissue Diseases; Immune System Diseases	Lupus Erythematosus, Systemic	disease	0.875	DTO_03300101	0.231	Kinase	C17;C20
177	1996		0.623	2012	P02745	C1QA	0.67	712	0.0038204	CURATED	Disease or Syndrome	C0024141	Skin and Connective Tissue Diseases; Immune System Diseases	Lupus Erythematosus, Systemic	disease	0.7		0.654		C17;C20
178	1985	strong	0.486	2018	P08123	COL1A2	0.67	1278	1	CURATED	Disease or Syndrome	C0029456	Nutritional and Metabolic Diseases; Musculoskeletal Diseases	Osteoporosis	disease	1		0.846		C18;C05
179	2001	strong	0.647	2019	Q96RK4	BBS4	0.66	585	1.4549e-16	CURATED	Disease or Syndrome	C0028754	Pathological Conditions, Signs and Symptoms; Nutritional and Metabolic Diseases	Obesity	disease	1		0.615		C23;C18
180	2000	strong	0.566	2013	Q9NPJ1	MKKS	0.66	8195	2.1265e-09	CURATED	Disease or Syndrome	C0028754	Pathological Conditions, Signs and Symptoms; Nutritional and Metabolic Diseases	Obesity	disease	0.833		0.692		C23;C18
181	1995		0.547	2001	P50539	MXI1	0.66	4601	0.0011217	CURATED	Neoplastic Process	C0376358	Neoplasms; Male Urogenital Diseases	Malignant neoplasm of prostate	disease	1	DTO_05007542	0.615	Transcription factor	C04;C12
182	2003		0.379	2017	P51587	BRCA2	0.65	675	2.3581e-25	CURATED	Neoplastic Process	C0030297	Digestive System Diseases; Neoplasms; Endocrine System Diseases	Pancreatic Neoplasm	disease	0.857	DTO_05007557	0.846	Nucleic acid binding	C06;C04;C19
183	2008	strong	0.599	2019	P99999	CYCS	0.65	54205	0.63647	CURATED	Disease or Syndrome	C0040034	Hemic and Lymphatic Diseases	Thrombocytopenia	phenotype	1		0.769		C15
184	2004		0.474	2017	P78556	CCL20	0.64	6364	0.00024242	CURATED	Disease or Syndrome	C0009324	Digestive System Diseases	Ulcerative Colitis	disease	1	DTO_05007599	0.846	Signaling	C06
185	2009		0.582	2017	Q86VZ6	JAZF1	0.63	221895	0.89582	CURATED	Disease or Syndrome	C0024141	Skin and Connective Tissue Diseases; Immune System Diseases	Lupus Erythematosus, Systemic	disease	0.8		0.654		C17;C20
186	2001	limited	0.617	2003	Q16647	PTGIS	0.63	5740	1.197e-09	CURATED	Disease or Syndrome	C0085580	Cardiovascular Diseases	Essential Hypertension	disease	0		0.654		C14
187	2017		0.633	2017	Q92698	RAD54L	0.62	8438	2.3634e-15	CURATED	Neoplastic Process	C0006142	Neoplasms; Skin and Connective Tissue Diseases	Malignant neoplasm of breast	disease	0.5		0.423		C04;C17
188	2010		0.505	2016	P29597	TYK2	0.62	7297	4.4963e-08	CURATED	Disease or Syndrome	C0010346	Digestive System Diseases	Crohn Disease	disease	0.8	DTO_03300101	0.769	Kinase	C06
189	2003		0.362	2018	P11362	FGFR1	0.62	2260	0.99984	CURATED	Mental or Behavioral Dysfunction	C0011581	Mental Disorders	Depressive disorder	disease	1	DTO_03300101	0.885	Kinase	F03
190	1999		0.379	2019	P00441	SOD1	0.62	6647	0.1773	CURATED	Mental or Behavioral Dysfunction	C0011581	Mental Disorders	Depressive disorder	disease	1	DTO_05007624	0.962	Enzyme	F03
191	2000		0.716	2018	Q9UQF2	MAPK8IP1	0.62	9479	0.99983	CURATED	Disease or Syndrome	C0011860	Nutritional and Metabolic Diseases; Endocrine System Diseases	Diabetes Mellitus, Non-Insulin-Dependent	disease	1	DTO_05007599	0.462	Signaling	C18;C19
192	2006		0.566	2017	Q9Y5Y9	SCN10A	0.62	6336	9.9457e-38	CURATED	Sign or Symptom	C0020429	Pathological Conditions, Signs and Symptoms; Nervous System Diseases	Hyperalgesia	phenotype	1	DTO_01300327	0.692	Ion channel	C23;C10
193	2005	strong	0.479	2017	Q9BXW9	FANCD2	0.62	2177	1.0974e-30	CURATED	Neoplastic Process	C0023418	Neoplasms	leukemia	disease	1		0.885		C04
194	2003		0.572	2018	O95267	RASGRP1	0.62	10125	0.96554	CURATED	Disease or Syndrome	C0024141	Skin and Connective Tissue Diseases; Immune System Diseases	Lupus Erythematosus, Systemic	disease	1	DTO_05007584	0.731	Enzyme modulator	C17;C20
195	2002	strong	0.593	2013	Q8NFJ9	BBS1	0.62	582	3.4063e-12	CURATED	Disease or Syndrome	C0028754	Pathological Conditions, Signs and Symptoms; Nutritional and Metabolic Diseases	Obesity	disease	1		0.692		C23;C18
196	2005		0.367	2015	P38398	BRCA1	0.62	672	9.2157e-29	CURATED	Neoplastic Process	C0030297	Digestive System Diseases; Neoplasms; Endocrine System Diseases	Pancreatic Neoplasm	disease	1	DTO_05007624	0.923	Enzyme	C06;C04;C19
197	2008	strong	0.507	2016	Q00597	FANCC	0.61	2176	2.7921e-13	CURATED	Neoplastic Process	C0023418	Neoplasms	leukemia	disease	1		0.808		C04
198	2005	strong	0.535	2017	P54132	BLM	0.61	641	1.5376e-15	CURATED	Neoplastic Process	C0023418	Neoplasms	leukemia	disease	1		0.808		C04
199	2004		0.435	2015	Q15831	STK11	0.61	6794	0.9934	CURATED	Neoplastic Process	C0030297	Digestive System Diseases; Neoplasms; Endocrine System Diseases	Pancreatic Neoplasm	disease	1	DTO_03300101	0.808	Kinase	C06;C04;C19
200	1996		0.314	2019	P35354	PTGS2	0.6	5743	0.99597	CURATED	Neoplastic Process	C0001418	Neoplasms	Adenocarcinoma	group	0.965	DTO_05007624	0.962	Enzyme	C04
201	1995		0.459	2018	P05181	CYP2E1	0.6	1571	8.0688e-09	CURATED	Mental or Behavioral Dysfunction	C0001973	Chemically-Induced Disorders; Mental Disorders	Alcoholic Intoxication, Chronic	disease	1		0.885		C25;F03
202	2001		0.447	2017	P01303	NPY	0.6	4852	0.14294	CURATED	Mental or Behavioral Dysfunction	C0001973	Chemically-Induced Disorders; Mental Disorders	Alcoholic Intoxication, Chronic	disease	1	DTO_05007599	0.846	Signaling	C25;F03
203	1998		0.457	2019	P35372	OPRM1	0.6	4988	7.8882e-11	CURATED	Mental or Behavioral Dysfunction	C0001973	Chemically-Induced Disorders; Mental Disorders	Alcoholic Intoxication, Chronic	disease	0.8	DTO_02300001	0.808	G-protein coupled receptor	C25;F03
204	1997		0.535	2018	P01213	PDYN	0.6	5173	0.00017033	CURATED	Mental or Behavioral Dysfunction	C0001973	Chemically-Induced Disorders; Mental Disorders	Alcoholic Intoxication, Chronic	disease	0.8	DTO_05007599	0.577	Signaling	C25;F03
205	1998		0.429	2020	P31645	SLC6A4	0.6	6532	0.24602	CURATED	Mental or Behavioral Dysfunction	C0001973	Chemically-Induced Disorders; Mental Disorders	Alcoholic Intoxication, Chronic	disease	0.8	DTO_05007405	0.808	Transporter	C25;F03
206	1999		0.559	2020	P56817	BACE1	0.6	23621	0.87888	CURATED	Disease or Syndrome	C0002395	Nervous System Diseases; Mental Disorders	Alzheimer's Disease	disease	0.985	DTO_05007624	0.769	Enzyme	C10;F03
207	2000		0.604	2019	P14735	IDE	0.6	3416	0.0066309	CURATED	Disease or Syndrome	C0002395	Nervous System Diseases; Mental Disorders	Alzheimer's Disease	disease	0.955	DTO_05007624	0.577	Enzyme	C10;F03
208	1989		0.276	2020	P01584	IL1B	0.6	3553	0.13005	CURATED	Disease or Syndrome	C0002395	Nervous System Diseases; Mental Disorders	Alzheimer's Disease	disease	0.966		0.962		C10;F03
209	2002		0.432	2020	P06213	INSR	0.6	3643	3.6145e-05	CURATED	Disease or Syndrome	C0002395	Nervous System Diseases; Mental Disorders	Alzheimer's Disease	disease	1	DTO_03300101	0.846	Kinase	C10;F03
210	2004		0.349	2019	P41159	LEP	0.6	3952	0.46491	CURATED	Disease or Syndrome	C0002395	Nervous System Diseases; Mental Disorders	Alzheimer's Disease	disease	0.944		0.846		C10;F03
211	2000		0.447	2018	P01303	NPY	0.6	4852	0.14294	CURATED	Disease or Syndrome	C0002395	Nervous System Diseases; Mental Disorders	Alzheimer's Disease	disease	0.833	DTO_05007599	0.846	Signaling	C10;F03
212	1996		0.291	2019	P10415	BCL2	0.6	596	0.55903	CURATED	Disease or Syndrome	C0002395	Nervous System Diseases; Mental Disorders	Alzheimer's Disease	disease	1	DTO_05007599	0.885	Signaling	C10;F03
213	1991		0.345	2020	P23560	BDNF	0.6	627	0.65626	CURATED	Disease or Syndrome	C0002395	Nervous System Diseases; Mental Disorders	Alzheimer's Disease	disease	0.958	DTO_05007599	0.923	Signaling	C10;F03
214	1999		0.351	2020	P42574	CASP3	0.6	836	0.10017	CURATED	Disease or Syndrome	C0002395	Nervous System Diseases; Mental Disorders	Alzheimer's Disease	disease	0.98	DTO_05007624	0.923	Enzyme	C10;F03
215	1989		0.299	2020	P02741	CRP	0.6	1401	0.0036969	CURATED	Disease or Syndrome	C0003873	Skin and Connective Tissue Diseases; Musculoskeletal Diseases; Immune System Diseases	Rheumatoid Arthritis	disease	0.955		0.962		C17;C05;C20
216	1995		0.364	2019	P05362	ICAM1	0.6	3383	0.035295	CURATED	Disease or Syndrome	C0004096	Respiratory Tract Diseases; Immune System Diseases	Asthma	disease	1		0.962		C08;C20
217	1992		0.332	2020	P05112	IL4	0.6	3565	0.0047372	CURATED	Disease or Syndrome	C0004096	Respiratory Tract Diseases; Immune System Diseases	Asthma	disease	0.964		0.962		C08;C20
218	1992		0.248	2020	P05231	IL6	0.6	3569	0.31536	CURATED	Disease or Syndrome	C0004096	Respiratory Tract Diseases; Immune System Diseases	Asthma	disease	0.955		0.962		C08;C20
219	2001		0.305	2019	P14780	MMP9	0.6	4318	1.8869e-17	CURATED	Disease or Syndrome	C0004096	Respiratory Tract Diseases; Immune System Diseases	Asthma	disease	0.861	DTO_05007624	0.923	Enzyme	C08;C20
220	1997		0.364	2020	P35228	NOS2	0.6	4843	4.0277e-15	CURATED	Disease or Syndrome	C0004096	Respiratory Tract Diseases; Immune System Diseases	Asthma	disease	0.9		0.923		C08;C20
221	2001		0.321	2019	P13500	CCL2	0.6	6347	0.60786	CURATED	Disease or Syndrome	C0004096	Respiratory Tract Diseases; Immune System Diseases	Asthma	disease	0.875	DTO_05007599	0.962	Signaling	C08;C20
222	1996		0.403	2019	P13501	CCL5	0.6	6352	0.0017516	CURATED	Disease or Syndrome	C0004096	Respiratory Tract Diseases; Immune System Diseases	Asthma	disease	0.886	DTO_05007599	0.885	Signaling	C08;C20
223	1999		0.42	2019	Q15109	AGER	0.6	177	6.3528e-16	CURATED	Disease or Syndrome	C0004153	Cardiovascular Diseases	Atherosclerosis	disease	0.974	DTO_05007575	0.885	Receptor	C14
224	1998		0.367	2019	P01019	AGT	0.6	183	4.9706e-08	CURATED	Disease or Syndrome	C0004153	Cardiovascular Diseases	Atherosclerosis	disease	1	DTO_05007584	0.923	Enzyme modulator	C14
225	2008		0.378	2020	Q96EB6	SIRT1	0.6	23411	0.087326	CURATED	Disease or Syndrome	C0004153	Cardiovascular Diseases	Atherosclerosis	disease	0.964	DTO_05007378	0.885	Epigenetic regulator	C14
226	1990		0.412	2017	P00738	HP	0.6	3240	1.736e-05	CURATED	Disease or Syndrome	C0004153	Cardiovascular Diseases	Atherosclerosis	disease	1	DTO_05007624	0.885	Enzyme	C14
227	1996		0.409	2019	P46527	CDKN1B	0.6	1027	0.62376	CURATED	Neoplastic Process	C0006142	Neoplasms; Skin and Connective Tissue Diseases	Malignant neoplasm of breast	disease	0.964		0.769		C04;C17
228	1997		0.389	2020	P09874	PARP1	0.6	142	0.00033366	CURATED	Neoplastic Process	C0006142	Neoplasms; Skin and Connective Tissue Diseases	Malignant neoplasm of breast	disease	0.968		0.923		C04;C17
229	2002		0.434	2019	P15559	NQO1	0.6	1728	1.1867e-09	CURATED	Neoplastic Process	C0006142	Neoplasms; Skin and Connective Tissue Diseases	Malignant neoplasm of breast	disease	0.833		0.885		C04;C17
230	1995		0.474	2019	P31751	AKT2	0.6	208	0.64432	CURATED	Neoplastic Process	C0006142	Neoplasms; Skin and Connective Tissue Diseases	Malignant neoplasm of breast	disease	1	DTO_03300101	0.769	Kinase	C04;C17
231	1996		0.4	2020	Q92731	ESR2	0.6	2100	4.4516e-08	CURATED	Neoplastic Process	C0006142	Neoplasms; Skin and Connective Tissue Diseases	Malignant neoplasm of breast	disease	0.97	DTO_00102000	0.923	Nuclear receptor	C04;C17
232	1988		0.505	2015	P11487	FGF3	0.6	2248	9.3139e-05	CURATED	Neoplastic Process	C0006142	Neoplasms; Skin and Connective Tissue Diseases	Malignant neoplasm of breast	disease	0.96	DTO_05007599	0.808	Signaling	C04;C17
233	1999		0.362	2020	P11362	FGFR1	0.6	2260	0.99984	CURATED	Neoplastic Process	C0006142	Neoplasms; Skin and Connective Tissue Diseases	Malignant neoplasm of breast	disease	0.976	DTO_03300101	0.885	Kinase	C04;C17
234	1999		0.419	2019	P17948	FLT1	0.6	2321	0.99983	CURATED	Neoplastic Process	C0006142	Neoplasms; Skin and Connective Tissue Diseases	Malignant neoplasm of breast	disease	1	DTO_03300101	0.846	Kinase	C04;C17
235	1997		0.365	2020	P02751	FN1	0.6	2335	0.0014045	CURATED	Neoplastic Process	C0006142	Neoplasms; Skin and Connective Tissue Diseases	Malignant neoplasm of breast	disease	1	DTO_05007599	0.962	Signaling	C04;C17
236	1999		0.415	2020	P23771	GATA3	0.6	2625	0.89887	CURATED	Neoplastic Process	C0006142	Neoplasms; Skin and Connective Tissue Diseases	Malignant neoplasm of breast	disease	0.95		0.846		C04;C17
237	2004		0.522	2019	P55317	FOXA1	0.6	3169	0.22227	CURATED	Neoplastic Process	C0006142	Neoplasms; Skin and Connective Tissue Diseases	Malignant neoplasm of breast	disease	0.986	DTO_05007542	0.731	Transcription factor	C04;C17
238	1986		0.378	2018	P01112	HRAS	0.6	3265	0.079774	CURATED	Neoplastic Process	C0006142	Neoplasms; Skin and Connective Tissue Diseases	Malignant neoplasm of breast	disease	0.906	DTO_05007584	0.885	Enzyme modulator	C04;C17
239	1986		0.318	2020	P05019	IGF1	0.6	3479	0.2716	CURATED	Neoplastic Process	C0006142	Neoplasms; Skin and Connective Tissue Diseases	Malignant neoplasm of breast	disease	0.955		0.885		C04;C17
240	1990		0.351	2020	P10275	AR	0.6	367	0.98837	CURATED	Neoplastic Process	C0006142	Neoplasms; Skin and Connective Tissue Diseases	Malignant neoplasm of breast	disease	0.947	DTO_00102000	0.846	Nuclear receptor	C04;C17
241	1994		0.362	2019	Q00987	MDM2	0.6	4193	0.99981	CURATED	Neoplastic Process	C0006142	Neoplasms; Skin and Connective Tissue Diseases	Malignant neoplasm of breast	disease	0.904	DTO_05007557	0.846	Nucleic acid binding	C04;C17
242	2003		0.385	2019	P03956	MMP1	0.6	4312	7.7197e-18	CURATED	Neoplastic Process	C0006142	Neoplasms; Skin and Connective Tissue Diseases	Malignant neoplasm of breast	disease	0.957	DTO_05007624	0.885	Enzyme	C04;C17
243	1998		0.364	2017	P35228	NOS2	0.6	4843	4.0277e-15	CURATED	Neoplastic Process	C0006142	Neoplasms; Skin and Connective Tissue Diseases	Malignant neoplasm of breast	disease	1		0.923		C04;C17
244	2004		0.369	2020	P46531	NOTCH1	0.6	4851	1	CURATED	Neoplastic Process	C0006142	Neoplasms; Skin and Connective Tissue Diseases	Malignant neoplasm of breast	disease	1		0.885		C04;C17
245	2012		0.552	2020	Q01973	ROR1	0.6	4919	0.99645	CURATED	Neoplastic Process	C0006142	Neoplasms; Skin and Connective Tissue Diseases	Malignant neoplasm of breast	disease	1	DTO_03300101	0.731	Kinase	C04;C17
246	1994		0.511	2018	P35232	PHB	0.6	5245	0.7588	CURATED	Neoplastic Process	C0006142	Neoplasms; Skin and Connective Tissue Diseases	Malignant neoplasm of breast	disease	0.944		0.846		C04;C17
247	2001		0.465	2019	Q969H0	FBXW7	0.6	55294	0.99949	CURATED	Neoplastic Process	C0006142	Neoplasms; Skin and Connective Tissue Diseases	Malignant neoplasm of breast	disease	1	DTO_05007584	0.808	Enzyme modulator	C04;C17
248	1992		0.453	2019	P12272	PTHLH	0.6	5744	0.81146	CURATED	Neoplastic Process	C0006142	Neoplasms; Skin and Connective Tissue Diseases	Malignant neoplasm of breast	disease	0.982		0.846		C04;C17
249	1997		0.447	2019	Q06609	RAD51	0.6	5888	0.026578	CURATED	Neoplastic Process	C0006142	Neoplasms; Skin and Connective Tissue Diseases	Malignant neoplasm of breast	disease	0.957		0.846		C04;C17
250	1992		0.444	2020	P06400	RB1	0.6	5925	1	CURATED	Neoplastic Process	C0006142	Neoplasms; Skin and Connective Tissue Diseases	Malignant neoplasm of breast	disease	0.958	DTO_05007557	0.885	Nucleic acid binding	C04;C17
251	2000		0.399	2019	P42224	STAT1	0.6	6772	0.99999	CURATED	Neoplastic Process	C0006142	Neoplasms; Skin and Connective Tissue Diseases	Malignant neoplasm of breast	disease	1	DTO_05007557	0.885	Nucleic acid binding	C04;C17
252	2004		0.525	2019	O15119	TBX3	0.6	6926	0.98907	CURATED	Neoplastic Process	C0006142	Neoplasms; Skin and Connective Tissue Diseases	Malignant neoplasm of breast	disease	0.929	DTO_05007542	0.769	Transcription factor	C04;C17
253	1996		0.522	2020	Q9Y6Q9	NCOA3	0.6	8202	0.54065	CURATED	Neoplastic Process	C0006142	Neoplasms; Skin and Connective Tissue Diseases	Malignant neoplasm of breast	disease	0.909	DTO_03300101	0.654	Kinase	C04;C17
254	1998		0.454	2019	Q92560	BAP1	0.6	8314	0.99443	CURATED	Neoplastic Process	C0006142	Neoplasms; Skin and Connective Tissue Diseases	Malignant neoplasm of breast	disease	1	DTO_05007624	0.731	Enzyme	C04;C17
255	2004		0.404	2019	Q14790	CASP8	0.6	841	3.7236e-06	CURATED	Neoplastic Process	C0006142	Neoplasms; Skin and Connective Tissue Diseases	Malignant neoplasm of breast	disease	0.979	DTO_05007624	0.923	Enzyme	C04;C17
256	2002		0.513	2020	O15297	PPM1D	0.6	8493	2.2321e-11	CURATED	Neoplastic Process	C0006142	Neoplasms; Skin and Connective Tissue Diseases	Malignant neoplasm of breast	disease	0.964	DTO_05007624	0.808	Enzyme	C04;C17
257	1995		0.364	2018	P05362	ICAM1	0.6	3383	0.035295	CURATED	Disease or Syndrome	C0009324	Digestive System Diseases	Ulcerative Colitis	disease	0.929		0.962		C06
258	1992		0.276	2020	P01584	IL1B	0.6	3553	0.13005	CURATED	Disease or Syndrome	C0009324	Digestive System Diseases	Ulcerative Colitis	disease	0.959		0.962		C06
259	1996		0.231	2020	P01375	TNF	0.6	7124	0.8033	CURATED	Disease or Syndrome	C0009324	Digestive System Diseases	Ulcerative Colitis	disease	0.971	DTO_05007599	0.962	Signaling	C06
260	2004		0.48	2018	P29460	IL12B	0.6	3593	0.00011439	CURATED	Disease or Syndrome	C0010346	Digestive System Diseases	Crohn Disease	disease	1	DTO_05007599	0.885	Signaling	C06
261	2005		0.546	2019	Q8IWU9	TPH2	0.6	121278	2.5364e-07	CURATED	Mental or Behavioral Dysfunction	C0011581	Mental Disorders	Depressive disorder	disease	1		0.654		F03
262	1992		0.439	2019	P06850	CRH	0.6	1392	0.71614	CURATED	Mental or Behavioral Dysfunction	C0011581	Mental Disorders	Depressive disorder	disease	1	DTO_05007599	0.808	Signaling	F03
263	2007		0.548	2019	Q9NRI5	DISC1	0.6	27185	1.6756e-06	CURATED	Mental or Behavioral Dysfunction	C0011581	Mental Disorders	Depressive disorder	disease	1		0.769		F03
264	1999		0.393	2020	P04150	NR3C1	0.6	2908	0.96958	CURATED	Mental or Behavioral Dysfunction	C0011581	Mental Disorders	Depressive disorder	disease	0.8	DTO_00102000	0.885	Nuclear receptor	F03
265	1995		0.248	2020	P05231	IL6	0.6	3569	0.31536	CURATED	Mental or Behavioral Dysfunction	C0011581	Mental Disorders	Depressive disorder	disease	0.6		0.962		F03
266	2007		0.626	2019	O95069	KCNK2	0.6	3776	0.019089	CURATED	Mental or Behavioral Dysfunction	C0011581	Mental Disorders	Depressive disorder	disease	1	DTO_01300327	0.654	Ion channel	F03
267	1997		0.337	2019	P42898	MTHFR	0.6	4524	3.2068e-10	CURATED	Mental or Behavioral Dysfunction	C0011581	Mental Disorders	Depressive disorder	disease	1		0.885		F03
268	1998		0.447	2019	P01303	NPY	0.6	4852	0.14294	CURATED	Mental or Behavioral Dysfunction	C0011581	Mental Disorders	Depressive disorder	disease	1	DTO_05007599	0.846	Signaling	F03
269	2002		0.314	2019	P35354	PTGS2	0.6	5743	0.99597	CURATED	Mental or Behavioral Dysfunction	C0011581	Mental Disorders	Depressive disorder	disease	1	DTO_05007624	0.962	Enzyme	F03
270	2003		0.345	2020	P23560	BDNF	0.6	627	0.65626	CURATED	Mental or Behavioral Dysfunction	C0011581	Mental Disorders	Depressive disorder	disease	1	DTO_05007599	0.923	Signaling	F03
271	2006		0.528	2019	P60903	S100A10	0.6	6281	0.16843	CURATED	Mental or Behavioral Dysfunction	C0011581	Mental Disorders	Depressive disorder	disease	1	DTO_05007616	0.769	Calcium-binding protein	F03
272	1995		0.412	2020	P00738	HP	0.6	3240	1.736e-05	CURATED	Disease or Syndrome	C0011854	Nutritional and Metabolic Diseases; Immune System Diseases; Endocrine System Diseases	Diabetes Mellitus, Insulin-Dependent	disease	1	DTO_05007624	0.885	Enzyme	C18;C20;C19
273	1994		0.288	2019	P01579	IFNG	0.6	3458	0.47156	CURATED	Disease or Syndrome	C0011854	Nutritional and Metabolic Diseases; Immune System Diseases; Endocrine System Diseases	Diabetes Mellitus, Insulin-Dependent	disease	1		0.962		C18;C20;C19
274	2001		0.453	2020	Q9UBK2	PPARGC1A	0.6	10891	0.9973	CURATED	Disease or Syndrome	C0011860	Nutritional and Metabolic Diseases; Endocrine System Diseases	Diabetes Mellitus, Non-Insulin-Dependent	disease	0.925	DTO_05007542	0.885	Transcription factor	C18;C19
275	1999		0.38	2019	P05305	EDN1	0.6	1906	0.45504	CURATED	Disease or Syndrome	C0011860	Nutritional and Metabolic Diseases; Endocrine System Diseases	Diabetes Mellitus, Non-Insulin-Dependent	disease	1	DTO_05007599	0.846	Signaling	C18;C19
276	2006		0.426	2018	P25101	EDNRA	0.6	1909	0.99158	CURATED	Disease or Syndrome	C0011860	Nutritional and Metabolic Diseases; Endocrine System Diseases	Diabetes Mellitus, Non-Insulin-Dependent	disease	1	DTO_02300001	0.885	G-protein coupled receptor	C18;C19
277	2008		0.378	2020	Q96EB6	SIRT1	0.6	23411	0.087326	CURATED	Disease or Syndrome	C0011860	Nutritional and Metabolic Diseases; Endocrine System Diseases	Diabetes Mellitus, Non-Insulin-Dependent	disease	1	DTO_05007378	0.885	Epigenetic regulator	C18;C19
278	2002		0.381	2019	P09601	HMOX1	0.6	3162	0.0096817	CURATED	Disease or Syndrome	C0011860	Nutritional and Metabolic Diseases; Endocrine System Diseases	Diabetes Mellitus, Non-Insulin-Dependent	disease	0.95		0.923		C18;C19
279	1986		0.412	2019	P00738	HP	0.6	3240	1.736e-05	CURATED	Disease or Syndrome	C0011860	Nutritional and Metabolic Diseases; Endocrine System Diseases	Diabetes Mellitus, Non-Insulin-Dependent	disease	0.975	DTO_05007624	0.885	Enzyme	C18;C19
280	2002		0.364	2019	P05362	ICAM1	0.6	3383	0.035295	CURATED	Disease or Syndrome	C0011860	Nutritional and Metabolic Diseases; Endocrine System Diseases	Diabetes Mellitus, Non-Insulin-Dependent	disease	0.862		0.962		C18;C19
281	1996		0.349	2020	P41159	LEP	0.6	3952	0.46491	CURATED	Disease or Syndrome	C0011860	Nutritional and Metabolic Diseases; Endocrine System Diseases	Diabetes Mellitus, Non-Insulin-Dependent	disease	0.952		0.846		C18;C19
282	1966		0.433	2019	P48357	LEPR	0.6	3953	0.99475	CURATED	Disease or Syndrome	C0011860	Nutritional and Metabolic Diseases; Endocrine System Diseases	Diabetes Mellitus, Non-Insulin-Dependent	disease	0.975	DTO_05007599	0.808	Signaling	C18;C19
283	1999		0.378	2019	P29474	NOS3	0.6	4846	6.7246e-07	CURATED	Disease or Syndrome	C0011860	Nutritional and Metabolic Diseases; Endocrine System Diseases	Diabetes Mellitus, Non-Insulin-Dependent	disease	0.9		0.885		C18;C19
284	1995		0.231	2020	P01375	TNF	0.6	7124	0.8033	CURATED	Disease or Syndrome	C0011860	Nutritional and Metabolic Diseases; Endocrine System Diseases	Diabetes Mellitus, Non-Insulin-Dependent	disease	0.95	DTO_05007599	0.962	Signaling	C18;C19
285	1998		0.493	2019	P55851	UCP2	0.6	7351	1.5497e-10	CURATED	Disease or Syndrome	C0011860	Nutritional and Metabolic Diseases; Endocrine System Diseases	Diabetes Mellitus, Non-Insulin-Dependent	disease	0.857	DTO_05007405	0.808	Transporter	C18;C19
286	1999		0.376	2020	Q15848	ADIPOQ	0.6	9370	4.6434e-09	CURATED	Disease or Syndrome	C0011860	Nutritional and Metabolic Diseases; Endocrine System Diseases	Diabetes Mellitus, Non-Insulin-Dependent	disease	0.95		0.885		C18;C19
287	1988		0.295	2019	P00533	EGFR	0.6	1956	0.36837	CURATED	Neoplastic Process	C0014859	Digestive System Diseases; Neoplasms	Esophageal Neoplasms	group	1	DTO_03300101	0.885	Kinase	C06;C04
288	2012		0.453	2012	Q9NZC7	WWOX	0.6	51741	1.2376e-15	CURATED	Neoplastic Process	C0014859	Digestive System Diseases; Neoplasms	Esophageal Neoplasms	group	1	DTO_05007624	0.808	Enzyme	C06;C04
289	2000		0.314	2019	P35354	PTGS2	0.6	5743	0.99597	CURATED	Neoplastic Process	C0014859	Digestive System Diseases; Neoplasms	Esophageal Neoplasms	group	1	DTO_05007624	0.962	Enzyme	C06;C04
290	1990		0.236	2020	P04637	TP53	0.6	7157	0.53235	CURATED	Neoplastic Process	C0014859	Digestive System Diseases; Neoplasms	Esophageal Neoplasms	group	0.969	DTO_05007542	0.962	Transcription factor	C06;C04
291	1995		0.276	2019	P01584	IL1B	0.6	3553	0.13005	CURATED	Sign or Symptom	C0020429	Pathological Conditions, Signs and Symptoms; Nervous System Diseases	Hyperalgesia	phenotype	1		0.962		C23;C10
292	1998		0.391	2020	P01138	NGF	0.6	4803	0.82026	CURATED	Sign or Symptom	C0020429	Pathological Conditions, Signs and Symptoms; Nervous System Diseases	Hyperalgesia	phenotype	0.957	DTO_05007599	0.885	Signaling	C23;C10
293	2004		0.314	2020	P35354	PTGS2	0.6	5743	0.99597	CURATED	Sign or Symptom	C0020429	Pathological Conditions, Signs and Symptoms; Nervous System Diseases	Hyperalgesia	phenotype	1	DTO_05007624	0.962	Enzyme	C23;C10
294	1995		0.231	2020	P01375	TNF	0.6	7124	0.8033	CURATED	Sign or Symptom	C0020429	Pathological Conditions, Signs and Symptoms; Nervous System Diseases	Hyperalgesia	phenotype	1	DTO_05007599	0.962	Signaling	C23;C10
295	2002		0.446	2019	Q8NER1	TRPV1	0.6	7442	1.0103e-16	CURATED	Sign or Symptom	C0020429	Pathological Conditions, Signs and Symptoms; Nervous System Diseases	Hyperalgesia	phenotype	1	DTO_01300327	0.885	Ion channel	C23;C10
296	1992		0.231	2020	P01375	TNF	0.6	7124	0.8033	CURATED	Disease or Syndrome	C0021390	Digestive System Diseases	Inflammatory Bowel Diseases	group	0.964	DTO_05007599	0.962	Signaling	C06
297	2000		0.432	2015	P06213	INSR	0.6	3643	3.6145e-05	CURATED	Pathologic Function	C0021655	Nutritional and Metabolic Diseases	Insulin Resistance	phenotype	1	DTO_03300101	0.846	Kinase	C18
298	1999		0.477	2003	P27986	PIK3R1	0.6	5295	0.99978	CURATED	Pathologic Function	C0021655	Nutritional and Metabolic Diseases	Insulin Resistance	phenotype	1	DTO_03300101	0.885	Kinase	C18
299	2017	strong	0.505	2017	O15360	FANCA	0.6	2175	1.5943e-68	CURATED	Neoplastic Process	C0023418	Neoplasms	leukemia	disease	1		0.731		C04
300	2017	strong	0.553	2017	Q9HB96	FANCE	0.6	2178	1.5278e-06	CURATED	Neoplastic Process	C0023418	Neoplasms	leukemia	disease	1		0.808		C04
301	2017	strong	0.556	2017	O15287	FANCG	0.6	2189	2.4859e-14	CURATED	Neoplastic Process	C0023418	Neoplasms	leukemia	disease	1		0.769		C04
302	2004		0.476	2019	Q92769	HDAC2	0.6	3066	0.99997	CURATED	Disease or Syndrome	C0024117	Respiratory Tract Diseases	Chronic Obstructive Airway Disease	disease	1	DTO_05007378	0.846	Epigenetic regulator	C08
303	2002		0.305	2019	P14780	MMP9	0.6	4318	1.8869e-17	CURATED	Disease or Syndrome	C0024117	Respiratory Tract Diseases	Chronic Obstructive Airway Disease	disease	0.979	DTO_05007624	0.923	Enzyme	C08
304	1994		0.287	2020	P01137	TGFB1	0.6	7040	0.03685	CURATED	Disease or Syndrome	C0024117	Respiratory Tract Diseases	Chronic Obstructive Airway Disease	disease	0.911	DTO_05007599	0.962	Signaling	C08
305	1985		0.603	2019	P0C0L4;P0C0L5	C4B	0.6	721	0.83464	CURATED	Disease or Syndrome	C0024141	Skin and Connective Tissue Diseases; Immune System Diseases	Lupus Erythematosus, Systemic	disease	0.944	DTO_05007584	0.808	Enzyme modulator	C17;C20
306	2008		0.54	2019	P23510	TNFSF4	0.6	7292	0.049378	CURATED	Disease or Syndrome	C0024141	Skin and Connective Tissue Diseases; Immune System Diseases	Lupus Erythematosus, Systemic	disease	0.967	DTO_05007599	0.808	Signaling	C17;C20
307	2013		0.551	2020	Q96SW2	CRBN	0.6	51185	0.00028911	CURATED	Neoplastic Process	C0026764	Neoplasms; Immune System Diseases; Hemic and Lymphatic Diseases; Cardiovascular Diseases	Multiple Myeloma	disease	0.943	DTO_05007624	0.654	Enzyme	C04;C20;C15;C14
308	1992		0.328	2020	P12821	ACE	0.6	1636	1.0344e-37	CURATED	Disease or Syndrome	C0027051	Pathological Conditions, Signs and Symptoms; Cardiovascular Diseases	Myocardial Infarction	disease	0.921	DTO_05007624	0.923	Enzyme	C23;C14
309	1991		0.367	2020	P01019	AGT	0.6	183	4.9706e-08	CURATED	Disease or Syndrome	C0027051	Pathological Conditions, Signs and Symptoms; Cardiovascular Diseases	Myocardial Infarction	disease	0.955	DTO_05007584	0.923	Enzyme modulator	C23;C14
310	2011		0.368	2019	P09429	HMGB1	0.6	3146	0.82035	CURATED	Disease or Syndrome	C0027051	Pathological Conditions, Signs and Symptoms; Cardiovascular Diseases	Myocardial Infarction	disease	0.929	DTO_05007557	0.923	Nucleic acid binding	C23;C14
311	2001		0.276	2020	P01584	IL1B	0.6	3553	0.13005	CURATED	Disease or Syndrome	C0027051	Pathological Conditions, Signs and Symptoms; Cardiovascular Diseases	Myocardial Infarction	disease	1		0.962		C23;C14
312	2000		0.333	2020	P08253	MMP2	0.6	4313	0.83878	CURATED	Disease or Syndrome	C0027051	Pathological Conditions, Signs and Symptoms; Cardiovascular Diseases	Myocardial Infarction	disease	1	DTO_05007624	0.923	Enzyme	C23;C14
313	1995		0.305	2019	P14780	MMP9	0.6	4318	1.8869e-17	CURATED	Disease or Syndrome	C0027051	Pathological Conditions, Signs and Symptoms; Cardiovascular Diseases	Myocardial Infarction	disease	0.98	DTO_05007624	0.923	Enzyme	C23;C14
314	1998		0.378	2019	P29474	NOS3	0.6	4846	6.7246e-07	CURATED	Disease or Syndrome	C0027051	Pathological Conditions, Signs and Symptoms; Cardiovascular Diseases	Myocardial Infarction	disease	0.915		0.885		C23;C14
315	1996		0.287	2019	P01137	TGFB1	0.6	7040	0.03685	CURATED	Disease or Syndrome	C0027051	Pathological Conditions, Signs and Symptoms; Cardiovascular Diseases	Myocardial Infarction	disease	1	DTO_05007599	0.962	Signaling	C23;C14
316	2000		0.231	2019	P01375	TNF	0.6	7124	0.8033	CURATED	Disease or Syndrome	C0027051	Pathological Conditions, Signs and Symptoms; Cardiovascular Diseases	Myocardial Infarction	disease	0.961	DTO_05007599	0.962	Signaling	C23;C14
317	2002		0.351	2019	P42574	CASP3	0.6	836	0.10017	CURATED	Disease or Syndrome	C0027051	Pathological Conditions, Signs and Symptoms; Cardiovascular Diseases	Myocardial Infarction	disease	1	DTO_05007624	0.923	Enzyme	C23;C14
318	2005		0.446	2020	P21554	CNR1	0.6	1268	0.50652	CURATED	Disease or Syndrome	C0028754	Pathological Conditions, Signs and Symptoms; Nutritional and Metabolic Diseases	Obesity	disease	0.982	DTO_02300001	0.808	G-protein coupled receptor	C23;C18
319	2001		0.299	2020	P02741	CRP	0.6	1401	0.0036969	CURATED	Disease or Syndrome	C0028754	Pathological Conditions, Signs and Symptoms; Nutritional and Metabolic Diseases	Obesity	disease	0.98		0.962		C23;C18
320	2001		0.324	2020	P03372	ESR1	0.6	2099	0.9992	CURATED	Disease or Syndrome	C0028754	Pathological Conditions, Signs and Symptoms; Nutritional and Metabolic Diseases	Obesity	disease	0.979	DTO_00102000	0.962	Nuclear receptor	C23;C18
321	2011		0.488	2020	Q9NTG7	SIRT3	0.6	23410	0.00016261	CURATED	Disease or Syndrome	C0028754	Pathological Conditions, Signs and Symptoms; Nutritional and Metabolic Diseases	Obesity	disease	1	DTO_05007378	0.731	Epigenetic regulator	C23;C18
322	2008		0.378	2020	Q96EB6	SIRT1	0.6	23411	0.087326	CURATED	Disease or Syndrome	C0028754	Pathological Conditions, Signs and Symptoms; Nutritional and Metabolic Diseases	Obesity	disease	1	DTO_05007378	0.885	Epigenetic regulator	C23;C18
323	2002		0.52	2019	P28845	HSD11B1	0.6	3290	0.41696	CURATED	Disease or Syndrome	C0028754	Pathological Conditions, Signs and Symptoms; Nutritional and Metabolic Diseases	Obesity	disease	0.97		0.731		C23;C18
324	2001		0.248	2019	P05231	IL6	0.6	3569	0.31536	CURATED	Disease or Syndrome	C0028754	Pathological Conditions, Signs and Symptoms; Nutritional and Metabolic Diseases	Obesity	disease	0.97		0.962		C23;C18
325	1995		0.488	2019	P35568	IRS1	0.6	3667	0.023645	CURATED	Disease or Syndrome	C0028754	Pathological Conditions, Signs and Symptoms; Nutritional and Metabolic Diseases	Obesity	disease	0.969		0.769		C23;C18
326	2010		0.525	2019	P18428	LBP	0.6	3929	4.1897e-15	CURATED	Disease or Syndrome	C0028754	Pathological Conditions, Signs and Symptoms; Nutritional and Metabolic Diseases	Obesity	disease	1		0.808		C23;C18
327	1995		0.474	2019	P06858	LPL	0.6	4023	1.2712e-09	CURATED	Disease or Syndrome	C0028754	Pathological Conditions, Signs and Symptoms; Nutritional and Metabolic Diseases	Obesity	disease	0.949	DTO_05007624	0.808	Enzyme	C23;C18
328	2005		0.321	2020	P13500	CCL2	0.6	6347	0.60786	CURATED	Disease or Syndrome	C0028754	Pathological Conditions, Signs and Symptoms; Nutritional and Metabolic Diseases	Obesity	disease	1	DTO_05007599	0.962	Signaling	C23;C18
329	1998		0.376	2020	Q15848	ADIPOQ	0.6	9370	4.6434e-09	CURATED	Disease or Syndrome	C0028754	Pathological Conditions, Signs and Symptoms; Nutritional and Metabolic Diseases	Obesity	disease	0.933		0.885		C23;C18
330	1997		0.397	2020	P01270	PTH	0.6	5741	0.012093	CURATED	Disease or Syndrome	C0029456	Nutritional and Metabolic Diseases; Musculoskeletal Diseases	Osteoporosis	disease	1		0.846		C18;C05
331	1997		0.287	2019	P01137	TGFB1	0.6	7040	0.03685	CURATED	Disease or Syndrome	C0029456	Nutritional and Metabolic Diseases; Musculoskeletal Diseases	Osteoporosis	disease	0.962	DTO_05007599	0.962	Signaling	C18;C05
332	1999		0.453	2020	O14788	TNFSF11	0.6	8600	0.0049159	CURATED	Disease or Syndrome	C0029456	Nutritional and Metabolic Diseases; Musculoskeletal Diseases	Osteoporosis	disease	0.987	DTO_05007599	0.846	Signaling	C18;C05
333	2003		0.535	2020	Q99497	PARK7	0.6	11315	0.75335	CURATED	Disease or Syndrome	C0030567	Nervous System Diseases	Parkinson Disease	disease	0.973	DTO_05007624	0.808	Enzyme	C10
334	1988		0.535	2019	P20711	DDC	0.6	1644	3.7519e-08	CURATED	Disease or Syndrome	C0030567	Nervous System Diseases	Parkinson Disease	disease	1		0.769		C10
335	1995		0.436	2020	P14416	DRD2	0.6	1813	0.74709	CURATED	Disease or Syndrome	C0030567	Nervous System Diseases	Parkinson Disease	disease	0.931	DTO_02300001	0.846	G-protein coupled receptor	C10
336	2007	strong	0.566	2019	Q9NQ11	ATP13A2	0.6	23400	8.9582e-09	CURATED	Disease or Syndrome	C0030567	Nervous System Diseases	Parkinson Disease	disease	0.946		0.577		C10
337	1993		0.533	2020	P27338	MAOB	0.6	4129	0.99903	CURATED	Disease or Syndrome	C0030567	Nervous System Diseases	Parkinson Disease	disease	0.991		0.808		C10
338	1998		0.431	2020	O60260	PRKN	0.6	5071	6.9346e-07	CURATED	Disease or Syndrome	C0030567	Nervous System Diseases	Parkinson Disease	disease	0.974	DTO_05007624	0.846	Enzyme	C10
339	2002		0.516	2020	Q9BXM7	PINK1	0.6	65018	1.8749e-10	CURATED	Disease or Syndrome	C0030567	Nervous System Diseases	Parkinson Disease	disease	0.987	DTO_03300101	0.769	Kinase	C10
340	1996		0.554	2020	Q05940	SLC18A2	0.6	6571	0.075523	CURATED	Disease or Syndrome	C0030567	Nervous System Diseases	Parkinson Disease	disease	0.966	DTO_05007405	0.769	Transporter	C10
341	1989		0.462	2020	P07101	TH	0.6	7054	1.6878e-06	CURATED	Disease or Syndrome	C0030567	Nervous System Diseases	Parkinson Disease	disease	0.979		0.885		C10
342	1995		0.276	2020	P01584	IL1B	0.6	3553	0.13005	CURATED	Disease or Syndrome	C0032285	Infections; Respiratory Tract Diseases	Pneumonia	disease	0.975		0.962		C01;C08
343	1993		0.41	2020	P11511	CYP19A1	0.6	1588	1.7022e-05	CURATED	Disease or Syndrome	C0032460	Neoplasms; Female Urogenital Diseases and Pregnancy Complications; Endocrine System Diseases	Polycystic Ovary Syndrome	disease	0.915	DTO_05007624	0.885	Enzyme	C04;C13;C19
344	2009	strong	0.565	2014	O60663	LMX1B	0.6	4010	0.74637	CURATED	Finding	C0033687	Pathological Conditions, Signs and Symptoms; Female Urogenital Diseases and Pregnancy Complications; Male Urogenital Diseases	Proteinuria	phenotype	1	DTO_05007557	0.731	Nucleic acid binding	C23;C13;C12
345	1994		0.266	2020	P15692	VEGFA	0.6	7422	2.4085e-05	CURATED	Disease or Syndrome	C0033860	Skin and Connective Tissue Diseases	Psoriasis	disease	0.951	DTO_05007599	0.923	Signaling	C17
346	1994		0.328	2020	P12821	ACE	0.6	1636	1.0344e-37	CURATED	Disease or Syndrome	C0038454	Nervous System Diseases; Cardiovascular Diseases	Cerebrovascular accident	group	0.844	DTO_05007624	0.923	Enzyme	C10;C14
347	1999		0.231	2020	P01375	TNF	0.6	7124	0.8033	CURATED	Disease or Syndrome	C0038454	Nervous System Diseases; Cardiovascular Diseases	Cerebrovascular accident	group	0.956	DTO_05007599	0.962	Signaling	C10;C14
348	1988		0.367	2020	P01019	AGT	0.6	183	4.9706e-08	CURATED	Disease or Syndrome	C0085580	Cardiovascular Diseases	Essential Hypertension	disease	0.932	DTO_05007584	0.923	Enzyme modulator	C14
349	1994		0.423	2019	P30556	AGTR1	0.6	185	0.00053161	CURATED	Disease or Syndrome	C0085580	Cardiovascular Diseases	Essential Hypertension	disease	0.941	DTO_02300001	0.846	G-protein coupled receptor	C14
350	1995		0.378	2018	P29474	NOS3	0.6	4846	6.7246e-07	CURATED	Disease or Syndrome	C0085580	Cardiovascular Diseases	Essential Hypertension	disease	0.917		0.885		C14
351	1995		0.3	2019	P42771;Q8N726	CDKN2A	0.6	1029	0.39474	CURATED	Neoplastic Process	C0235974	Digestive System Diseases; Neoplasms; Endocrine System Diseases	Pancreatic carcinoma	disease	0.98		0.885		C06;C04;C19
352	1989		0.295	2019	P00533	EGFR	0.6	1956	0.36837	CURATED	Neoplastic Process	C0278996	Neoplasms	Malignant Head and Neck Neoplasm	disease	0.965	DTO_03300101	0.885	Kinase	C04
353	2004		0.573	2019	Q92826	HOXB13	0.6	10481	3.6879e-08	CURATED	Neoplastic Process	C0376358	Neoplasms; Male Urogenital Diseases	Malignant neoplasm of prostate	disease	0.982		0.462		C04;C12
354	1998		0.303	2020	P35222	CTNNB1	0.6	1499	0.99999	CURATED	Neoplastic Process	C0376358	Neoplasms; Male Urogenital Diseases	Malignant neoplasm of prostate	disease	0.979		0.885		C04;C12
355	2004		0.49	2016	P22455	FGFR4	0.6	2264	7.1917e-13	CURATED	Neoplastic Process	C0376358	Neoplasms; Male Urogenital Diseases	Malignant neoplasm of prostate	disease	0.929	DTO_03300101	0.769	Kinase	C04;C12
356	2005		0.32	2018	P01116	KRAS	0.6	3845	0.00078803	CURATED	Neoplastic Process	C0376358	Neoplasms; Male Urogenital Diseases	Malignant neoplasm of prostate	disease	1	DTO_05007584	0.923	Enzyme modulator	C04;C12
357	1998		0.344	2020	P24385	CCND1	0.6	595	0.89057	CURATED	Neoplastic Process	C0376358	Neoplasms; Male Urogenital Diseases	Malignant neoplasm of prostate	disease	0.952	DTO_05007584	0.923	Enzyme modulator	C04;C12
358	2006		0.413	2018	P37173	TGFBR2	0.6	7048	0.12535	CURATED	Neoplastic Process	C0376358	Neoplasms; Male Urogenital Diseases	Malignant neoplasm of prostate	disease	1	DTO_03300101	0.846	Kinase	C04;C12
359	2014	limited	0.638	2020	Q9BZW4	TM6SF2	0.6	53345	3.6097e-05	CURATED	Disease or Syndrome	C0400966	Digestive System Diseases	Non-alcoholic Fatty Liver Disease	disease	0.955		0.462		C06
360	1996		0.409	2019	P46527	CDKN1B	0.6	1027	0.62376	CURATED	Neoplastic Process	C0678222	Neoplasms; Skin and Connective Tissue Diseases	Breast Carcinoma	disease	0.965		0.769		C04;C17
361	2004		0.459	2020	Q09472	EP300	0.6	2033	1	CURATED	Neoplastic Process	C0678222	Neoplasms; Skin and Connective Tissue Diseases	Breast Carcinoma	disease	1		0.846		C04;C17
362	1987		0.328	2020	P04626	ERBB2	0.6	2064	0.0059892	CURATED	Neoplastic Process	C0678222	Neoplasms; Skin and Connective Tissue Diseases	Breast Carcinoma	disease	0.972	DTO_03300101	0.923	Kinase	C04;C17
363	1995		0.474	2019	P31751	AKT2	0.6	208	0.64432	CURATED	Neoplastic Process	C0678222	Neoplasms; Skin and Connective Tissue Diseases	Breast Carcinoma	disease	1	DTO_03300101	0.769	Kinase	C04;C17
364	1989		0.505	2015	P11487	FGF3	0.6	2248	9.3139e-05	CURATED	Neoplastic Process	C0678222	Neoplasms; Skin and Connective Tissue Diseases	Breast Carcinoma	disease	0.968	DTO_05007599	0.808	Signaling	C04;C17
365	1989		0.588	2011	P08620	FGF4	0.6	2249	0.1406	CURATED	Neoplastic Process	C0678222	Neoplasms; Skin and Connective Tissue Diseases	Breast Carcinoma	disease	1	DTO_05007599	0.577	Signaling	C04;C17
366	1994		0.362	2020	P11362	FGFR1	0.6	2260	0.99984	CURATED	Neoplastic Process	C0678222	Neoplasms; Skin and Connective Tissue Diseases	Breast Carcinoma	disease	0.977	DTO_03300101	0.885	Kinase	C04;C17
367	2004		0.522	2019	P55317	FOXA1	0.6	3169	0.22227	CURATED	Neoplastic Process	C0678222	Neoplasms; Skin and Connective Tissue Diseases	Breast Carcinoma	disease	0.986	DTO_05007542	0.731	Transcription factor	C04;C17
368	1986		0.378	2016	P01112	HRAS	0.6	3265	0.079774	CURATED	Neoplastic Process	C0678222	Neoplasms; Skin and Connective Tissue Diseases	Breast Carcinoma	disease	0.919	DTO_05007584	0.885	Enzyme modulator	C04;C17
369	2000		0.385	2019	P03956	MMP1	0.6	4312	7.7197e-18	CURATED	Neoplastic Process	C0678222	Neoplasms; Skin and Connective Tissue Diseases	Breast Carcinoma	disease	0.959	DTO_05007624	0.885	Enzyme	C04;C17
370	2004		0.369	2020	P46531	NOTCH1	0.6	4851	1	CURATED	Neoplastic Process	C0678222	Neoplasms; Skin and Connective Tissue Diseases	Breast Carcinoma	disease	1		0.885		C04;C17
371	1989		0.444	2020	P06400	RB1	0.6	5925	1	CURATED	Neoplastic Process	C0678222	Neoplasms; Skin and Connective Tissue Diseases	Breast Carcinoma	disease	0.962	DTO_05007557	0.885	Nucleic acid binding	C04;C17
372	2004		0.525	2017	O15119	TBX3	0.6	6926	0.98907	CURATED	Neoplastic Process	C0678222	Neoplasms; Skin and Connective Tissue Diseases	Breast Carcinoma	disease	0.929	DTO_05007542	0.769	Transcription factor	C04;C17
373	1998		0.454	2019	Q92560	BAP1	0.6	8314	0.99443	CURATED	Neoplastic Process	C0678222	Neoplasms; Skin and Connective Tissue Diseases	Breast Carcinoma	disease	1	DTO_05007624	0.731	Enzyme	C04;C17
374	2005		0.445	2019	P07992	ERCC1	0.6	2067	1.5933e-07	CURATED	Neoplastic Process	C0684249	Neoplasms; Respiratory Tract Diseases	Carcinoma of lung	disease	0.949	DTO_05007624	0.846	Enzyme	C04;C08
375	1998		0.595	1998	Q96BI1	SLC22A18	0.6	5002	6.458e-06	CURATED	Neoplastic Process	C0684249	Neoplasms; Respiratory Tract Diseases	Carcinoma of lung	disease	1	DTO_05007405	0.692	Transporter	C04;C08
376	2012		0.573	2017	Q92826	HOXB13	0.6	10481	3.6879e-08	CURATED	Neoplastic Process	C2931456	Neoplasms; Male Urogenital Diseases	Prostate cancer, familial	disease	1		0.462		C04;C12
377	2001		0.67	2016	Q9BQ52	ELAC2	0.6	60528	1.7245e-20	CURATED	Neoplastic Process	C2931456	Neoplasms; Male Urogenital Diseases	Prostate cancer, familial	disease	1		0.346		C04;C12
378	2000		0.475	2020	P40189	IL6ST	0.59	3572	0.99978	CURATED	Disease or Syndrome	C0003873	Skin and Connective Tissue Diseases; Musculoskeletal Diseases; Immune System Diseases	Rheumatoid Arthritis	disease	0.909	DTO_05007599	0.808	Signaling	C17;C05;C20
379	2003		0.356	2020	P01189	POMC	0.59	5443	0.00011658	CURATED	Mental or Behavioral Dysfunction	C0011581	Mental Disorders	Depressive disorder	disease	1		0.846		F03
380	2002		0.409	2019	P19438	TNFRSF1A	0.59	7132	0.9949	CURATED	Disease or Syndrome	C0011860	Nutritional and Metabolic Diseases; Endocrine System Diseases	Diabetes Mellitus, Non-Insulin-Dependent	disease	1		0.923		C18;C19
381	2002		0.364	2019	P05362	ICAM1	0.59	3383	0.035295	CURATED	Disease or Syndrome	C0028754	Pathological Conditions, Signs and Symptoms; Nutritional and Metabolic Diseases	Obesity	disease	1		0.962		C23;C18
382	1998		0.485	2019	P05106	ITGB3	0.59	3690	0.0017189	CURATED	Disease or Syndrome	C0038454	Nervous System Diseases; Cardiovascular Diseases	Cerebrovascular accident	group	1	DTO_05007575	0.846	Receptor	C10;C14
383	2004		0.427	2014	P37840	SNCA	0.58	6622	0.8829	CURATED	Mental or Behavioral Dysfunction	C0001973	Chemically-Induced Disorders; Mental Disorders	Alcoholic Intoxication, Chronic	disease	1	DTO_05007405	0.885	Transporter	C25;F03
384	2007		0.566	2019	Q14956	GPNMB	0.58	10457	2.8803e-27	CURATED	Neoplastic Process	C0006142	Neoplasms; Skin and Connective Tissue Diseases	Malignant neoplasm of breast	disease	1	DTO_05007599	0.692	Signaling	C04;C17
385	2004		0.441	2019	Q04721	NOTCH2	0.58	4853	1	CURATED	Neoplastic Process	C0006142	Neoplasms; Skin and Connective Tissue Diseases	Malignant neoplasm of breast	disease	1		0.808		C04;C17
386	2002		0.653	2018	Q8TDY2	RB1CC1	0.58	9821	1	CURATED	Neoplastic Process	C0006142	Neoplasms; Skin and Connective Tissue Diseases	Malignant neoplasm of breast	disease	1		0.538		C04;C17
387	1995		0.248	2019	P05231	IL6	0.58	3569	0.31536	CURATED	Sign or Symptom	C0020429	Pathological Conditions, Signs and Symptoms; Nervous System Diseases	Hyperalgesia	phenotype	1		0.962		C23;C10
388	1998		0.459	2019	P05181	CYP2E1	0.58	1571	8.0688e-09	CURATED	Disease or Syndrome	C0028754	Pathological Conditions, Signs and Symptoms; Nutritional and Metabolic Diseases	Obesity	disease	1		0.885		C23;C18
389	1996		0.449	2019	P09341	CXCL1	0.58	2919	0.11845	CURATED	Disease or Syndrome	C0032285	Infections; Respiratory Tract Diseases	Pneumonia	disease	1	DTO_05007599	0.923	Signaling	C01;C08
390	2002		0.553	2016	P21757	MSR1	0.58	4481	2.1571e-20	CURATED	Neoplastic Process	C2931456	Neoplasms; Male Urogenital Diseases	Prostate cancer, familial	disease	1	DTO_05007624	0.654	Enzyme	C04;C12
391	2002		0.39	2019	P01344	IGF2	0.57	3481	0.044127	CURATED	Disease or Syndrome	C0002395	Nervous System Diseases; Mental Disorders	Alzheimer's Disease	disease	1		0.885		C10;F03
392	2007		0.489	2019	Q13568	IRF5	0.57	3663	0.0090365	CURATED	Disease or Syndrome	C0009324	Digestive System Diseases	Ulcerative Colitis	disease	1	DTO_05007542	0.731	Transcription factor	C06
393	2007		0.43	2019	P49841	GSK3B	0.57	2932	0.95571	CURATED	Mental or Behavioral Dysfunction	C0011581	Mental Disorders	Depressive disorder	disease	1	DTO_03300101	0.846	Kinase	F03
394	2002		0.364	2019	P35228	NOS2	0.57	4843	4.0277e-15	CURATED	Disease or Syndrome	C0011860	Nutritional and Metabolic Diseases; Endocrine System Diseases	Diabetes Mellitus, Non-Insulin-Dependent	disease	1		0.923		C18;C19
395	2006		0.448	2019	Q9UEF7	KL	0.57	9365	0.00022444	CURATED	Disease or Syndrome	C0011860	Nutritional and Metabolic Diseases; Endocrine System Diseases	Diabetes Mellitus, Non-Insulin-Dependent	disease	1	DTO_05007624	0.769	Enzyme	C18;C19
396	2007		0.321	2019	P13500	CCL2	0.57	6347	0.60786	CURATED	Sign or Symptom	C0020429	Pathological Conditions, Signs and Symptoms; Nervous System Diseases	Hyperalgesia	phenotype	1	DTO_05007599	0.962	Signaling	C23;C10
397	2008		0.546	2019	O75762	TRPA1	0.57	8989	7.2309e-35	CURATED	Sign or Symptom	C0020429	Pathological Conditions, Signs and Symptoms; Nervous System Diseases	Hyperalgesia	phenotype	1	DTO_01300327	0.846	Ion channel	C23;C10
398	1995		0.528	2011	P35749	MYH11	0.57	4629	0.77299	CURATED	Neoplastic Process	C0023479	Neoplasms	Acute myelomonocytic leukemia	disease	0.875		0.731		C04
399	1998		0.505	2018	P01160	NPPA	0.57	4878	0.00054522	CURATED	Disease or Syndrome	C0027051	Pathological Conditions, Signs and Symptoms; Cardiovascular Diseases	Myocardial Infarction	disease	1		0.769		C23;C14
400	1996		0.529	2020	P21728	DRD1	0.57	1812	0.9555	CURATED	Disease or Syndrome	C0030567	Nervous System Diseases	Parkinson Disease	disease	1	DTO_02300001	0.808	G-protein coupled receptor	C10
401	1993		0.529	2019	P42330	AKR1C3	0.57	8644	7.5812e-24	CURATED	Disease or Syndrome	C0032460	Neoplasms; Female Urogenital Diseases and Pregnancy Complications; Endocrine System Diseases	Polycystic Ovary Syndrome	disease	0.909	DTO_05007624	0.769	Enzyme	C04;C13;C19
402	1999		0.364	2019	P05362	ICAM1	0.57	3383	0.035295	CURATED	Disease or Syndrome	C0038454	Nervous System Diseases; Cardiovascular Diseases	Cerebrovascular accident	group	0.889		0.962		C10;C14
403	1997		0.493	2017	P08514	ITGA2B	0.57	3674	1.5205e-16	CURATED	Disease or Syndrome	C0038454	Nervous System Diseases; Cardiovascular Diseases	Cerebrovascular accident	group	0.667		0.692		C10;C14
404	2009		0.593	2019	P30532	CHRNA5	0.56	1138	2.1488e-06	CURATED	Mental or Behavioral Dysfunction	C0001973	Chemically-Induced Disorders; Mental Disorders	Alcoholic Intoxication, Chronic	disease	1	DTO_01300327	0.577	Ion channel	C25;F03
405	1999		0.587	2018	Q9UBS5	GABBR1	0.56	2550	0.99991	CURATED	Mental or Behavioral Dysfunction	C0001973	Chemically-Induced Disorders; Mental Disorders	Alcoholic Intoxication, Chronic	disease	0.5	DTO_02300001	0.769	G-protein coupled receptor	C25;F03
406	2005		0.399	2020	P08069	IGF1R	0.56	3480	0.96799	CURATED	Disease or Syndrome	C0002395	Nervous System Diseases; Mental Disorders	Alzheimer's Disease	disease	1	DTO_03300101	0.885	Kinase	C10;F03
407	1989		0.588	2011	P08620	FGF4	0.56	2249	0.1406	CURATED	Neoplastic Process	C0006142	Neoplasms; Skin and Connective Tissue Diseases	Malignant neoplasm of breast	disease	1	DTO_05007599	0.577	Signaling	C04;C17
408	2008		0.421	2019	P01574	IFNB1	0.56	3456	NA	CURATED	Neoplastic Process	C0006142	Neoplasms; Skin and Connective Tissue Diseases	Malignant neoplasm of breast	disease	1		0.846		C04;C17
409	2005		0.555	2019	P50416	CPT1A	0.56	1374	5.114e-09	CURATED	Disease or Syndrome	C0011860	Nutritional and Metabolic Diseases; Endocrine System Diseases	Diabetes Mellitus, Non-Insulin-Dependent	disease	1	DTO_05007624	0.808	Enzyme	C18;C19
410	2009		0.51	2020	Q13224	GRIN2B	0.56	2904	1	CURATED	Sign or Symptom	C0020429	Pathological Conditions, Signs and Symptoms; Nervous System Diseases	Hyperalgesia	phenotype	1	DTO_01300327	0.692	Ion channel	C23;C10
411	1988		0.481	2019	P01042	KNG1	0.56	3827	3.2071e-10	CURATED	Sign or Symptom	C0020429	Pathological Conditions, Signs and Symptoms; Nervous System Diseases	Hyperalgesia	phenotype	0.958	DTO_05007584	0.885	Enzyme modulator	C23;C10
412	2006		0.43	2018	P49841	GSK3B	0.56	2932	0.95571	CURATED	Disease or Syndrome	C0027051	Pathological Conditions, Signs and Symptoms; Cardiovascular Diseases	Myocardial Infarction	disease	1	DTO_03300101	0.846	Kinase	C23;C14
413	1998		0.364	2018	P05362	ICAM1	0.56	3383	0.035295	CURATED	Disease or Syndrome	C0027051	Pathological Conditions, Signs and Symptoms; Cardiovascular Diseases	Myocardial Infarction	disease	0.875		0.962		C23;C14
414	2009		0.321	2019	P13500	CCL2	0.56	6347	0.60786	CURATED	Disease or Syndrome	C0032285	Infections; Respiratory Tract Diseases	Pneumonia	disease	1	DTO_05007599	0.962	Signaling	C01;C08
415	1999		0.513	2019	P49675	STAR	0.56	6770	8.7679e-11	CURATED	Disease or Syndrome	C0032460	Neoplasms; Female Urogenital Diseases and Pregnancy Complications; Endocrine System Diseases	Polycystic Ovary Syndrome	disease	1		0.808		C04;C13;C19
416	1999		0.364	2018	P35228	NOS2	0.56	4843	4.0277e-15	CURATED	Disease or Syndrome	C0038454	Nervous System Diseases; Cardiovascular Diseases	Cerebrovascular accident	group	1		0.923		C10;C14
417	2008		0.502	2014	P25103	TACR1	0.55	6869	0.00038437	CURATED	Mental or Behavioral Dysfunction	C0001973	Chemically-Induced Disorders; Mental Disorders	Alcoholic Intoxication, Chronic	disease	1	DTO_02300001	0.885	G-protein coupled receptor	C25;F03
418	2010		0.729	2019	Q8N895	ZNF366	0.55	167465	0.070315	CURATED	Neoplastic Process	C0006142	Neoplasms; Skin and Connective Tissue Diseases	Malignant neoplasm of breast	disease	1	DTO_05007542	0.423	Transcription factor	C04;C17
419	2005		0.588	2019	O15530	PDPK1	0.55	5170	0.98013	CURATED	Neoplastic Process	C0006142	Neoplasms; Skin and Connective Tissue Diseases	Malignant neoplasm of breast	disease	1	DTO_03300101	0.808	Kinase	C04;C17
420	2010		0.496	2019	P47712	PLA2G4A	0.55	5321	5.9817e-05	CURATED	Neoplastic Process	C0006142	Neoplasms; Skin and Connective Tissue Diseases	Malignant neoplasm of breast	disease	1	DTO_05007624	0.846	Enzyme	C04;C17
421	2006		0.597	2016	O75376	NCOR1	0.55	9611	1	CURATED	Neoplastic Process	C0006142	Neoplasms; Skin and Connective Tissue Diseases	Malignant neoplasm of breast	disease	1	DTO_05007542	0.731	Transcription factor	C04;C17
422	2006		0.509	2019	P34972	CNR2	0.55	1269	6.5369e-06	CURATED	Mental or Behavioral Dysfunction	C0011581	Mental Disorders	Depressive disorder	disease	1	DTO_02300001	0.846	G-protein coupled receptor	F03
423	2001		0.579	2010	Q04864	REL	0.55	5966	0.99836	CURATED	Neoplastic Process	C0019829	Neoplasms; Immune System Diseases; Hemic and Lymphatic Diseases	Hodgkin Disease	disease	1	DTO_05007542	0.692	Transcription factor	C04;C20;C15
424	2000		0.601	2009	Q13951	CBFB	0.55	865	0.9589	CURATED	Neoplastic Process	C0023479	Neoplasms	Acute myelomonocytic leukemia	disease	1		0.538		C04
425	2009		0.538	2017	O75626	PRDM1	0.55	639	0.9565	CURATED	Disease or Syndrome	C0024141	Skin and Connective Tissue Diseases; Immune System Diseases	Lupus Erythematosus, Systemic	disease	1		0.731		C17;C20
426	1995		0.236	2013	P04637	TP53	0.55	7157	0.53235	CURATED	Neoplastic Process	C0026640	Neoplasms; Stomatognathic Diseases	Mouth Neoplasms	group	0.875	DTO_05007542	0.962	Transcription factor	C04;C07
427	2010		0.458	2019	P43694	GATA4	0.55	2626	0.49308	CURATED	Disease or Syndrome	C0027051	Pathological Conditions, Signs and Symptoms; Cardiovascular Diseases	Myocardial Infarction	disease	1		0.846		C23;C14
428	1999		0.473	2020	P51671	CCL11	0.55	6356	0.010211	CURATED	Disease or Syndrome	C0032285	Infections; Respiratory Tract Diseases	Pneumonia	disease	1	DTO_05007599	0.885	Signaling	C01;C08
429	1998		0.291	2018	P10415	BCL2	0.55	596	0.55903	CURATED	Disease or Syndrome	C0032460	Neoplasms; Female Urogenital Diseases and Pregnancy Complications; Endocrine System Diseases	Polycystic Ovary Syndrome	disease	1	DTO_05007599	0.885	Signaling	C04;C13;C19
430	1999		0.722	2018	Q99801	NKX3-1	0.55	4824	0.00047049	CURATED	Neoplastic Process	C0376358	Neoplasms; Male Urogenital Diseases	Malignant neoplasm of prostate	disease	1	DTO_05007542	0.269	Transcription factor	C04;C12
431	2006		0.631	2017	P18405	SRD5A1	0.55	6715	1.1557e-05	CURATED	Neoplastic Process	C0376358	Neoplasms; Male Urogenital Diseases	Malignant neoplasm of prostate	disease	1	DTO_05007624	0.538	Enzyme	C04;C12
432	2010		0.729	2019	Q8N895	ZNF366	0.55	167465	0.070315	CURATED	Neoplastic Process	C0678222	Neoplasms; Skin and Connective Tissue Diseases	Breast Carcinoma	disease	1	DTO_05007542	0.423	Transcription factor	C04;C17
433	2005		0.588	2019	O15530	PDPK1	0.55	5170	0.98013	CURATED	Neoplastic Process	C0678222	Neoplasms; Skin and Connective Tissue Diseases	Breast Carcinoma	disease	1	DTO_03300101	0.808	Kinase	C04;C17
434	2006		0.597	2016	O75376	NCOR1	0.55	9611	1	CURATED	Neoplastic Process	C0678222	Neoplasms; Skin and Connective Tissue Diseases	Breast Carcinoma	disease	1	DTO_05007542	0.731	Transcription factor	C04;C17
435	1992		0.531	2010	P59533	TAS2R38	0.54	5726	0.1303	CURATED	Mental or Behavioral Dysfunction	C0001973	Chemically-Induced Disorders; Mental Disorders	Alcoholic Intoxication, Chronic	disease	0.75	DTO_02300001	0.808	G-protein coupled receptor	C25;F03
436	2003		0.604	2017	P25705	ATP5F1A	0.54	498	0.99945	CURATED	Disease or Syndrome	C0002395	Nervous System Diseases; Mental Disorders	Alzheimer's Disease	disease	1	DTO_05007405	0.731	Transporter	C10;F03
437	2015		0.501	2019	P55265	ADAR	0.54	103	0.026282	CURATED	Neoplastic Process	C0006142	Neoplasms; Skin and Connective Tissue Diseases	Malignant neoplasm of breast	disease	1	DTO_05007624	0.808	Enzyme	C04;C17
438	2008		0.505	2018	P35579	MYH9	0.54	4627	1	CURATED	Neoplastic Process	C0006142	Neoplasms; Skin and Connective Tissue Diseases	Malignant neoplasm of breast	disease	1		0.808		C04;C17
439	2007		0.521	2020	P55008	AIF1	0.54	199	1.8793e-06	CURATED	Sign or Symptom	C0020429	Pathological Conditions, Signs and Symptoms; Nervous System Diseases	Hyperalgesia	phenotype	1	DTO_05007616	0.808	Calcium-binding protein	C23;C10
440	2003		0.416	2019	P01258;P06881	CALCA	0.54	796	0.015562	CURATED	Sign or Symptom	C0020429	Pathological Conditions, Signs and Symptoms; Nervous System Diseases	Hyperalgesia	phenotype	1	DTO_05007599	0.923	Signaling	C23;C10
441	1999		0.453	2019	P05771	PRKCB	0.54	5579	1	CURATED	Disease or Syndrome	C0020456	Nutritional and Metabolic Diseases	Hyperglycemia	disease	1	DTO_03300101	0.885	Kinase	C18
442	2012		0.453	2019	Q9UBK2	PPARGC1A	0.54	10891	0.9973	CURATED	Disease or Syndrome	C0027051	Pathological Conditions, Signs and Symptoms; Cardiovascular Diseases	Myocardial Infarction	disease	1	DTO_05007542	0.885	Transcription factor	C23;C14
443	2003		0.359	2018	P04040	CAT	0.54	847	1.6263e-10	CURATED	Disease or Syndrome	C0027051	Pathological Conditions, Signs and Symptoms; Cardiovascular Diseases	Myocardial Infarction	disease	1	DTO_05007624	0.962	Enzyme	C23;C14
444	2007		0.415	2015	P00734	F2	0.54	2147	0.0011118	CURATED	Disease or Syndrome	C0028754	Pathological Conditions, Signs and Symptoms; Nutritional and Metabolic Diseases	Obesity	disease	1	DTO_05007624	0.885	Enzyme	C23;C18
445	2001		0.615	2019	P20382	PMCH	0.54	5367	0.11486	CURATED	Disease or Syndrome	C0028754	Pathological Conditions, Signs and Symptoms; Nutritional and Metabolic Diseases	Obesity	disease	1		0.808		C23;C18
446	2010		0.506	2019	O14920	IKBKB	0.54	3551	0.99192	CURATED	Disease or Syndrome	C0032285	Infections; Respiratory Tract Diseases	Pneumonia	disease	1	DTO_03300101	0.846	Kinase	C01;C08
447	2003		0.364	2019	P35228	NOS2	0.54	4843	4.0277e-15	CURATED	Disease or Syndrome	C0376618	Pathological Conditions, Signs and Symptoms; Infections	Endotoxemia	phenotype	1		0.923		C23;C01
448	1999		0.391	2019	P22607	FGFR3	0.54	2261	1.6432e-05	CURATED	Neoplastic Process	C4048328	Neoplasms; Female Urogenital Diseases and Pregnancy Complications	cervical cancer	disease	1	DTO_03300101	0.846	Kinase	C04;C13
449	2009		0.588	2014	P32297	CHRNA3	0.53	1136	1.4197e-07	CURATED	Mental or Behavioral Dysfunction	C0001973	Chemically-Induced Disorders; Mental Disorders	Alcoholic Intoxication, Chronic	disease	1	DTO_01300327	0.692	Ion channel	C25;F03
450	2005		0.548	2018	P18507	GABRG2	0.53	2566	0.73852	CURATED	Mental or Behavioral Dysfunction	C0001973	Chemically-Induced Disorders; Mental Disorders	Alcoholic Intoxication, Chronic	disease	1	DTO_01300327	0.654	Ion channel	C25;F03
451	2008		0.612	2017	P49146	NPY2R	0.53	4887	0.035526	CURATED	Mental or Behavioral Dysfunction	C0001973	Chemically-Induced Disorders; Mental Disorders	Alcoholic Intoxication, Chronic	disease	1	DTO_02300001	0.577	G-protein coupled receptor	C25;F03
452	1998		0.615	2005	P32238	CCKAR	0.53	886	0.0040329	CURATED	Mental or Behavioral Dysfunction	C0001973	Chemically-Induced Disorders; Mental Disorders	Alcoholic Intoxication, Chronic	disease	0.8	DTO_02300001	0.5	G-protein coupled receptor	C25;F03
453	1991		0.445	2020	P01308	INS	0.53	3630	0.30091	CURATED	Disease or Syndrome	C0002395	Nervous System Diseases; Mental Disorders	Alzheimer's Disease	disease	1		0.923		C10;F03
454	2003		0.566	2019	Q12772	SREBF2	0.53	6721	0.20734	CURATED	Neoplastic Process	C0006142	Neoplasms; Skin and Connective Tissue Diseases	Malignant neoplasm of breast	disease	1		0.577		C04;C17
455	2005		0.716	2013	Q9UMF0	ICAM5	0.53	7087	0.002139	CURATED	Neoplastic Process	C0006142	Neoplasms; Skin and Connective Tissue Diseases	Malignant neoplasm of breast	disease	1		0.346		C04;C17
456	2004		0.592	2018	P34969	HTR7	0.53	3363	0.045409	CURATED	Mental or Behavioral Dysfunction	C0011581	Mental Disorders	Depressive disorder	disease	1	DTO_02300001	0.5	G-protein coupled receptor	F03
457	2004		0.515	2018	P78509	RELN	0.53	5649	1	CURATED	Mental or Behavioral Dysfunction	C0011581	Mental Disorders	Depressive disorder	disease	1		0.731		F03
458	1998		0.383	2011	P04271	S100B	0.53	6285	0.04387	CURATED	Disease or Syndrome	C0027051	Pathological Conditions, Signs and Symptoms; Cardiovascular Diseases	Myocardial Infarction	disease	1	DTO_05007616	0.923	Calcium-binding protein	C23;C14
459	1999	limited	0.512	2019	O43543	XRCC2	0.53	7516	3.955e-07	CURATED	Neoplastic Process	C0346153	Neoplasms; Skin and Connective Tissue Diseases	Breast Cancer, Familial	disease	1		0.731		C04;C17
460	2009		0.426	2018	P25101	EDNRA	0.53	1909	0.99158	CURATED	Disease or Syndrome	C0520679	Respiratory Tract Diseases; Nervous System Diseases	Sleep Apnea, Obstructive	disease	1	DTO_02300001	0.885	G-protein coupled receptor	C08;C10
461	2004		0.587	2018	Q99808	SLC29A1	0.52	2030	0.90069	CURATED	Mental or Behavioral Dysfunction	C0001973	Chemically-Induced Disorders; Mental Disorders	Alcoholic Intoxication, Chronic	disease	1	DTO_05007405	0.731	Transporter	C25;F03
462	1997		0.417	2018	Q07812	BAX	0.52	581	0.31746	CURATED	Disease or Syndrome	C0002395	Nervous System Diseases; Mental Disorders	Alzheimer's Disease	disease	1	DTO_05007599	0.885	Signaling	C10;F03
463	2008		0.582	2019	O95996	APC2	0.52	10297	0.99994	CURATED	Neoplastic Process	C0006142	Neoplasms; Skin and Connective Tissue Diseases	Malignant neoplasm of breast	disease	1		0.654		C04;C17
464	2005		0.537	2019	Q04760	GLO1	0.52	2739	9.6718e-07	CURATED	Mental or Behavioral Dysfunction	C0011581	Mental Disorders	Depressive disorder	disease	1		0.769		F03
465	2005		0.489	2017	P60880	SNAP25	0.52	6616	0.98653	CURATED	Disease or Syndrome	C0011860	Nutritional and Metabolic Diseases; Endocrine System Diseases	Diabetes Mellitus, Non-Insulin-Dependent	disease	1	DTO_05007405	0.808	Transporter	C18;C19
466	2014		0.368	2019	P09429	HMGB1	0.52	3146	0.82035	CURATED	Sign or Symptom	C0020429	Pathological Conditions, Signs and Symptoms; Nervous System Diseases	Hyperalgesia	phenotype	1	DTO_05007557	0.923	Nucleic acid binding	C23;C10
467	1996		0.373	2019	P18510	IL1RN	0.52	3557	0.030914	CURATED	Sign or Symptom	C0020429	Pathological Conditions, Signs and Symptoms; Nervous System Diseases	Hyperalgesia	phenotype	1		0.923		C23;C10
468	2007		0.46	2020	P23219	PTGS1	0.52	5742	6.2425e-07	CURATED	Sign or Symptom	C0020429	Pathological Conditions, Signs and Symptoms; Nervous System Diseases	Hyperalgesia	phenotype	1	DTO_05007624	0.885	Enzyme	C23;C10
469	2006		0.751	2018	Q9H4E7	DEF6	0.52	50619	0.99768	CURATED	Disease or Syndrome	C0024141	Skin and Connective Tissue Diseases; Immune System Diseases	Lupus Erythematosus, Systemic	disease	1	DTO_05007557	0.346	Nucleic acid binding	C17;C20
470	2003		0.314	2010	P35354	PTGS2	0.52	5743	0.99597	CURATED	Neoplastic Process	C0026640	Neoplasms; Stomatognathic Diseases	Mouth Neoplasms	group	1	DTO_05007624	0.962	Enzyme	C04;C07
471	1997		0.379	2019	P04179	SOD2	0.52	6648	0.15499	CURATED	Disease or Syndrome	C0027051	Pathological Conditions, Signs and Symptoms; Cardiovascular Diseases	Myocardial Infarction	disease	1	DTO_05007624	0.923	Enzyme	C23;C14
472	2009		0.432	2017	Q14457	BECN1	0.52	8678	0.93717	CURATED	Disease or Syndrome	C0027051	Pathological Conditions, Signs and Symptoms; Cardiovascular Diseases	Myocardial Infarction	disease	1	DTO_05007584	0.846	Enzyme modulator	C23;C14
473	1992		0.617	2015	P33121	ACSL1	0.52	2180	0.0015324	CURATED	Disease or Syndrome	C0028754	Pathological Conditions, Signs and Symptoms; Nutritional and Metabolic Diseases	Obesity	disease	1	DTO_05007624	0.577	Enzyme	C23;C18
474	2006		0.431	2019	O43524	FOXO3	0.52	2309	0.98806	CURATED	Disease or Syndrome	C0028754	Pathological Conditions, Signs and Symptoms; Nutritional and Metabolic Diseases	Obesity	disease	1		0.808		C23;C18
475	2001		0.522	2018	P22352	GPX3	0.52	2878	0.050966	CURATED	Disease or Syndrome	C0028754	Pathological Conditions, Signs and Symptoms; Nutritional and Metabolic Diseases	Obesity	disease	1	DTO_05007624	0.769	Enzyme	C23;C18
476	1998		0.515	2011	P52789	HK2	0.52	3099	0.0045893	CURATED	Disease or Syndrome	C0028754	Pathological Conditions, Signs and Symptoms; Nutritional and Metabolic Diseases	Obesity	disease	1	DTO_03300101	0.769	Kinase	C23;C18
477	1996		0.691	2007	Q15761	NPY5R	0.52	4889	0.0063686	CURATED	Disease or Syndrome	C0028754	Pathological Conditions, Signs and Symptoms; Nutritional and Metabolic Diseases	Obesity	disease	0.75	DTO_02300001	0.462	G-protein coupled receptor	C23;C18
478	2011		0.396	2018	P25942	CD40	0.52	958	0.84603	CURATED	Disease or Syndrome	C0028754	Pathological Conditions, Signs and Symptoms; Nutritional and Metabolic Diseases	Obesity	disease	1		0.846		C23;C18
479	2004		0.619	2019	P14060	HSD3B1	0.52	3283	2.3984e-07	CURATED	Disease or Syndrome	C0032460	Neoplasms; Female Urogenital Diseases and Pregnancy Complications; Endocrine System Diseases	Polycystic Ovary Syndrome	disease	1	DTO_05007624	0.462	Enzyme	C04;C13;C19
480	2005	strong	0.374	2019	O14746	TERT	0.52	7015	0.99046	CURATED	Disease or Syndrome	C1956346	Cardiovascular Diseases	Coronary Artery Disease	disease	1	DTO_05007624	0.846	Enzyme	C14
481	2003		0.46	2003	O96017	CHEK2	0.52	11200	1.2103e-24	CURATED	Neoplastic Process	C2931456	Neoplasms; Male Urogenital Diseases	Prostate cancer, familial	disease	1	DTO_03300101	0.808	Kinase	C04;C12
482	1980		0.496	2003	P19440	GGT1	0.51	2678	7.5307e-05	CURATED	Mental or Behavioral Dysfunction	C0001973	Chemically-Induced Disorders; Mental Disorders	Alcoholic Intoxication, Chronic	disease	1	DTO_05007624	0.885	Enzyme	C25;F03
483	1994		0.438	2019	P04278	SHBG	0.51	6462	1.2538e-06	CURATED	Mental or Behavioral Dysfunction	C0001973	Chemically-Induced Disorders; Mental Disorders	Alcoholic Intoxication, Chronic	disease	1		0.808		C25;F03
484	2008		0.553	2008	P29371	TACR3	0.51	6870	1.8068e-17	CURATED	Mental or Behavioral Dysfunction	C0001973	Chemically-Induced Disorders; Mental Disorders	Alcoholic Intoxication, Chronic	disease	1	DTO_02300001	0.769	G-protein coupled receptor	C25;F03
485	2019		0.561	2019	Q13002	GRIK2	0.51	2898	0.99841	CURATED	Neoplastic Process	C0006142	Neoplasms; Skin and Connective Tissue Diseases	Malignant neoplasm of breast	disease	1	DTO_01300327	0.769	Ion channel	C04;C17
486	2008		0.666	2011	Q92823	NRCAM	0.51	4897	0.015254	CURATED	Neoplastic Process	C0006142	Neoplasms; Skin and Connective Tissue Diseases	Malignant neoplasm of breast	disease	1		0.423		C04;C17
487	2007		0.743	2008	Q92502	STARD8	0.51	9754	0.024522	CURATED	Neoplastic Process	C0006142	Neoplasms; Skin and Connective Tissue Diseases	Malignant neoplasm of breast	disease	1		0.346		C04;C17
488	2006		0.47	2009	P24530	EDNRB	0.51	1910	0.0092419	CURATED	Disease or Syndrome	C0011860	Nutritional and Metabolic Diseases; Endocrine System Diseases	Diabetes Mellitus, Non-Insulin-Dependent	disease	1	DTO_02300001	0.846	G-protein coupled receptor	C18;C19
489	2005		0.529	2016	P16615	ATP2A2	0.51	488	0.99945	CURATED	Disease or Syndrome	C0011860	Nutritional and Metabolic Diseases; Endocrine System Diseases	Diabetes Mellitus, Non-Insulin-Dependent	disease	1	DTO_05007405	0.808	Transporter	C18;C19
490	2002		0.633	2002	Q9Y250	LZTS1	0.51	11178	0.95491	CURATED	Neoplastic Process	C0014859	Digestive System Diseases; Neoplasms	Esophageal Neoplasms	group	1		0.385		C06;C04
491	1992		0.471	1992	P43146	DCC	0.51	1630	0.99448	CURATED	Neoplastic Process	C0014859	Digestive System Diseases; Neoplasms	Esophageal Neoplasms	group	1		0.808		C06;C04
492	2006		0.436	2017	P35318	ADM	0.51	133	0.040831	CURATED	Sign or Symptom	C0020429	Pathological Conditions, Signs and Symptoms; Nervous System Diseases	Hyperalgesia	phenotype	1	DTO_05007599	0.808	Signaling	C23;C10
493	2012		0.411	2018	P01100	FOS	0.51	2353	0.26176	CURATED	Sign or Symptom	C0020429	Pathological Conditions, Signs and Symptoms; Nervous System Diseases	Hyperalgesia	phenotype	1	DTO_05007542	0.885	Transcription factor	C23;C10
494	1995		0.281	2017	P22301	IL10	0.51	3586	0.0058874	CURATED	Sign or Symptom	C0020429	Pathological Conditions, Signs and Symptoms; Nervous System Diseases	Hyperalgesia	phenotype	1		0.923		C23;C10
495	2002		0.573	2019	P32239	CCKBR	0.51	887	2.1404e-06	CURATED	Sign or Symptom	C0020429	Pathological Conditions, Signs and Symptoms; Nervous System Diseases	Hyperalgesia	phenotype	1	DTO_02300001	0.615	G-protein coupled receptor	C23;C10
496	2015	strong	0.535	2017	Q9NPI8	FANCF	0.51	2188	0.45886	CURATED	Neoplastic Process	C0023418	Neoplasms	leukemia	disease	1		0.731		C04
497	1985		0.425	2011	P00749	PLAU	0.51	5328	2.3058e-06	CURATED	Disease or Syndrome	C0027051	Pathological Conditions, Signs and Symptoms; Cardiovascular Diseases	Myocardial Infarction	disease	1	DTO_05007624	0.923	Enzyme	C23;C14
498	2005		0.595	2016	P26678	PLN	0.51	5350	0.44947	CURATED	Disease or Syndrome	C0027051	Pathological Conditions, Signs and Symptoms; Cardiovascular Diseases	Myocardial Infarction	disease	1		0.577		C23;C14
499	2005		0.65	2017	Q16836	HADH	0.51	3033	6.5638e-05	CURATED	Disease or Syndrome	C0028754	Pathological Conditions, Signs and Symptoms; Nutritional and Metabolic Diseases	Obesity	disease	1		0.538		C23;C18
500	2009		0.399	2019	P08069	IGF1R	0.51	3480	0.96799	CURATED	Disease or Syndrome	C0030567	Nervous System Diseases	Parkinson Disease	disease	1	DTO_03300101	0.885	Kinase	C10
501	2001		0.365	2019	Q14116	IL18	0.51	3606	0.030717	CURATED	Disease or Syndrome	C0032285	Infections; Respiratory Tract Diseases	Pneumonia	disease	1		0.923		C01;C08
502	2007		0.426	2019	P25101	EDNRA	0.51	1909	0.99158	CURATED	Disease or Syndrome	C0038454	Nervous System Diseases; Cardiovascular Diseases	Cerebrovascular accident	group	1	DTO_02300001	0.885	G-protein coupled receptor	C10;C14
503	2000	limited	0.674	2019	O75771	RAD51D	0.51	5892	1.0631e-09	CURATED	Neoplastic Process	C0346153	Neoplasms; Skin and Connective Tissue Diseases	Breast Cancer, Familial	disease	1		0.385		C04;C17
504	2002		0.305	2002	P60484	PTEN	0.51	5728	0.25651	CURATED	Neoplastic Process	C0585362	Digestive System Diseases; Neoplasms; Stomatognathic Diseases	Squamous cell carcinoma of mouth	disease	1	DTO_05007624	0.923	Enzyme	C06;C04;C07
505	1999		0.479	2019	Q13285	NR5A1	0.5	2516	0.9896	CURATED	Disease or Syndrome	C0001623	Endocrine System Diseases	Adrenal gland hypofunction	phenotype	1	DTO_00102000	0.731	Nuclear receptor	C19
506	1994		0.641	2019	P08319	ADH4	0.5	127	8.0684e-07	CURATED	Mental or Behavioral Dysfunction	C0001973	Chemically-Induced Disorders; Mental Disorders	Alcoholic Intoxication, Chronic	disease	1	DTO_05007624	0.462	Enzyme	C25;F03
507	2011		0.644	2019	Q8IZY2	ABCA7	0.5	10347	2.1111e-55	CURATED	Disease or Syndrome	C0002395	Nervous System Diseases; Mental Disorders	Alzheimer's Disease	disease	0.985	DTO_05007405	0.577	Transporter	C10;F03
508	2009		0.59	2020	O96008	TOMM40	0.5	10452	0.99218	CURATED	Disease or Syndrome	C0002395	Nervous System Diseases; Mental Disorders	Alzheimer's Disease	disease	0.978	DTO_05007405	0.538	Transporter	C10;F03
509	1991		0.426	2020	P10909	CLU	0.5	1191	7.8072e-05	CURATED	Disease or Syndrome	C0002395	Nervous System Diseases; Mental Disorders	Alzheimer's Disease	disease	0.94		0.885		C10;F03
510	2009		0.533	2019	P17927	CR1	0.5	1378	1.6488e-35	CURATED	Disease or Syndrome	C0002395	Nervous System Diseases; Mental Disorders	Alzheimer's Disease	disease	0.971		0.808		C10;F03
511	1998		0.529	2018	P01023	A2M	0.5	2	4.5229e-11	CURATED	Disease or Syndrome	C0002395	Nervous System Diseases; Mental Disorders	Alzheimer's Disease	disease	0.769	DTO_05007584	0.769	Enzyme modulator	C10;F03
512	2009		0.544	2019	P21709	EPHA1	0.5	2041	1.4624e-23	CURATED	Disease or Syndrome	C0002395	Nervous System Diseases; Mental Disorders	Alzheimer's Disease	disease	0.933	DTO_03300101	0.731	Kinase	C10;F03
513	2011		0.558	2019	Q9Y5K6	CD2AP	0.5	23607	0.22989	CURATED	Disease or Syndrome	C0002395	Nervous System Diseases; Mental Disorders	Alzheimer's Disease	disease	1		0.731		C10;F03
514	2011		0.55	2020	O00499	BIN1	0.5	274	0.77822	CURATED	Disease or Syndrome	C0002395	Nervous System Diseases; Mental Disorders	Alzheimer's Disease	disease	0.98		0.692		C10;F03
515	1999		0.581	2019	P02654	APOC1	0.5	341	0.21685	CURATED	Disease or Syndrome	C0002395	Nervous System Diseases; Mental Disorders	Alzheimer's Disease	disease	1		0.577		C10;F03
516	1999		0.377	2019	P05164	MPO	0.5	4353	7.105e-15	CURATED	Disease or Syndrome	C0002395	Nervous System Diseases; Mental Disorders	Alzheimer's Disease	disease	1	DTO_05007624	0.923	Enzyme	C10;F03
517	1999		0.378	2018	P29474	NOS3	0.5	4846	6.7246e-07	CURATED	Disease or Syndrome	C0002395	Nervous System Diseases; Mental Disorders	Alzheimer's Disease	disease	0.9		0.885		C10;F03
518	1995		0.55	2020	P49810	PSEN2	0.5	5664	0.00053736	CURATED	Disease or Syndrome	C0002395	Nervous System Diseases; Mental Disorders	Alzheimer's Disease	disease	0.977	DTO_05007624	0.654	Enzyme	C10;F03
519	2004		0.582	2020	Q92673	SORL1	0.5	6653	7.6609e-11	CURATED	Disease or Syndrome	C0002395	Nervous System Diseases; Mental Disorders	Alzheimer's Disease	disease	0.973	DTO_05007405	0.692	Transporter	C10;F03
520	2009		0.592	2019	Q13492	PICALM	0.5	8301	0.99896	CURATED	Disease or Syndrome	C0002395	Nervous System Diseases; Mental Disorders	Alzheimer's Disease	disease	0.947	DTO_05007405	0.538	Transporter	C10;F03
521	1981		0.423	2020	P02766	TTR	0.5	7276	0.51566	CURATED	Disease or Syndrome	C0002726	Nutritional and Metabolic Diseases	Amyloidosis	disease	0.985	DTO_05007405	0.885	Transporter	C18
522	2007		0.606	2011	Q96NT5	SLC46A1	0.5	113235	0.021858	CURATED	Disease or Syndrome	C0002871	Hemic and Lymphatic Diseases	Anemia	disease	1	DTO_05007405	0.731	Transporter	C15
523	1984		0.381	2020	P01588	EPO	0.5	2056	0.01125	CURATED	Disease or Syndrome	C0002871	Hemic and Lymphatic Diseases	Anemia	disease	0.977		0.885		C15
524	2000	strong	0.483	2019	P15976	GATA1	0.5	2623	0.94798	CURATED	Disease or Syndrome	C0002871	Hemic and Lymphatic Diseases	Anemia	disease	1		0.808		C15
525	1986		0.37	2019	P00797	REN	0.5	5972	2.4297e-07	CURATED	Disease or Syndrome	C0002871	Hemic and Lymphatic Diseases	Anemia	disease	1	DTO_05007624	0.923	Enzyme	C15
526	1997	limited	0.429	2019	P31645	SLC6A4	0.5	6532	0.24602	CURATED	Mental or Behavioral Dysfunction	C0003467	Behavior and Behavior Mechanisms	Anxiety	disease	0.937	DTO_05007405	0.808	Transporter	F01
527	2001		0.485	2019	P51684	CCR6	0.5	1235	0.0057867	CURATED	Disease or Syndrome	C0003873	Skin and Connective Tissue Diseases; Musculoskeletal Diseases; Immune System Diseases	Rheumatoid Arthritis	disease	1	DTO_02300001	0.808	G-protein coupled receptor	C17;C05;C20
528	2002		0.48	2020	P12318	FCGR2A	0.5	2212	2.0054e-06	CURATED	Disease or Syndrome	C0003873	Skin and Connective Tissue Diseases; Musculoskeletal Diseases; Immune System Diseases	Rheumatoid Arthritis	disease	0.852	DTO_05007620	0.769	Cell adhesion	C17;C05;C20
529	2003		0.494	2020	Q9UM07	PADI4	0.5	23569	4.6001e-16	CURATED	Disease or Syndrome	C0003873	Skin and Connective Tissue Diseases; Musculoskeletal Diseases; Immune System Diseases	Rheumatoid Arthritis	disease	0.912		0.808		C17;C05;C20
530	1988		0.453	2020	P04440	HLA-DPB1	0.5	3115	5.3254e-10	CURATED	Disease or Syndrome	C0003873	Skin and Connective Tissue Diseases; Musculoskeletal Diseases; Immune System Diseases	Rheumatoid Arthritis	disease	0.938	DTO_05007608	0.923	Immune response	C17;C05;C20
531	1989		0.333	2020	P01911	HLA-DRB1	0.5	3123	0.0010997	CURATED	Disease or Syndrome	C0003873	Skin and Connective Tissue Diseases; Musculoskeletal Diseases; Immune System Diseases	Rheumatoid Arthritis	disease	0.936	DTO_05007608	0.923	Immune response	C17;C05;C20
532	1992		0.389	2019	P01589	IL2RA	0.5	3559	0.054709	CURATED	Disease or Syndrome	C0003873	Skin and Connective Tissue Diseases; Musculoskeletal Diseases; Immune System Diseases	Rheumatoid Arthritis	disease	1	DTO_05007575	0.885	Receptor	C17;C05;C20
533	2001		0.471	2019	P08887	IL6R	0.5	3570	3.1681e-05	CURATED	Disease or Syndrome	C0003873	Skin and Connective Tissue Diseases; Musculoskeletal Diseases; Immune System Diseases	Rheumatoid Arthritis	disease	0.971	DTO_05007599	0.846	Signaling	C17;C05;C20
534	1994		0.281	2020	P22301	IL10	0.5	3586	0.0058874	CURATED	Disease or Syndrome	C0003873	Skin and Connective Tissue Diseases; Musculoskeletal Diseases; Immune System Diseases	Rheumatoid Arthritis	disease	0.946		0.923		C17;C05;C20
535	2006		0.489	2019	Q13568	IRF5	0.5	3663	0.0090365	CURATED	Disease or Syndrome	C0003873	Skin and Connective Tissue Diseases; Musculoskeletal Diseases; Immune System Diseases	Rheumatoid Arthritis	disease	0.906	DTO_05007542	0.731	Transcription factor	C17;C05;C20
536	2006		0.536	2017	P33076	CIITA	0.5	4261	1.3618e-07	CURATED	Disease or Syndrome	C0003873	Skin and Connective Tissue Diseases; Musculoskeletal Diseases; Immune System Diseases	Rheumatoid Arthritis	disease	0.533		0.808		C17;C05;C20
537	2000		0.471	2019	Q14765	STAT4	0.5	6775	0.7662	CURATED	Disease or Syndrome	C0003873	Skin and Connective Tissue Diseases; Musculoskeletal Diseases; Immune System Diseases	Rheumatoid Arthritis	disease	0.889	DTO_05007557	0.769	Nucleic acid binding	C17;C05;C20
538	2007		0.481	2018	P21580	TNFAIP3	0.5	7128	0.99972	CURATED	Disease or Syndrome	C0003873	Skin and Connective Tissue Diseases; Musculoskeletal Diseases; Immune System Diseases	Rheumatoid Arthritis	disease	1	DTO_05007624	0.808	Enzyme	C17;C05;C20
539	2007		0.554	2019	Q13077	TRAF1	0.5	7185	0.0035639	CURATED	Disease or Syndrome	C0003873	Skin and Connective Tissue Diseases; Musculoskeletal Diseases; Immune System Diseases	Rheumatoid Arthritis	disease	0.85	DTO_05007599	0.731	Signaling	C17;C05;C20
540	2008		0.472	2019	Q9Y4K3	TRAF6	0.5	7189	0.99739	CURATED	Disease or Syndrome	C0003873	Skin and Connective Tissue Diseases; Musculoskeletal Diseases; Immune System Diseases	Rheumatoid Arthritis	disease	1	DTO_05007599	0.808	Signaling	C17;C05;C20
541	1996		0.436	2018	P10747	CD28	0.5	940	0.35779	CURATED	Disease or Syndrome	C0003873	Skin and Connective Tissue Diseases; Musculoskeletal Diseases; Immune System Diseases	Rheumatoid Arthritis	disease	1		0.885		C17;C05;C20
542	2002		0.396	2019	P25942	CD40	0.5	958	0.84603	CURATED	Disease or Syndrome	C0003873	Skin and Connective Tissue Diseases; Musculoskeletal Diseases; Immune System Diseases	Rheumatoid Arthritis	disease	0.848		0.846		C17;C05;C20
543	2001		0.686	2017	Q96PL1	SCGB3A2	0.5	117156	0.0061075	CURATED	Disease or Syndrome	C0004096	Respiratory Tract Diseases; Immune System Diseases	Asthma	disease	1		0.462		C08;C20
544	1993		0.442	2020	P07550	ADRB2	0.5	154	0.52545	CURATED	Disease or Syndrome	C0004096	Respiratory Tract Diseases; Immune System Diseases	Asthma	disease	0.956	DTO_02300001	0.923	G-protein coupled receptor	C08;C20
545	1997		0.447	2020	P09917	ALOX5	0.5	240	1.2059e-06	CURATED	Disease or Syndrome	C0004096	Respiratory Tract Diseases; Immune System Diseases	Asthma	disease	0.95	DTO_05007624	0.885	Enzyme	C08;C20
546	1996		0.407	2019	P01920	HLA-DQB1	0.5	3119	0.0089259	CURATED	Disease or Syndrome	C0004096	Respiratory Tract Diseases; Immune System Diseases	Asthma	disease	0.933	DTO_05007608	0.885	Immune response	C08;C20
547	1997		0.333	2019	P01911	HLA-DRB1	0.5	3123	0.0010997	CURATED	Disease or Syndrome	C0004096	Respiratory Tract Diseases; Immune System Diseases	Asthma	disease	0.875	DTO_05007608	0.923	Immune response	C08;C20
548	2005		0.461	2018	P17693	HLA-G	0.5	3135	1.365e-11	CURATED	Disease or Syndrome	C0004096	Respiratory Tract Diseases; Immune System Diseases	Asthma	disease	1		0.769		C08;C20
549	2007		0.67	2019	Q8TAX9	GSDMB	0.5	55876	3.3446e-07	CURATED	Disease or Syndrome	C0004096	Respiratory Tract Diseases; Immune System Diseases	Asthma	disease	1		0.5		C08;C20
550	1990		0.231	2019	P01375	TNF	0.5	7124	0.8033	CURATED	Disease or Syndrome	C0004096	Respiratory Tract Diseases; Immune System Diseases	Asthma	disease	0.978	DTO_05007599	0.962	Signaling	C08;C20
551	2005		0.486	2020	Q969D9	TSLP	0.5	85480	0.0040357	CURATED	Disease or Syndrome	C0004096	Respiratory Tract Diseases; Immune System Diseases	Asthma	disease	0.989		0.808		C08;C20
552	2009		0.409	2020	O95760	IL33	0.5	90865	8.2925e-10	CURATED	Disease or Syndrome	C0004096	Respiratory Tract Diseases; Immune System Diseases	Asthma	disease	0.985		0.885		C08;C20
553	2008		0.547	2020	Q01638	IL1RL1	0.5	9173	1.4407e-12	CURATED	Disease or Syndrome	C0004096	Respiratory Tract Diseases; Immune System Diseases	Asthma	disease	0.951	DTO_05007575	0.731	Receptor	C08;C20
554	2007		0.666	2019	Q8N138	ORMDL3	0.5	94103	0.78329	CURATED	Disease or Syndrome	C0004096	Respiratory Tract Diseases; Immune System Diseases	Asthma	disease	0.986		0.423		C08;C20
555	1999		0.358	2020	P37231	PPARG	0.5	5468	0.029194	CURATED	Disease or Syndrome	C0004153	Cardiovascular Diseases	Atherosclerosis	disease	0.984	DTO_00102000	0.885	Nuclear receptor	C14
556	2004		0.575	2019	P36382	GJA5	0.5	2702	0.017871	CURATED	Disease or Syndrome	C0004238	Pathological Conditions, Signs and Symptoms; Cardiovascular Diseases	Atrial Fibrillation	disease	0.971	DTO_05007527	0.577	Cell-cell junction	C23;C14
557	2010		0.621	2019	Q9UGI6	KCNN3	0.5	3782	0.97227	CURATED	Disease or Syndrome	C0004238	Pathological Conditions, Signs and Symptoms; Cardiovascular Diseases	Atrial Fibrillation	disease	0.952	DTO_01300327	0.615	Ion channel	C23;C14
558	2009		0.621	2019	Q15911;Q6ZP98	ZFHX3	0.5	463	0.44753	CURATED	Disease or Syndrome	C0004238	Pathological Conditions, Signs and Symptoms; Cardiovascular Diseases	Atrial Fibrillation	disease	0.966		0.654		C23;C14
559	2010		0.489	2019	Q99697	PITX2	0.5	5308	0.97618	CURATED	Disease or Syndrome	C0004238	Pathological Conditions, Signs and Symptoms; Cardiovascular Diseases	Atrial Fibrillation	disease	0.956		0.808		C23;C14
560	2005		0.513	2019	Q14524	SCN5A	0.5	6331	0.91291	CURATED	Disease or Syndrome	C0004238	Pathological Conditions, Signs and Symptoms; Cardiovascular Diseases	Atrial Fibrillation	disease	1	DTO_01300327	0.654	Ion channel	C23;C14
561	2008		0.528	2019	Q99593	TBX5	0.5	6910	0.99954	CURATED	Disease or Syndrome	C0004238	Pathological Conditions, Signs and Symptoms; Cardiovascular Diseases	Atrial Fibrillation	disease	1	DTO_05007542	0.769	Transcription factor	C23;C14
562	2010		0.388	2019	Q03135	CAV1	0.5	857	0.008274	CURATED	Disease or Syndrome	C0004238	Pathological Conditions, Signs and Symptoms; Cardiovascular Diseases	Atrial Fibrillation	disease	0.944	DTO_05007584	0.885	Enzyme modulator	C23;C14
563	1995		0.3	2020	P42771;Q8N726	CDKN2A	0.5	1029	0.39474	CURATED	Neoplastic Process	C0006142	Neoplasms; Skin and Connective Tissue Diseases	Malignant neoplasm of breast	disease	0.933		0.885		C04;C17
564	2004		0.573	2018	Q92826	HOXB13	0.5	10481	3.6879e-08	CURATED	Neoplastic Process	C0006142	Neoplasms; Skin and Connective Tissue Diseases	Malignant neoplasm of breast	disease	0.933		0.462		C04;C17
565	2008		0.545	2008	Q02388	COL7A1	0.5	1294	2.4411e-40	CURATED	Neoplastic Process	C0006142	Neoplasms; Skin and Connective Tissue Diseases	Malignant neoplasm of breast	disease	1	DTO_05007575	0.808	Receptor	C04;C17
566	2008		0.839	2008	Q86U38	NOP9	0.5	161424	1.6985e-11	CURATED	Neoplastic Process	C0006142	Neoplasms; Skin and Connective Tissue Diseases	Malignant neoplasm of breast	disease	1	DTO_05007557	0.077	Nucleic acid binding	C04;C17
567	1995		0.455	2019	Q15303	ERBB4	0.5	2066	0.99912	CURATED	Neoplastic Process	C0006142	Neoplasms; Skin and Connective Tissue Diseases	Malignant neoplasm of breast	disease	1	DTO_03300101	0.846	Kinase	C04;C17
568	2010		0.641	2017	Q70YC4;Q70YC5	ZNF365	0.5	22891	0.00046761	CURATED	Neoplastic Process	C0006142	Neoplasms; Skin and Connective Tissue Diseases	Malignant neoplasm of breast	disease	1		0.654		C04;C17
569	2007		0.636	2019	O15405	TOX3	0.5	27324	0.9995	CURATED	Neoplastic Process	C0006142	Neoplasms; Skin and Connective Tissue Diseases	Malignant neoplasm of breast	disease	0.942		0.538		C04;C17
570	2000		0.462	2019	P52701	MSH6	0.5	2956	3.6705e-05	CURATED	Neoplastic Process	C0006142	Neoplasms; Skin and Connective Tissue Diseases	Malignant neoplasm of breast	disease	0.909	DTO_05007557	0.731	Nucleic acid binding	C04;C17
571	2011		0.619	2011	P55084	HADHB	0.5	3032	1.5183e-11	CURATED	Neoplastic Process	C0006142	Neoplasms; Skin and Connective Tissue Diseases	Malignant neoplasm of breast	disease	1	DTO_05007624	0.692	Enzyme	C04;C17
572	2007		0.7	2017	P33241	LSP1	0.5	4046	1.472e-06	CURATED	Neoplastic Process	C0006142	Neoplasms; Skin and Connective Tissue Diseases	Malignant neoplasm of breast	disease	1		0.462		C04;C17
573	1995		0.461	2019	O15151	MDM4	0.5	4194	0.99992	CURATED	Neoplastic Process	C0006142	Neoplasms; Skin and Connective Tissue Diseases	Malignant neoplasm of breast	disease	0.905	DTO_05007557	0.808	Nucleic acid binding	C04;C17
574	1995		0.445	2019	P33527	ABCC1	0.5	4363	0.0011727	CURATED	Neoplastic Process	C0006142	Neoplasms; Skin and Connective Tissue Diseases	Malignant neoplasm of breast	disease	0.972	DTO_05007405	0.808	Transporter	C04;C17
575	2002		0.467	2019	O60934	NBN	0.5	4683	2.1838e-16	CURATED	Neoplastic Process	C0006142	Neoplasms; Skin and Connective Tissue Diseases	Malignant neoplasm of breast	disease	0.894	DTO_05007557	0.808	Nucleic acid binding	C04;C17
576	NA		0.503	NA	Q8NFD5	ARID1B	0.5	57492	1	CURATED	Neoplastic Process	C0006142	Neoplasms; Skin and Connective Tissue Diseases	Malignant neoplasm of breast	disease	NA		0.846		C04;C17
577	2009		0.556	2019	O15315	RAD51B	0.5	5890	2.079e-15	CURATED	Neoplastic Process	C0006142	Neoplasms; Skin and Connective Tissue Diseases	Malignant neoplasm of breast	disease	0.895		0.769		C04;C17
578	2011		0.486	2019	Q9C0B1	FTO	0.5	79068	8.364e-08	CURATED	Neoplastic Process	C0006142	Neoplasms; Skin and Connective Tissue Diseases	Malignant neoplasm of breast	disease	1		0.885		C04;C17
579	2008		0.805	2008	O94892	ZNF432	0.5	9668	3.0049e-14	CURATED	Neoplastic Process	C0006142	Neoplasms; Skin and Connective Tissue Diseases	Malignant neoplasm of breast	disease	1		0.192		C04;C17
580	2009		0.48	2019	P12318	FCGR2A	0.5	2212	2.0054e-06	CURATED	Disease or Syndrome	C0009324	Digestive System Diseases	Ulcerative Colitis	disease	1	DTO_05007620	0.769	Cell adhesion	C06
581	1993		0.333	2019	P01911	HLA-DRB1	0.5	3123	0.0010997	CURATED	Disease or Syndrome	C0009324	Digestive System Diseases	Ulcerative Colitis	disease	0.885	DTO_05007608	0.923	Immune response	C06
582	1995		0.281	2020	P22301	IL10	0.5	3586	0.0058874	CURATED	Disease or Syndrome	C0009324	Digestive System Diseases	Ulcerative Colitis	disease	0.968		0.923		C06
583	2008		0.32	2018	P40763	STAT3	0.5	6774	1	CURATED	Disease or Syndrome	C0009324	Digestive System Diseases	Ulcerative Colitis	disease	1	DTO_05007557	0.923	Nucleic acid binding	C06
584	2004		0.531	2019	O95150	TNFSF15	0.5	9966	0.0028159	CURATED	Disease or Syndrome	C0009324	Digestive System Diseases	Ulcerative Colitis	disease	0.96	DTO_05007599	0.692	Signaling	C06
585	1986		0.453	2019	P04114	APOB	0.5	338	1.9234e-16	CURATED	Disease or Syndrome	C0010068	Cardiovascular Diseases	Coronary heart disease	disease	0.96		0.808		C14
586	1986		0.449	2020	P01130	LDLR	0.5	3949	9.841e-24	CURATED	Disease or Syndrome	C0010068	Cardiovascular Diseases	Coronary heart disease	disease	0.967		0.885		C14
587	1988		0.444	2019	P08519	LPA	0.5	4018	6.5917e-89	CURATED	Disease or Syndrome	C0010068	Cardiovascular Diseases	Coronary heart disease	disease	0.968	DTO_05007624	0.769	Enzyme	C14
588	1991		0.337	2019	P42898	MTHFR	0.5	4524	3.2068e-10	CURATED	Disease or Syndrome	C0010068	Cardiovascular Diseases	Coronary heart disease	disease	0.912		0.885		C14
589	1997		0.537	2019	Q13093	PLA2G7	0.5	7941	5.3314e-22	CURATED	Disease or Syndrome	C0010068	Cardiovascular Diseases	Coronary heart disease	disease	0.975	DTO_05007624	0.769	Enzyme	C14
590	2008		0.51	2019	Q5S007	LRRK2	0.5	120892	2.5757e-30	CURATED	Disease or Syndrome	C0010346	Digestive System Diseases	Crohn Disease	disease	1	DTO_03300101	0.808	Kinase	C06
591	2010		0.552	2020	Q10981	FUT2	0.5	2524	5.3218e-14	CURATED	Disease or Syndrome	C0010346	Digestive System Diseases	Crohn Disease	disease	1	DTO_05007624	0.731	Enzyme	C06
592	2008		0.385	2018	O60674	JAK2	0.5	3717	0.65372	CURATED	Disease or Syndrome	C0010346	Digestive System Diseases	Crohn Disease	disease	1	DTO_03300101	0.885	Kinase	C06
593	2008		0.465	2018	P26927	MST1	0.5	4485	4.7831e-19	CURATED	Disease or Syndrome	C0010346	Digestive System Diseases	Crohn Disease	disease	1	DTO_05007624	0.885	Enzyme	C06
594	2007		0.538	2018	P17706	PTPN2	0.5	5771	0.99953	CURATED	Disease or Syndrome	C0010346	Digestive System Diseases	Crohn Disease	disease	1		0.692		C06
595	2003		0.603	2017	Q9H015	SLC22A4	0.5	6583	1.8253e-08	CURATED	Disease or Syndrome	C0010346	Digestive System Diseases	Crohn Disease	disease	0.896	DTO_05007405	0.769	Transporter	C06
596	2008	strong	0.32	2019	P40763	STAT3	0.5	6774	1	CURATED	Disease or Syndrome	C0010346	Digestive System Diseases	Crohn Disease	disease	0.969	DTO_05007557	0.923	Nucleic acid binding	C06
597	2004		0.321	2019	O00206	TLR4	0.5	7099	4.6131e-09	CURATED	Disease or Syndrome	C0010346	Digestive System Diseases	Crohn Disease	disease	0.94		0.962		C06
598	1983		0.4	2019	P21964	COMT	0.5	1312	1.1377e-06	CURATED	Mental or Behavioral Dysfunction	C0011581	Mental Disorders	Depressive disorder	disease	1	DTO_05007624	0.923	Enzyme	F03
599	2001		0.436	2016	P14416	DRD2	0.5	1813	0.74709	CURATED	Mental or Behavioral Dysfunction	C0011581	Mental Disorders	Depressive disorder	disease	1	DTO_02300001	0.846	G-protein coupled receptor	F03
600	1997		0.473	2020	P28223	HTR2A	0.5	3356	0.51124	CURATED	Mental or Behavioral Dysfunction	C0011581	Mental Disorders	Depressive disorder	disease	1	DTO_02300001	0.846	G-protein coupled receptor	F03
601	2004		0.489	2009	P60880	SNAP25	0.5	6616	0.98653	CURATED	Mental or Behavioral Dysfunction	C0011581	Mental Disorders	Depressive disorder	disease	1	DTO_05007405	0.808	Transporter	F03
602	1999		0.358	2019	P37231	PPARG	0.5	5468	0.029194	CURATED	Disease or Syndrome	C0011849	Nutritional and Metabolic Diseases; Endocrine System Diseases	Diabetes Mellitus	group	0.935	DTO_00102000	0.885	Nuclear receptor	C18;C19
603	2005		0.638	2013	Q6UXS9	CASP12	0.5	100506742	0.00012749	CURATED	Disease or Syndrome	C0011854	Nutritional and Metabolic Diseases; Immune System Diseases; Endocrine System Diseases	Diabetes Mellitus, Insulin-Dependent	disease	1		0.808		C18;C20;C19
604	2007		0.612	2020	Q2KHT3	CLEC16A	0.5	23274	0.27595	CURATED	Disease or Syndrome	C0011854	Nutritional and Metabolic Diseases; Immune System Diseases; Endocrine System Diseases	Diabetes Mellitus, Insulin-Dependent	disease	1		0.654		C18;C20;C19
605	1988		0.416	2019	P01909	HLA-DQA1	0.5	3117	0.023947	CURATED	Disease or Syndrome	C0011854	Nutritional and Metabolic Diseases; Immune System Diseases; Endocrine System Diseases	Diabetes Mellitus, Insulin-Dependent	disease	0.948	DTO_05007608	0.846	Immune response	C18;C20;C19
606	1989		0.407	2019	P01920	HLA-DQB1	0.5	3119	0.0089259	CURATED	Disease or Syndrome	C0011854	Nutritional and Metabolic Diseases; Immune System Diseases; Endocrine System Diseases	Diabetes Mellitus, Insulin-Dependent	disease	0.96	DTO_05007608	0.885	Immune response	C18;C20;C19
607	1988		0.333	2020	P01911	HLA-DRB1	0.5	3123	0.0010997	CURATED	Disease or Syndrome	C0011854	Nutritional and Metabolic Diseases; Immune System Diseases; Endocrine System Diseases	Diabetes Mellitus, Insulin-Dependent	disease	0.946	DTO_05007608	0.923	Immune response	C18;C20;C19
608	1984		0.389	2019	P01589	IL2RA	0.5	3559	0.054709	CURATED	Disease or Syndrome	C0011854	Nutritional and Metabolic Diseases; Immune System Diseases; Endocrine System Diseases	Diabetes Mellitus, Insulin-Dependent	disease	0.959	DTO_05007575	0.885	Receptor	C18;C20;C19
609	1998		0.281	2020	P22301	IL10	0.5	3586	0.0058874	CURATED	Disease or Syndrome	C0011854	Nutritional and Metabolic Diseases; Immune System Diseases; Endocrine System Diseases	Diabetes Mellitus, Insulin-Dependent	disease	0.927		0.923		C18;C20;C19
610	2003	strong	0.368	2019	Q9BZS1	FOXP3	0.5	50943	0.99424	CURATED	Disease or Syndrome	C0011854	Nutritional and Metabolic Diseases; Immune System Diseases; Endocrine System Diseases	Diabetes Mellitus, Insulin-Dependent	disease	0.9		0.846		C18;C20;C19
611	2007		0.588	2019	Q9Y6M1	IGF2BP2	0.5	10644	0.23861	CURATED	Disease or Syndrome	C0011860	Nutritional and Metabolic Diseases; Endocrine System Diseases	Diabetes Mellitus, Non-Insulin-Dependent	disease	0.972	DTO_05007624	0.615	Enzyme	C18;C19
612	2007		0.623	2019	Q8IWU4	SLC30A8	0.5	169026	7.4306e-12	CURATED	Disease or Syndrome	C0011860	Nutritional and Metabolic Diseases; Endocrine System Diseases	Diabetes Mellitus, Non-Insulin-Dependent	disease	0.963	DTO_05007405	0.731	Transporter	C18;C19
613	2010		0.59	2019	Q8NEA6	GLIS3	0.5	169792	5.5977e-08	CURATED	Disease or Syndrome	C0011860	Nutritional and Metabolic Diseases; Endocrine System Diseases	Diabetes Mellitus, Non-Insulin-Dependent	disease	1		0.654		C18;C19
614	2008		0.582	2019	Q86VZ6	JAZF1	0.5	221895	0.89582	CURATED	Disease or Syndrome	C0011860	Nutritional and Metabolic Diseases; Endocrine System Diseases	Diabetes Mellitus, Non-Insulin-Dependent	disease	0.971		0.654		C18;C19
615	1995		0.656	2020	P47871	GCGR	0.5	2642	2.2154e-06	CURATED	Disease or Syndrome	C0011860	Nutritional and Metabolic Diseases; Endocrine System Diseases	Diabetes Mellitus, Non-Insulin-Dependent	disease	0.891	DTO_02300001	0.308	G-protein coupled receptor	C18;C19
616	2005		0.604	2020	Q14397	GCKR	0.5	2646	8.5354e-19	CURATED	Disease or Syndrome	C0011860	Nutritional and Metabolic Diseases; Endocrine System Diseases	Diabetes Mellitus, Non-Insulin-Dependent	disease	0.957		0.615		C18;C19
617	1993		0.471	2020	P43220	GLP1R	0.5	2740	0.29347	CURATED	Disease or Syndrome	C0011860	Nutritional and Metabolic Diseases; Endocrine System Diseases	Diabetes Mellitus, Non-Insulin-Dependent	disease	0.978	DTO_02300001	0.846	G-protein coupled receptor	C18;C19
618	2008		0.485	2019	P51787	KCNQ1	0.5	3784	4.5453e-08	CURATED	Disease or Syndrome	C0011860	Nutritional and Metabolic Diseases; Endocrine System Diseases	Diabetes Mellitus, Non-Insulin-Dependent	disease	0.972	DTO_01300327	0.769	Ion channel	C18;C19
619	2008		0.588	2020	P49286	MTNR1B	0.5	4544	0.00064771	CURATED	Disease or Syndrome	C0011860	Nutritional and Metabolic Diseases; Endocrine System Diseases	Diabetes Mellitus, Non-Insulin-Dependent	disease	0.987	DTO_02300001	0.731	G-protein coupled receptor	C18;C19
620	2001		0.454	2020	Q9HD89	RETN	0.5	56729	0.036545	CURATED	Disease or Syndrome	C0011860	Nutritional and Metabolic Diseases; Endocrine System Diseases	Diabetes Mellitus, Non-Insulin-Dependent	disease	0.95		0.808		C18;C19
621	1999		0.523	2019	P18031	PTPN1	0.5	5770	0.81293	CURATED	Disease or Syndrome	C0011860	Nutritional and Metabolic Diseases; Endocrine System Diseases	Diabetes Mellitus, Non-Insulin-Dependent	disease	0.961		0.731		C18;C19
622	2007		0.486	2020	Q9C0B1	FTO	0.5	79068	8.364e-08	CURATED	Disease or Syndrome	C0011860	Nutritional and Metabolic Diseases; Endocrine System Diseases	Diabetes Mellitus, Non-Insulin-Dependent	disease	0.954		0.885		C18;C19
623	1997		0.502	2016	P00325	ADH1B	0.5	125	9.934e-07	CURATED	Neoplastic Process	C0014859	Digestive System Diseases; Neoplasms	Esophageal Neoplasms	group	1	DTO_05007624	0.846	Enzyme	C06;C04
624	1996		0.457	2020	P05091	ALDH2	0.5	217	3.3959e-10	CURATED	Neoplastic Process	C0014859	Digestive System Diseases; Neoplasms	Esophageal Neoplasms	group	0.981	DTO_05007624	0.885	Enzyme	C06;C04
625	NA		0.656	NA	Q9Y252	RNF6	0.5	6049	0.01389	CURATED	Neoplastic Process	C0014859	Digestive System Diseases; Neoplasms	Esophageal Neoplasms	group	NA		0.615		C06;C04
626	2000		0.413	2000	P37173	TGFBR2	0.5	7048	0.12535	CURATED	Neoplastic Process	C0014859	Digestive System Diseases; Neoplasms	Esophageal Neoplasms	group	1	DTO_03300101	0.846	Kinase	C06;C04
627	2011		0.499	2020	O75888	TNFSF13	0.5	8741	0.81724	CURATED	Disease or Syndrome	C0017661	Female Urogenital Diseases and Pregnancy Complications; Male Urogenital Diseases; Immune System Diseases	IGA Glomerulonephritis	disease	1		0.769		C13;C12;C20
628	2004		0.438	2019	Q9Y2R2	PTPN22	0.5	26191	3.4921e-21	CURATED	Disease or Syndrome	C0018213	Eye Diseases; Immune System Diseases; Endocrine System Diseases	Graves Disease	disease	0.968		0.846		C11;C20;C19
629	1983		0.486	2020	P16473	TSHR	0.5	7253	3.0447e-15	CURATED	Disease or Syndrome	C0018213	Eye Diseases; Immune System Diseases; Endocrine System Diseases	Graves Disease	disease	0.951	DTO_02300001	0.808	G-protein coupled receptor	C11;C20;C19
630	1994		0.415	2013	P00734	F2	0.5	2147	0.0011118	CURATED	Pathologic Function	C0019080	Pathological Conditions, Signs and Symptoms	Hemorrhage	phenotype	1	DTO_05007624	0.885	Enzyme	C23
631	2003		0.379	2019	P01889	HLA-B	0.5	3106	3.8642e-05	CURATED	Disease or Syndrome	C0019693	Infections; Immune System Diseases	HIV Infections	group	1		0.885		C01;C20
632	2014		0.42	2014	Q15109	AGER	0.5	177	6.3528e-16	CURATED	Sign or Symptom	C0020429	Pathological Conditions, Signs and Symptoms; Nervous System Diseases	Hyperalgesia	phenotype	1	DTO_05007575	0.885	Receptor	C23;C10
633	2005		0.421	2016	P14136	GFAP	0.5	2670	1.4601e-06	CURATED	Sign or Symptom	C0020429	Pathological Conditions, Signs and Symptoms; Nervous System Diseases	Hyperalgesia	phenotype	1		0.885		C23;C10
634	2008		0.473	2010	P28223	HTR2A	0.5	3356	0.51124	CURATED	Sign or Symptom	C0020429	Pathological Conditions, Signs and Symptoms; Nervous System Diseases	Hyperalgesia	phenotype	1	DTO_02300001	0.846	G-protein coupled receptor	C23;C10
635	2008		0.408	2012	P08254	MMP3	0.5	4314	5.7362e-15	CURATED	Sign or Symptom	C0020429	Pathological Conditions, Signs and Symptoms; Nervous System Diseases	Hyperalgesia	phenotype	1	DTO_05007624	0.885	Enzyme	C23;C10
636	2009		0.408	2013	P29475	NOS1	0.5	4842	1	CURATED	Sign or Symptom	C0020429	Pathological Conditions, Signs and Symptoms; Nervous System Diseases	Hyperalgesia	phenotype	1		0.885		C23;C10
637	2003		0.619	2010	P46663	BDKRB1	0.5	623	0.0046897	CURATED	Sign or Symptom	C0020429	Pathological Conditions, Signs and Symptoms; Nervous System Diseases	Hyperalgesia	phenotype	1	DTO_02300001	0.731	G-protein coupled receptor	C23;C10
638	1999		0.585	2010	P30411	BDKRB2	0.5	624	0.11863	CURATED	Sign or Symptom	C0020429	Pathological Conditions, Signs and Symptoms; Nervous System Diseases	Hyperalgesia	phenotype	1	DTO_02300001	0.808	G-protein coupled receptor	C23;C10
639	2007		0.612	2010	Q9UQM7	CAMK2A	0.5	815	0.99845	CURATED	Sign or Symptom	C0020429	Pathological Conditions, Signs and Symptoms; Nervous System Diseases	Hyperalgesia	phenotype	1	DTO_03300101	0.538	Kinase	C23;C10
640	2017		0.471	2017	O95140	MFN2	0.5	9927	0.99415	CURATED	Sign or Symptom	C0020429	Pathological Conditions, Signs and Symptoms; Nervous System Diseases	Hyperalgesia	phenotype	1	DTO_05007624	0.846	Enzyme	C23;C10
641	1992		0.523	2020	P35557	GCK	0.5	2645	0.63464	CURATED	Disease or Syndrome	C0020456	Nutritional and Metabolic Diseases	Hyperglycemia	disease	1	DTO_03300101	0.808	Kinase	C18
642	2005		0.248	2020	P05231	IL6	0.5	3569	0.31536	CURATED	Disease or Syndrome	C0020456	Nutritional and Metabolic Diseases	Hyperglycemia	disease	1		0.962		C18
643	1984		0.432	2019	P06213	INSR	0.5	3643	3.6145e-05	CURATED	Disease or Syndrome	C0020456	Nutritional and Metabolic Diseases	Hyperglycemia	disease	0.966	DTO_03300101	0.846	Kinase	C18
644	1996		0.478	2020	P20823	HNF1A	0.5	6927	0.96115	CURATED	Disease or Syndrome	C0020456	Nutritional and Metabolic Diseases	Hyperglycemia	disease	0.964	DTO_05007557	0.846	Nucleic acid binding	C18
645	2006		0.466	2020	Q5VWK5	IL23R	0.5	149233	0.00055961	CURATED	Disease or Syndrome	C0021390	Digestive System Diseases	Inflammatory Bowel Diseases	group	0.947	DTO_05007599	0.769	Signaling	C06
646	2008		0.617	2017	A1A4Y4	IRGM	0.5	345611	NA	CURATED	Disease or Syndrome	C0021390	Digestive System Diseases	Inflammatory Bowel Diseases	group	1		0.538		C06
647	2007		0.543	2020	Q676U5	ATG16L1	0.5	55054	0.96452	CURATED	Disease or Syndrome	C0021390	Digestive System Diseases	Inflammatory Bowel Diseases	group	0.974		0.769		C06
648	1998		0.423	2020	Q9HC29	NOD2	0.5	64127	1.9834e-30	CURATED	Disease or Syndrome	C0021390	Digestive System Diseases	Inflammatory Bowel Diseases	group	0.949	DTO_05007624	0.923	Enzyme	C06
649	2009		0.566	2020	Q9H257	CARD9	0.5	64170	8.1491e-13	CURATED	Disease or Syndrome	C0021390	Digestive System Diseases	Inflammatory Bowel Diseases	group	0.938		0.654		C06
650	2003		0.531	2020	O95150	TNFSF15	0.5	9966	0.0028159	CURATED	Disease or Syndrome	C0021390	Digestive System Diseases	Inflammatory Bowel Diseases	group	0.971	DTO_05007599	0.692	Signaling	C06
651	2001		0.442	2008	P07550	ADRB2	0.5	154	0.52545	CURATED	Pathologic Function	C0021655	Nutritional and Metabolic Diseases	Insulin Resistance	phenotype	1	DTO_02300001	0.923	G-protein coupled receptor	C18
652	2010		0.378	2015	Q96EB6	SIRT1	0.5	23411	0.087326	CURATED	Pathologic Function	C0021655	Nutritional and Metabolic Diseases	Insulin Resistance	phenotype	1	DTO_05007378	0.885	Epigenetic regulator	C18
653	2006		0.644	2012	O00763	ACACB	0.5	32	7.6499e-47	CURATED	Pathologic Function	C0021655	Nutritional and Metabolic Diseases	Insulin Resistance	phenotype	1		0.654		C18
654	2000		0.349	2014	P41159	LEP	0.5	3952	0.46491	CURATED	Pathologic Function	C0021655	Nutritional and Metabolic Diseases	Insulin Resistance	phenotype	1		0.846		C18
655	2009		0.433	2019	P48357	LEPR	0.5	3953	0.99475	CURATED	Pathologic Function	C0021655	Nutritional and Metabolic Diseases	Insulin Resistance	phenotype	1	DTO_05007599	0.808	Signaling	C18
656	2001		0.378	2017	P29474	NOS3	0.5	4846	6.7246e-07	CURATED	Pathologic Function	C0021655	Nutritional and Metabolic Diseases	Insulin Resistance	phenotype	1		0.885		C18
657	2010		0.453	2012	Q13131	PRKAA1	0.5	5562	0.13725	CURATED	Pathologic Function	C0021655	Nutritional and Metabolic Diseases	Insulin Resistance	phenotype	1	DTO_03300101	0.846	Kinase	C18
658	2008		0.305	2008	P60484	PTEN	0.5	5728	0.25651	CURATED	Pathologic Function	C0021655	Nutritional and Metabolic Diseases	Insulin Resistance	phenotype	1	DTO_05007624	0.923	Enzyme	C18
659	2007		0.518	2012	P36956	SREBF1	0.5	6720	0.014708	CURATED	Pathologic Function	C0021655	Nutritional and Metabolic Diseases	Insulin Resistance	phenotype	1		0.808		C18
660	1998		0.231	2014	P01375	TNF	0.5	7124	0.8033	CURATED	Pathologic Function	C0021655	Nutritional and Metabolic Diseases	Insulin Resistance	phenotype	1	DTO_05007599	0.962	Signaling	C18
661	2006		0.376	2012	Q15848	ADIPOQ	0.5	9370	4.6434e-09	CURATED	Pathologic Function	C0021655	Nutritional and Metabolic Diseases	Insulin Resistance	phenotype	1		0.885		C18
662	2001		0.446	2015	P16671	CD36	0.5	948	1.0857e-60	CURATED	Pathologic Function	C0021655	Nutritional and Metabolic Diseases	Insulin Resistance	phenotype	1	DTO_05007575	0.846	Receptor	C18
663	1987		0.39	2016	P01111	NRAS	0.5	4893	0.49009	CURATED	Neoplastic Process	C0023418	Neoplasms	leukemia	disease	0.895	DTO_05007584	0.808	Enzyme modulator	C04
664	2017	strong	0.507	2017	Q9BX63	BRIP1	0.5	83990	6.206e-17	CURATED	Neoplastic Process	C0023418	Neoplasms	leukemia	disease	1	DTO_05007624	0.731	Enzyme	C04
665	2010		0.653	2019	O94988	FAM13A	0.5	10144	1.8976e-18	CURATED	Disease or Syndrome	C0024117	Respiratory Tract Diseases	Chronic Obstructive Airway Disease	disease	1		0.462		C08
666	1977		0.41	2020	P01009	SERPINA1	0.5	5265	6.8497e-08	CURATED	Disease or Syndrome	C0024117	Respiratory Tract Diseases	Chronic Obstructive Airway Disease	disease	0.99	DTO_05007584	0.923	Enzyme modulator	C08
667	1995		0.48	2019	P12318	FCGR2A	0.5	2212	2.0054e-06	CURATED	Disease or Syndrome	C0024141	Skin and Connective Tissue Diseases; Immune System Diseases	Lupus Erythematosus, Systemic	disease	0.906	DTO_05007620	0.769	Cell adhesion	C17;C20
668	1991		0.416	2016	P01909	HLA-DQA1	0.5	3117	0.023947	CURATED	Disease or Syndrome	C0024141	Skin and Connective Tissue Diseases; Immune System Diseases	Lupus Erythematosus, Systemic	disease	0.931	DTO_05007608	0.846	Immune response	C17;C20
669	2007		0.506	2019	P51617	IRAK1	0.5	3654	0.98774	CURATED	Disease or Syndrome	C0024141	Skin and Connective Tissue Diseases; Immune System Diseases	Lupus Erythematosus, Systemic	disease	1	DTO_03300101	0.808	Kinase	C17;C20
670	2008		0.414	2018	P51608	MECP2	0.5	4204	0.89382	CURATED	Disease or Syndrome	C0024141	Skin and Connective Tissue Diseases; Immune System Diseases	Lupus Erythematosus, Systemic	disease	1	DTO_05007378	0.846	Epigenetic regulator	C17;C20
671	1998		0.353	2019	P10451	SPP1	0.5	6696	2.146e-06	CURATED	Disease or Syndrome	C0024141	Skin and Connective Tissue Diseases; Immune System Diseases	Lupus Erythematosus, Systemic	disease	0.952		0.885		C17;C20
672	1994		0.413	2019	P37173	TGFBR2	0.5	7048	0.12535	CURATED	Disease or Syndrome	C0024796	Congenital, Hereditary, and Neonatal Diseases and Abnormalities; Skin and Connective Tissue Diseases; Musculoskeletal Diseases; Cardiovascular Diseases	Marfan Syndrome	disease	1	DTO_03300101	0.846	Kinase	C16;C17;C05;C14
673	2009		0.378	2013	P01112	HRAS	0.5	3265	0.079774	CURATED	Neoplastic Process	C0026640	Neoplasms; Stomatognathic Diseases	Mouth Neoplasms	group	1	DTO_05007584	0.885	Enzyme modulator	C04;C07
674	1996		0.3	2018	P42771;Q8N726	CDKN2A	0.5	1029	0.39474	CURATED	Neoplastic Process	C0026764	Neoplasms; Immune System Diseases; Hemic and Lymphatic Diseases; Cardiovascular Diseases	Multiple Myeloma	disease	0.925		0.885		C04;C20;C15;C14
675	1997		0.491	2019	Q15306	IRF4	0.5	3662	0.85677	CURATED	Neoplastic Process	C0026764	Neoplasms; Immune System Diseases; Hemic and Lymphatic Diseases; Cardiovascular Diseases	Multiple Myeloma	disease	0.974	DTO_05007542	0.769	Transcription factor	C04;C20;C15;C14
676	2001		0.32	2019	P01116	KRAS	0.5	3845	0.00078803	CURATED	Neoplastic Process	C0026764	Neoplasms; Immune System Diseases; Hemic and Lymphatic Diseases; Cardiovascular Diseases	Multiple Myeloma	disease	1	DTO_05007584	0.923	Enzyme modulator	C04;C20;C15;C14
677	1992		0.39	2019	P01111	NRAS	0.5	4893	0.49009	CURATED	Neoplastic Process	C0026764	Neoplasms; Immune System Diseases; Hemic and Lymphatic Diseases; Cardiovascular Diseases	Multiple Myeloma	disease	1	DTO_05007584	0.808	Enzyme modulator	C04;C20;C15;C14
678	2003		0.319	2019	P15056	BRAF	0.5	673	0.99995	CURATED	Neoplastic Process	C0026764	Neoplasms; Immune System Diseases; Hemic and Lymphatic Diseases; Cardiovascular Diseases	Multiple Myeloma	disease	0.944	DTO_03300101	0.846	Kinase	C04;C20;C15;C14
679	2007		0.532	2007	P80365	HSD11B2	0.5	3291	0.11777	CURATED	Disease or Syndrome	C0027051	Pathological Conditions, Signs and Symptoms; Cardiovascular Diseases	Myocardial Infarction	disease	1	DTO_05007624	0.808	Enzyme	C23;C14
680	2001		0.281	2019	P22301	IL10	0.5	3586	0.0058874	CURATED	Disease or Syndrome	C0027051	Pathological Conditions, Signs and Symptoms; Cardiovascular Diseases	Myocardial Infarction	disease	0.923		0.923		C23;C14
681	2001		0.434	2018	P01374	LTA	0.5	4049	0.19685	CURATED	Disease or Syndrome	C0027051	Pathological Conditions, Signs and Symptoms; Cardiovascular Diseases	Myocardial Infarction	disease	0.926	DTO_05007599	0.885	Signaling	C23;C14
682	2006		0.573	2019		MIAT	0.5	440823	NA	CURATED	Disease or Syndrome	C0027051	Pathological Conditions, Signs and Symptoms; Cardiovascular Diseases	Myocardial Infarction	disease	1		0.692		C23;C14
683	2002		0.516	2004	P12883	MYH7	0.5	4625	4.2385e-16	CURATED	Disease or Syndrome	C0027051	Pathological Conditions, Signs and Symptoms; Cardiovascular Diseases	Myocardial Infarction	disease	1		0.692		C23;C14
684	2006		0.653	2016	P60900	PSMA6	0.5	5687	0.98619	CURATED	Disease or Syndrome	C0027051	Pathological Conditions, Signs and Symptoms; Cardiovascular Diseases	Myocardial Infarction	disease	1		0.654		C23;C14
685	2007		0.493	2009	Q07817	BCL2L1	0.5	598	0.93667	CURATED	Disease or Syndrome	C0027051	Pathological Conditions, Signs and Symptoms; Cardiovascular Diseases	Myocardial Infarction	disease	1	DTO_05007599	0.885	Signaling	C23;C14
686	1997		0.442	2019	P07550	ADRB2	0.5	154	0.52545	CURATED	Disease or Syndrome	C0028754	Pathological Conditions, Signs and Symptoms; Nutritional and Metabolic Diseases	Obesity	disease	0.884	DTO_02300001	0.923	G-protein coupled receptor	C23;C18
687	1995		0.533	2019	P13945	ADRB3	0.5	155	2.4637e-07	CURATED	Disease or Syndrome	C0028754	Pathological Conditions, Signs and Symptoms; Nutritional and Metabolic Diseases	Obesity	disease	0.905	DTO_02300001	0.731	G-protein coupled receptor	C23;C18
688	1997		0.513	2011	P15104	GLUL	0.5	2752	0.9957	CURATED	Disease or Syndrome	C0028754	Pathological Conditions, Signs and Symptoms; Nutritional and Metabolic Diseases	Obesity	disease	1	DTO_05007624	0.731	Enzyme	C23;C18
689	1988		0.338	2019	P02649	APOE	0.5	348	0.0018685	CURATED	Disease or Syndrome	C0028754	Pathological Conditions, Signs and Symptoms; Nutritional and Metabolic Diseases	Obesity	disease	0.974		0.962		C23;C18
690	1989		0.445	2019	P01308	INS	0.5	3630	0.30091	CURATED	Disease or Syndrome	C0028754	Pathological Conditions, Signs and Symptoms; Nutritional and Metabolic Diseases	Obesity	disease	0.895		0.923		C23;C18
691	2001		0.628	2010	P25929	NPY1R	0.5	4886	0.042605	CURATED	Disease or Syndrome	C0028754	Pathological Conditions, Signs and Symptoms; Nutritional and Metabolic Diseases	Obesity	disease	1	DTO_02300001	0.423	G-protein coupled receptor	C23;C18
692	2001		0.517	2019	Q9UBU3	GHRL	0.5	51738	1.3921e-11	CURATED	Disease or Syndrome	C0028754	Pathological Conditions, Signs and Symptoms; Nutritional and Metabolic Diseases	Obesity	disease	0.923		0.769		C23;C18
693	2009		0.561	2013	Q9NRR6	INPP5E	0.5	56623	0.0031048	CURATED	Disease or Syndrome	C0028754	Pathological Conditions, Signs and Symptoms; Nutritional and Metabolic Diseases	Obesity	disease	1		0.615		C23;C18
694	2005		0.527	2011	P02787	TF	0.5	7018	4.1001e-08	CURATED	Disease or Syndrome	C0028754	Pathological Conditions, Signs and Symptoms; Nutritional and Metabolic Diseases	Obesity	disease	1	DTO_05007624	0.846	Enzyme	C23;C18
695	2007		0.486	2020	Q9C0B1	FTO	0.5	79068	8.364e-08	CURATED	Disease or Syndrome	C0028754	Pathological Conditions, Signs and Symptoms; Nutritional and Metabolic Diseases	Obesity	disease	0.953		0.885		C23;C18
696	2006		0.623	2011	Q96FI4	NEIL1	0.5	79661	4.9641e-07	CURATED	Disease or Syndrome	C0028754	Pathological Conditions, Signs and Symptoms; Nutritional and Metabolic Diseases	Obesity	disease	1		0.769		C23;C18
697	1999		0.576	2017	Q16568	CARTPT	0.5	9607	0.093729	CURATED	Disease or Syndrome	C0028754	Pathological Conditions, Signs and Symptoms; Nutritional and Metabolic Diseases	Obesity	disease	0.917		0.692		C23;C18
698	1995		0.41	2020	P11511	CYP19A1	0.5	1588	1.7022e-05	CURATED	Disease or Syndrome	C0029456	Nutritional and Metabolic Diseases; Musculoskeletal Diseases	Osteoporosis	disease	0.943	DTO_05007624	0.885	Enzyme	C18;C05
699	1997		0.422	2020	O00300	TNFRSF11B	0.5	4982	0.16171	CURATED	Disease or Syndrome	C0029456	Nutritional and Metabolic Diseases; Musculoskeletal Diseases	Osteoporosis	disease	0.951		0.808		C18;C05
700	2000		0.464	2018	P30988	CALCR	0.5	799	3.1176e-09	CURATED	Disease or Syndrome	C0029456	Nutritional and Metabolic Diseases; Musculoskeletal Diseases	Osteoporosis	disease	1	DTO_02300001	0.846	G-protein coupled receptor	C18;C05
701	2002		0.51	2020	Q5S007	LRRK2	0.5	120892	2.5757e-30	CURATED	Disease or Syndrome	C0030567	Nervous System Diseases	Parkinson Disease	disease	0.983	DTO_03300101	0.808	Kinase	C10
702	2009		0.805	2020	O14976	GAK	0.5	2580	0.0051818	CURATED	Disease or Syndrome	C0030567	Nervous System Diseases	Parkinson Disease	disease	1	DTO_03300101	0.231	Kinase	C10
703	2004		0.5	2020	P04062	GBA	0.5	2629	1.4355e-06	CURATED	Disease or Syndrome	C0030567	Nervous System Diseases	Parkinson Disease	disease	0.989		0.808		C10
704	1999		0.446	2019	P10636	MAPT	0.5	4137	0.0060258	CURATED	Disease or Syndrome	C0030567	Nervous System Diseases	Parkinson Disease	disease	0.972		0.923		C10
705	2009		0.67	2019	Q10588	BST1	0.5	683	4.2099e-11	CURATED	Disease or Syndrome	C0030567	Nervous System Diseases	Parkinson Disease	disease	0.92	DTO_05007624	0.423	Enzyme	C10
706	1999		0.444	2011	P05107	ITGB2	0.5	3689	5.0817e-15	CURATED	Disease or Syndrome	C0032285	Infections; Respiratory Tract Diseases	Pneumonia	disease	1	DTO_05007575	0.923	Receptor	C01;C08
707	2005		0.518	2011	Q92583	CCL17	0.5	6361	0.00013932	CURATED	Disease or Syndrome	C0032285	Infections; Respiratory Tract Diseases	Pneumonia	disease	1	DTO_05007599	0.808	Signaling	C01;C08
708	1997		0.539	2020	P23945	FSHR	0.5	2492	1.3689e-11	CURATED	Disease or Syndrome	C0032460	Neoplasms; Female Urogenital Diseases and Pregnancy Complications; Endocrine System Diseases	Polycystic Ovary Syndrome	disease	0.897	DTO_02300001	0.654	G-protein coupled receptor	C04;C13;C19
709	2006		0.423	2010	P30556	AGTR1	0.5	185	0.00053161	CURATED	Finding	C0033687	Pathological Conditions, Signs and Symptoms; Female Urogenital Diseases and Pregnancy Complications; Male Urogenital Diseases	Proteinuria	phenotype	1	DTO_02300001	0.846	G-protein coupled receptor	C23;C13;C12
710	2006		0.489	2009	Q96D42	HAVCR1	0.5	26762	8.5105e-07	CURATED	Finding	C0033687	Pathological Conditions, Signs and Symptoms; Female Urogenital Diseases and Pregnancy Complications; Male Urogenital Diseases	Proteinuria	phenotype	1		0.885		C23;C13;C12
711	2003		0.287	2013	P01137	TGFB1	0.5	7040	0.03685	CURATED	Finding	C0033687	Pathological Conditions, Signs and Symptoms; Female Urogenital Diseases and Pregnancy Complications; Male Urogenital Diseases	Proteinuria	phenotype	1	DTO_05007599	0.962	Signaling	C23;C13;C12
712	2009		0.564	2019	Q15025	TNIP1	0.5	10318	0.47559	CURATED	Disease or Syndrome	C0033860	Skin and Connective Tissue Diseases	Psoriasis	disease	0.913		0.769		C17
713	2010		0.585	2019	O43734	TRAF3IP2	0.5	10758	1.615e-09	CURATED	Disease or Syndrome	C0033860	Skin and Connective Tissue Diseases	Psoriasis	disease	1		0.692		C17
714	2007		0.466	2019	Q5VWK5	IL23R	0.5	149233	0.00055961	CURATED	Disease or Syndrome	C0033860	Skin and Connective Tissue Diseases	Psoriasis	disease	0.917	DTO_05007599	0.769	Signaling	C17
715	2002		0.48	2019	P29460	IL12B	0.5	3593	0.00011439	CURATED	Disease or Syndrome	C0033860	Skin and Connective Tissue Diseases	Psoriasis	disease	0.88	DTO_05007599	0.885	Signaling	C17
716	1997		0.386	2019	P35225	IL13	0.5	3596	0.014426	CURATED	Disease or Syndrome	C0033860	Skin and Connective Tissue Diseases	Psoriasis	disease	0.923		0.846		C17
717	2010		0.556	2018	Q9NZ08	ERAP1	0.5	51752	2.0562e-26	CURATED	Disease or Syndrome	C0033860	Skin and Connective Tissue Diseases	Psoriasis	disease	0.95	DTO_05007624	0.692	Enzyme	C17
718	2009		0.481	2019	P21580	TNFAIP3	0.5	7128	0.99972	CURATED	Disease or Syndrome	C0033860	Skin and Connective Tissue Diseases	Psoriasis	disease	0.966	DTO_05007624	0.808	Enzyme	C17
719	2010		0.505	2019	P29597	TYK2	0.5	7297	4.4963e-08	CURATED	Disease or Syndrome	C0033860	Skin and Connective Tissue Diseases	Psoriasis	disease	1	DTO_03300101	0.769	Kinase	C17
720	2010		0.568	2018	P58335	ANTXR2	0.5	118429	0.086921	CURATED	Disease or Syndrome	C0038013	Musculoskeletal Diseases	Ankylosing spondylitis	disease	0.833	DTO_05007575	0.808	Receptor	C05
721	2007		0.466	2019	Q5VWK5	IL23R	0.5	149233	0.00055961	CURATED	Disease or Syndrome	C0038013	Musculoskeletal Diseases	Ankylosing spondylitis	disease	0.964	DTO_05007599	0.769	Signaling	C05
722	1980		0.379	2020	P01889	HLA-B	0.5	3106	3.8642e-05	CURATED	Disease or Syndrome	C0038013	Musculoskeletal Diseases	Ankylosing spondylitis	disease	0.955		0.885		C05
723	2007		0.556	2020	Q9NZ08	ERAP1	0.5	51752	2.0562e-26	CURATED	Disease or Syndrome	C0038013	Musculoskeletal Diseases	Ankylosing spondylitis	disease	0.979	DTO_05007624	0.692	Enzyme	C05
724	2006	strong	0.484	2020	P02462	COL4A1	0.5	1282	1	CURATED	Disease or Syndrome	C0038454	Nervous System Diseases; Cardiovascular Diseases	Cerebrovascular accident	group	1		0.731		C10;C14
725	1989	limited	0.436	2020	P01034	CST3	0.5	1471	0.0039011	CURATED	Disease or Syndrome	C0038454	Nervous System Diseases; Cardiovascular Diseases	Cerebrovascular accident	group	1		0.808		C10;C14
726	1995		0.415	2020	P00734	F2	0.5	2147	0.0011118	CURATED	Disease or Syndrome	C0038454	Nervous System Diseases; Cardiovascular Diseases	Cerebrovascular accident	group	0.946	DTO_05007624	0.885	Enzyme	C10;C14
727	1995		0.441	2016	P12259	F5	0.5	2153	5.919e-15	CURATED	Disease or Syndrome	C0038454	Nervous System Diseases; Cardiovascular Diseases	Cerebrovascular accident	group	0.971	DTO_05007624	0.846	Enzyme	C10;C14
728	1989		0.444	2019	P08519	LPA	0.5	4018	6.5917e-89	CURATED	Disease or Syndrome	C0038454	Nervous System Diseases; Cardiovascular Diseases	Cerebrovascular accident	group	1	DTO_05007624	0.769	Enzyme	C10;C14
729	1997		0.337	2019	P42898	MTHFR	0.5	4524	3.2068e-10	CURATED	Disease or Syndrome	C0038454	Nervous System Diseases; Cardiovascular Diseases	Cerebrovascular accident	group	0.938		0.885		C10;C14
730	1996	strong	0.435	2020	Q9UM47	NOTCH3	0.5	4854	0.40757	CURATED	Disease or Syndrome	C0038454	Nervous System Diseases; Cardiovascular Diseases	Cerebrovascular accident	group	0.973		0.808		C10;C14
731	2012		0.439	2019	Q9UKV0	HDAC9	0.5	9734	0.99973	CURATED	Disease or Syndrome	C0038454	Nervous System Diseases; Cardiovascular Diseases	Cerebrovascular accident	group	1	DTO_05007378	0.846	Epigenetic regulator	C10;C14
732	1999	strong	0.425	2019	Q01196	RUNX1	0.5	861	0.65377	CURATED	Disease or Syndrome	C0040034	Hemic and Lymphatic Diseases	Thrombocytopenia	phenotype	0.968	DTO_05007542	0.808	Transcription factor	C15
733	2005		0.575	2019		PCAT1	0.5	100750225	NA	CURATED	Neoplastic Process	C0376358	Neoplasms; Male Urogenital Diseases	Malignant neoplasm of prostate	disease	1		0.615		C04;C12
734	2001		0.501	2018	Q99612	KLF6	0.5	1316	0.97946	CURATED	Neoplastic Process	C0376358	Neoplasms; Male Urogenital Diseases	Malignant neoplasm of prostate	disease	0.857	DTO_05007557	0.846	Nucleic acid binding	C04;C12
735	2001		0.374	2019	P29323	EPHB2	0.5	2048	0.99997	CURATED	Neoplastic Process	C0376358	Neoplasms; Male Urogenital Diseases	Malignant neoplasm of prostate	disease	1	DTO_03300101	0.846	Kinase	C04;C12
736	1989		0.443	2020	P07288	KLK3	0.5	354	4.4271e-06	CURATED	Neoplastic Process	C0376358	Neoplasms; Male Urogenital Diseases	Malignant neoplasm of prostate	disease	0.958	DTO_05007624	0.885	Enzyme	C04;C12
737	2004		0.467	2019	O60934	NBN	0.5	4683	2.1838e-16	CURATED	Neoplastic Process	C0376358	Neoplasms; Male Urogenital Diseases	Malignant neoplasm of prostate	disease	1	DTO_05007557	0.808	Nucleic acid binding	C04;C12
738	2005		0.292	2020	P42336	PIK3CA	0.5	5290	1	CURATED	Neoplastic Process	C0376358	Neoplasms; Male Urogenital Diseases	Malignant neoplasm of prostate	disease	0.984	DTO_03300101	0.923	Kinase	C04;C12
739	2002		0.579	2019	Q05823	RNASEL	0.5	6041	1.9513e-10	CURATED	Neoplastic Process	C0376358	Neoplasms; Male Urogenital Diseases	Malignant neoplasm of prostate	disease	0.871	DTO_03300101	0.692	Kinase	C04;C12
740	1995		0.367	2020	P38398	BRCA1	0.5	672	9.2157e-29	CURATED	Neoplastic Process	C0376358	Neoplasms; Male Urogenital Diseases	Malignant neoplasm of prostate	disease	0.928	DTO_05007624	0.923	Enzyme	C04;C12
741	2007		0.473	2020	P35680	HNF1B	0.5	6928	0.99976	CURATED	Neoplastic Process	C0376358	Neoplasms; Male Urogenital Diseases	Malignant neoplasm of prostate	disease	0.864	DTO_05007557	0.808	Nucleic acid binding	C04;C12
742	1991		0.236	2020	P04637	TP53	0.5	7157	0.53235	CURATED	Neoplastic Process	C0376358	Neoplasms; Male Urogenital Diseases	Malignant neoplasm of prostate	disease	0.952	DTO_05007542	0.962	Transcription factor	C04;C12
743	2006		0.432	2006	P10809	HSPD1	0.5	3329	0.99257	CURATED	Disease or Syndrome	C0376618	Pathological Conditions, Signs and Symptoms; Infections	Endotoxemia	phenotype	1		0.808		C23;C01
744	2008		0.556	2020	Q9NST1	PNPLA3	0.5	80339	5.7409e-08	CURATED	Disease or Syndrome	C0400966	Digestive System Diseases	Non-alcoholic Fatty Liver Disease	disease	0.977	DTO_05007624	0.692	Enzyme	C06
745	1994		0.3	2020	P42771;Q8N726	CDKN2A	0.5	1029	0.39474	CURATED	Neoplastic Process	C0678222	Neoplasms; Skin and Connective Tissue Diseases	Breast Carcinoma	disease	0.899		0.885		C04;C17
746	1995		0.303	2020	P35222	CTNNB1	0.5	1499	0.99999	CURATED	Neoplastic Process	C0678222	Neoplasms; Skin and Connective Tissue Diseases	Breast Carcinoma	disease	0.964		0.885		C04;C17
747	1995		0.455	2019	Q15303	ERBB4	0.5	2066	0.99912	CURATED	Neoplastic Process	C0678222	Neoplasms; Skin and Connective Tissue Diseases	Breast Carcinoma	disease	1	DTO_03300101	0.846	Kinase	C04;C17
748	1996		0.38	2020	P21802	FGFR2	0.5	2263	0.99731	CURATED	Neoplastic Process	C0678222	Neoplasms; Skin and Connective Tissue Diseases	Breast Carcinoma	disease	0.943	DTO_03300101	0.808	Kinase	C04;C17
749	2010		0.641	2017	Q70YC4;Q70YC5	ZNF365	0.5	22891	0.00046761	CURATED	Neoplastic Process	C0678222	Neoplasms; Skin and Connective Tissue Diseases	Breast Carcinoma	disease	1		0.654		C04;C17
750	2011		0.484	2019	O43175	PHGDH	0.5	26227	0.00013308	CURATED	Neoplastic Process	C0678222	Neoplasms; Skin and Connective Tissue Diseases	Breast Carcinoma	disease	0.917	DTO_05007624	0.885	Enzyme	C04;C17
751	2007		0.636	2019	O15405	TOX3	0.5	27324	0.9995	CURATED	Neoplastic Process	C0678222	Neoplasms; Skin and Connective Tissue Diseases	Breast Carcinoma	disease	0.942		0.538		C04;C17
752	1995		0.517	2019	P05787	KRT8	0.5	3856	2.36e-08	CURATED	Neoplastic Process	C0678222	Neoplasms; Skin and Connective Tissue Diseases	Breast Carcinoma	disease	0.917		0.654		C04;C17
753	2007		0.7	2017	P33241	LSP1	0.5	4046	1.472e-06	CURATED	Neoplastic Process	C0678222	Neoplasms; Skin and Connective Tissue Diseases	Breast Carcinoma	disease	1		0.462		C04;C17
754	1993		0.362	2019	Q00987	MDM2	0.5	4193	0.99981	CURATED	Neoplastic Process	C0678222	Neoplasms; Skin and Connective Tissue Diseases	Breast Carcinoma	disease	0.922	DTO_05007557	0.846	Nucleic acid binding	C04;C17
755	1995		0.461	2019	O15151	MDM4	0.5	4194	0.99992	CURATED	Neoplastic Process	C0678222	Neoplasms; Skin and Connective Tissue Diseases	Breast Carcinoma	disease	0.953	DTO_05007557	0.808	Nucleic acid binding	C04;C17
756	2007		0.538	2020	Q13233	MAP3K1	0.5	4214	0.99998	CURATED	Neoplastic Process	C0678222	Neoplasms; Skin and Connective Tissue Diseases	Breast Carcinoma	disease	0.946	DTO_03300101	0.731	Kinase	C04;C17
757	1996		0.374	2020	Q13315	ATM	0.5	472	5.5884e-47	CURATED	Neoplastic Process	C0678222	Neoplasms; Skin and Connective Tissue Diseases	Breast Carcinoma	disease	0.934	DTO_03300101	0.885	Kinase	C04;C17
758	1993		0.511	2018	P35232	PHB	0.5	5245	0.7588	CURATED	Neoplastic Process	C0678222	Neoplasms; Skin and Connective Tissue Diseases	Breast Carcinoma	disease	0.944		0.846		C04;C17
759	1996		0.597	2020	Q99728	BARD1	0.5	580	1.3777e-24	CURATED	Neoplastic Process	C0678222	Neoplasms; Skin and Connective Tissue Diseases	Breast Carcinoma	disease	0.86		0.538		C04;C17
760	1997		0.447	2019	Q06609	RAD51	0.5	5888	0.026578	CURATED	Neoplastic Process	C0678222	Neoplasms; Skin and Connective Tissue Diseases	Breast Carcinoma	disease	0.944		0.846		C04;C17
761	2010		0.533	2019	O43502	RAD51C	0.5	5889	6.1906e-14	CURATED	Neoplastic Process	C0678222	Neoplasms; Skin and Connective Tissue Diseases	Breast Carcinoma	disease	0.969		0.692		C04;C17
762	2009		0.556	2019	O15315	RAD51B	0.5	5890	2.079e-15	CURATED	Neoplastic Process	C0678222	Neoplasms; Skin and Connective Tissue Diseases	Breast Carcinoma	disease	0.913		0.769		C04;C17
763	1990		0.344	2020	P24385	CCND1	0.5	595	0.89057	CURATED	Neoplastic Process	C0678222	Neoplasms; Skin and Connective Tissue Diseases	Breast Carcinoma	disease	0.966	DTO_05007584	0.923	Enzyme modulator	C04;C17
764	2002		0.505	2019	O43542	XRCC3	0.5	7517	1.9134e-10	CURATED	Neoplastic Process	C0678222	Neoplasms; Skin and Connective Tissue Diseases	Breast Carcinoma	disease	0.915		0.769		C04;C17
765	2011		0.486	2019	Q9C0B1	FTO	0.5	79068	8.364e-08	CURATED	Neoplastic Process	C0678222	Neoplasms; Skin and Connective Tissue Diseases	Breast Carcinoma	disease	1		0.885		C04;C17
766	2002		0.513	2020	O15297	PPM1D	0.5	8493	2.2321e-11	CURATED	Neoplastic Process	C0678222	Neoplasms; Skin and Connective Tissue Diseases	Breast Carcinoma	disease	0.96	DTO_05007624	0.808	Enzyme	C04;C17
767	2004		0.563	2019	Q15788	NCOA1	0.5	8648	0.99981	CURATED	Neoplastic Process	C0678222	Neoplasms; Skin and Connective Tissue Diseases	Breast Carcinoma	disease	1	DTO_03300101	0.731	Kinase	C04;C17
768	1991		0.401	2019	P12830	CDH1	0.5	999	0.14631	CURATED	Neoplastic Process	C0678222	Neoplasms; Skin and Connective Tissue Diseases	Breast Carcinoma	disease	1		0.808		C04;C17
769	1988		0.295	2020	P00533	EGFR	0.5	1956	0.36837	CURATED	Neoplastic Process	C0684249	Neoplasms; Respiratory Tract Diseases	Carcinoma of lung	disease	0.985	DTO_03300101	0.885	Kinase	C04;C08
770	2011	moderate	0.431	2020	O60260	PRKN	0.5	5071	6.9346e-07	CURATED	Neoplastic Process	C0684249	Neoplasms; Respiratory Tract Diseases	Carcinoma of lung	disease	1	DTO_05007624	0.846	Enzyme	C04;C08
771	2002		0.292	2019	P42336	PIK3CA	0.5	5290	1	CURATED	Neoplastic Process	C0684249	Neoplasms; Respiratory Tract Diseases	Carcinoma of lung	disease	0.972	DTO_03300101	0.923	Kinase	C04;C08
772	2000		0.379	2018	P51587	BRCA2	0.5	675	2.3581e-25	CURATED	Neoplastic Process	C0684249	Neoplasms; Respiratory Tract Diseases	Carcinoma of lung	disease	0.846	DTO_05007557	0.846	Nucleic acid binding	C04;C08
773	1989		0.236	2020	P04637	TP53	0.5	7157	0.53235	CURATED	Neoplastic Process	C0684249	Neoplasms; Respiratory Tract Diseases	Carcinoma of lung	disease	0.942	DTO_05007542	0.962	Transcription factor	C04;C08
774	1999		0.362	2019	Q9H3D4	TP63	0.5	8626	0.99728	CURATED	Neoplastic Process	C0684249	Neoplasms; Respiratory Tract Diseases	Carcinoma of lung	disease	0.958	DTO_05007542	0.769	Transcription factor	C04;C08
775	2008		0.417	2019	P42772	CDKN2B	0.5	1030	0.0073369	CURATED	Disease or Syndrome	C1956346	Cardiovascular Diseases	Coronary Artery Disease	disease	1		0.769		C14
776	2001		0.587	2019	Q6Q788	APOA5	0.5	116519	5.5765e-10	CURATED	Disease or Syndrome	C1956346	Cardiovascular Diseases	Coronary Artery Disease	disease	0.938		0.615		C14
777	2011		0.663	2019	Q9C0D0	PHACTR1	0.5	221692	0.63537	CURATED	Disease or Syndrome	C1956346	Cardiovascular Diseases	Coronary Artery Disease	disease	1	DTO_05007584	0.423	Enzyme modulator	C14
778	2006		0.482	2020	Q8NBP7	PCSK9	0.5	255738	2.7059e-17	CURATED	Disease or Syndrome	C1956346	Cardiovascular Diseases	Coronary Artery Disease	disease	0.987	DTO_05007624	0.808	Enzyme	C14
779	2010		0.427	2019	P16442	ABO	0.5	28	NA	CURATED	Disease or Syndrome	C1956346	Cardiovascular Diseases	Coronary Artery Disease	disease	0.9	DTO_05007624	0.885	Enzyme	C14
780	1986		0.449	2020	P01130	LDLR	0.5	3949	9.841e-24	CURATED	Disease or Syndrome	C1956346	Cardiovascular Diseases	Coronary Artery Disease	disease	0.989		0.885		C14
781	1988		0.444	2019	P08519	LPA	0.5	4018	6.5917e-89	CURATED	Disease or Syndrome	C1956346	Cardiovascular Diseases	Coronary Artery Disease	disease	0.958	DTO_05007624	0.769	Enzyme	C14
782	1996		0.378	2020	P29474	NOS3	0.5	4846	6.7246e-07	CURATED	Disease or Syndrome	C1956346	Cardiovascular Diseases	Coronary Artery Disease	disease	0.918		0.885		C14
783	2008		0.498	2019	Q9BY76	ANGPTL4	0.5	51129	2.3089e-11	CURATED	Disease or Syndrome	C1956346	Cardiovascular Diseases	Coronary Artery Disease	disease	0.941	DTO_05007599	0.731	Signaling	C14
784	2011		0.537	2020	O43680	TCF21	0.5	6943	0.82553	CURATED	Disease or Syndrome	C1956346	Cardiovascular Diseases	Coronary Artery Disease	disease	0.933		0.692		C14
785	2004		0.453	2018	P04440	HLA-DPB1	0.5	3115	5.3254e-10	CURATED	Neoplastic Process	C4048328	Neoplasms; Female Urogenital Diseases and Pregnancy Complications	cervical cancer	disease	1	DTO_05007608	0.923	Immune response	C04;C13
786	2009		0.435	2018	Q15831	STK11	0.5	6794	0.9934	CURATED	Neoplastic Process	C4048328	Neoplasms; Female Urogenital Diseases and Pregnancy Complications	cervical cancer	disease	0.9	DTO_03300101	0.808	Kinase	C04;C13
787	2001		0.631	2019	P62760	VSNL1	0.49	7447	0.45742	CURATED	Disease or Syndrome	C0002395	Nervous System Diseases; Mental Disorders	Alzheimer's Disease	disease	1		0.423		C10;F03
788	2012		0.538	2019	P17706	PTPN2	0.49	5771	0.99953	CURATED	Disease or Syndrome	C0003873	Skin and Connective Tissue Diseases; Musculoskeletal Diseases; Immune System Diseases	Rheumatoid Arthritis	disease	1		0.692		C17;C05;C20
789	2007		0.505	2019	P29597	TYK2	0.49	7297	4.4963e-08	CURATED	Disease or Syndrome	C0003873	Skin and Connective Tissue Diseases; Musculoskeletal Diseases; Immune System Diseases	Rheumatoid Arthritis	disease	1	DTO_03300101	0.769	Kinase	C17;C05;C20
790	2003		0.425	2019	Q01196	RUNX1	0.49	861	0.65377	CURATED	Disease or Syndrome	C0003873	Skin and Connective Tissue Diseases; Musculoskeletal Diseases; Immune System Diseases	Rheumatoid Arthritis	disease	0.786	DTO_05007542	0.808	Transcription factor	C17;C05;C20
791	1996		0.416	2019	P01909	HLA-DQA1	0.49	3117	0.023947	CURATED	Disease or Syndrome	C0004096	Respiratory Tract Diseases; Immune System Diseases	Asthma	disease	1	DTO_05007608	0.846	Immune response	C08;C20
792	2011		0.471	2019	P08887	IL6R	0.49	3570	3.1681e-05	CURATED	Disease or Syndrome	C0004096	Respiratory Tract Diseases; Immune System Diseases	Asthma	disease	1	DTO_05007599	0.846	Signaling	C08;C20
793	2012		0.617	2019	Q9Y3Q4	HCN4	0.49	10021	0.99867	CURATED	Disease or Syndrome	C0004238	Pathological Conditions, Signs and Symptoms; Cardiovascular Diseases	Atrial Fibrillation	disease	1	DTO_01300327	0.269	Ion channel	C23;C14
794	2008		0.686	2019	Q6YHU6	THADA	0.49	63892	4.6208e-41	CURATED	Disease or Syndrome	C0011860	Nutritional and Metabolic Diseases; Endocrine System Diseases	Diabetes Mellitus, Non-Insulin-Dependent	disease	1	DTO_05007575	0.5	Receptor	C18;C19
795	1995	limited	0.319	2018	P15056	BRAF	0.49	673	0.99995	CURATED	Neoplastic Process	C0023418	Neoplasms	leukemia	disease	1	DTO_03300101	0.846	Kinase	C04
796	2008		0.644	2020	P68036	UBE2L3	0.49	7332	0.83844	CURATED	Disease or Syndrome	C0024141	Skin and Connective Tissue Diseases; Immune System Diseases	Lupus Erythematosus, Systemic	disease	0.941	DTO_05007624	0.615	Enzyme	C17;C20
797	2009		0.663	2018	Q9C0D0	PHACTR1	0.49	221692	0.63537	CURATED	Disease or Syndrome	C0027051	Pathological Conditions, Signs and Symptoms; Cardiovascular Diseases	Myocardial Infarction	disease	0.909	DTO_05007584	0.423	Enzyme modulator	C23;C14
798	2003		0.544	2020	P78380	OLR1	0.49	4973	0.007199	CURATED	Disease or Syndrome	C0027051	Pathological Conditions, Signs and Symptoms; Cardiovascular Diseases	Myocardial Infarction	disease	1		0.769		C23;C14
799	2008		0.678	2018	O60266	ADCY3	0.49	109	1.9545e-11	CURATED	Disease or Syndrome	C0028754	Pathological Conditions, Signs and Symptoms; Nutritional and Metabolic Diseases	Obesity	disease	1		0.615		C23;C18
800	2003		0.42	2018	O95467;P63092;P84996;Q5JWF2	GNAS	0.49	2778	0.68076	CURATED	Disease or Syndrome	C0028754	Pathological Conditions, Signs and Symptoms; Nutritional and Metabolic Diseases	Obesity	disease	1	DTO_05007584	0.885	Enzyme modulator	C23;C18
801	2002	strong	0.422	2014	P05067	APP	0.49	351	0.046544	CURATED	Disease or Syndrome	C0038454	Nervous System Diseases; Cardiovascular Diseases	Cerebrovascular accident	group	1	DTO_05007584	0.846	Enzyme modulator	C10;C14
802	2002		0.544	2019	O75330	HMMR	0.49	3161	5.5222e-21	CURATED	Neoplastic Process	C0678222	Neoplasms; Skin and Connective Tissue Diseases	Breast Carcinoma	disease	0.889		0.615		C04;C17
803	2003		0.426	2018	P16284	PECAM1	0.49	5175	NA	CURATED	Disease or Syndrome	C1956346	Cardiovascular Diseases	Coronary Artery Disease	disease	1	DTO_05007620	0.846	Cell adhesion	C14
804	2011		0.722	2019	O14495	PLPP3	0.49	8613	0.917	CURATED	Disease or Syndrome	C1956346	Cardiovascular Diseases	Coronary Artery Disease	disease	1	DTO_05007624	0.192	Enzyme	C14
805	1991		0.435	2017	P08575	PTPRC	0.48	5788	1	CURATED	Disease or Syndrome	C0003873	Skin and Connective Tissue Diseases; Musculoskeletal Diseases; Immune System Diseases	Rheumatoid Arthritis	disease	1	DTO_05007624	0.808	Enzyme	C17;C05;C20
806	2008		0.556	2019	Q92878	RAD50	0.48	10111	3.4392e-27	CURATED	Disease or Syndrome	C0004096	Respiratory Tract Diseases; Immune System Diseases	Asthma	disease	0.933		0.808		C08;C20
807	2010		0.566	2018	Q9Y5Y9	SCN10A	0.48	6336	9.9457e-38	CURATED	Disease or Syndrome	C0004238	Pathological Conditions, Signs and Symptoms; Cardiovascular Diseases	Atrial Fibrillation	disease	0.909	DTO_01300327	0.692	Ion channel	C23;C14
808	2011		0.89	2018	Q9NP66	HMG20A	0.48	10363	0.67769	CURATED	Disease or Syndrome	C0011860	Nutritional and Metabolic Diseases; Endocrine System Diseases	Diabetes Mellitus, Non-Insulin-Dependent	disease	1		0.154		C18;C19
809	2006		0.612	2016	Q96P31	FCRL3	0.48	115352	5.9739e-21	CURATED	Disease or Syndrome	C0018213	Eye Diseases; Immune System Diseases; Endocrine System Diseases	Graves Disease	disease	1	DTO_05007620	0.769	Cell adhesion	C11;C20;C19
810	2001	strong	0.553	2019	P29400	COL4A5	0.48	1287	1	CURATED	Disease or Syndrome	C0018965	Pathological Conditions, Signs and Symptoms; Female Urogenital Diseases and Pregnancy Complications; Male Urogenital Diseases	Hematuria	phenotype	1		0.654		C23;C13;C12
811	2009		0.518	2018	O15118	NPC1	0.48	4864	6.5418e-06	CURATED	Disease or Syndrome	C0028754	Pathological Conditions, Signs and Symptoms; Nutritional and Metabolic Diseases	Obesity	disease	1	DTO_05007405	0.692	Transporter	C23;C18
812	2010		0.581	2015	P01903	HLA-DRA	0.48	3122	0.51949	CURATED	Disease or Syndrome	C0030567	Nervous System Diseases	Parkinson Disease	disease	1	DTO_05007608	0.769	Immune response	C10
813	2012		0.621	2019	Q15911;Q6ZP98	ZFHX3	0.48	463	0.44753	CURATED	Disease or Syndrome	C0038454	Nervous System Diseases; Cardiovascular Diseases	Cerebrovascular accident	group	1		0.654		C10;C14
814	1999		0.435	2019	Q15831	STK11	0.48	6794	0.9934	CURATED	Neoplastic Process	C0235974	Digestive System Diseases; Neoplasms; Endocrine System Diseases	Pancreatic carcinoma	disease	1	DTO_03300101	0.808	Kinase	C06;C04;C19
815	2005		0.792	2019	Q9Y4L5	RNF115	0.48	27246	0.002366	CURATED	Neoplastic Process	C0678222	Neoplasms; Skin and Connective Tissue Diseases	Breast Carcinoma	disease	1		0.269		C04;C17
816	1995		0.494	2019		H19	0.48	283120	NA	CURATED	Neoplastic Process	C0678222	Neoplasms; Skin and Connective Tissue Diseases	Breast Carcinoma	disease	1		0.923		C04;C17
817	2002		0.42	2014	Q15109	AGER	0.47	177	6.3528e-16	CURATED	Disease or Syndrome	C0003873	Skin and Connective Tissue Diseases; Musculoskeletal Diseases; Immune System Diseases	Rheumatoid Arthritis	disease	1	DTO_05007575	0.885	Receptor	C17;C05;C20
818	1992		0.491	2019	P14784	IL2RB	0.47	3560	0.29095	CURATED	Disease or Syndrome	C0003873	Skin and Connective Tissue Diseases; Musculoskeletal Diseases; Immune System Diseases	Rheumatoid Arthritis	disease	0.909	DTO_05007575	0.846	Receptor	C17;C05;C20
819	2001		0.653	2011	Q9UBC1	NFKBIL1	0.47	4795	0.025515	CURATED	Disease or Syndrome	C0003873	Skin and Connective Tissue Diseases; Musculoskeletal Diseases; Immune System Diseases	Rheumatoid Arthritis	disease	1		0.615		C17;C05;C20
820	2009		0.519	2016	Q08499	PDE4D	0.47	5144	0.9998	CURATED	Disease or Syndrome	C0004096	Respiratory Tract Diseases; Immune System Diseases	Asthma	disease	1		0.846		C08;C20
821	2005	strong	0.572	2019	P63252	KCNJ2	0.47	3759	0.30653	CURATED	Disease or Syndrome	C0004238	Pathological Conditions, Signs and Symptoms; Cardiovascular Diseases	Atrial Fibrillation	disease	1	DTO_01300327	0.731	Ion channel	C23;C14
822	2008		0.502	2019	Q9HBX8	LGR6	0.47	59352	2.9439e-06	CURATED	Neoplastic Process	C0006142	Neoplasms; Skin and Connective Tissue Diseases	Malignant neoplasm of breast	disease	1	DTO_02300001	0.923	G-protein coupled receptor	C04;C17
823	2008		0.465	2017	P26927	MST1	0.47	4485	4.7831e-19	CURATED	Disease or Syndrome	C0009324	Digestive System Diseases	Ulcerative Colitis	disease	1	DTO_05007624	0.885	Enzyme	C06
824	1998		0.478	2017	P20823	HNF1A	0.47	6927	0.96115	CURATED	Disease or Syndrome	C0010068	Cardiovascular Diseases	Coronary heart disease	disease	1	DTO_05007557	0.846	Nucleic acid binding	C14
825	2002		0.352	2019	P00403	COX2	0.47	4513	NA	CURATED	Mental or Behavioral Dysfunction	C0011581	Mental Disorders	Depressive disorder	disease	1	DTO_05007624	0.962	Enzyme	F03
826	2007		0.409	2019	P27169	PON1	0.47	5444	9.8142e-11	CURATED	Mental or Behavioral Dysfunction	C0011581	Mental Disorders	Depressive disorder	disease	1		0.885		F03
827	2011		0.575	2020	Q13609	DNASE1L3	0.47	1776	3.0012e-05	CURATED	Disease or Syndrome	C0024141	Skin and Connective Tissue Diseases; Immune System Diseases	Lupus Erythematosus, Systemic	disease	1		0.769		C17;C20
828	2008		0.743	2012	Q9P1Y6	PHRF1	0.47	57661	0.056521	CURATED	Disease or Syndrome	C0024141	Skin and Connective Tissue Diseases; Immune System Diseases	Lupus Erythematosus, Systemic	disease	0.875		0.346		C17;C20
829	2008		0.839	2018	Q9Y508	RNF114	0.47	55905	0.052109	CURATED	Disease or Syndrome	C0033860	Skin and Connective Tissue Diseases	Psoriasis	disease	1		0.077		C17
830	2001		0.48	2019	P12318	FCGR2A	0.47	2212	2.0054e-06	CURATED	Disease or Syndrome	C0040034	Hemic and Lymphatic Diseases	Thrombocytopenia	phenotype	1	DTO_05007620	0.769	Cell adhesion	C15
831	2005		0.621	2019	Q15911;Q6ZP98	ZFHX3	0.47	463	0.44753	CURATED	Neoplastic Process	C0376358	Neoplasms; Male Urogenital Diseases	Malignant neoplasm of prostate	disease	1		0.654		C04;C12
832	2007		0.531	2020	O75751	SLC22A3	0.47	6581	7.7723e-10	CURATED	Neoplastic Process	C0376358	Neoplasms; Male Urogenital Diseases	Malignant neoplasm of prostate	disease	1	DTO_05007405	0.846	Transporter	C04;C12
833	2008		0.502	2019	Q9HBX8	LGR6	0.47	59352	2.9439e-06	CURATED	Neoplastic Process	C0678222	Neoplasms; Skin and Connective Tissue Diseases	Breast Carcinoma	disease	1	DTO_02300001	0.923	G-protein coupled receptor	C04;C17
834	2007		0.599	2018	O43663	PRC1	0.47	9055	2.6753e-07	CURATED	Neoplastic Process	C0678222	Neoplasms; Skin and Connective Tissue Diseases	Breast Carcinoma	disease	1	DTO_05007530	0.692	Cellular structure	C04;C17
835	2002		0.653	2018	Q8TDY2	RB1CC1	0.47	9821	1	CURATED	Neoplastic Process	C0678222	Neoplasms; Skin and Connective Tissue Diseases	Breast Carcinoma	disease	1		0.538		C04;C17
836	2011		0.751	2019	Q9P266	JCAD	0.47	57608	0.0029966	CURATED	Disease or Syndrome	C1956346	Cardiovascular Diseases	Coronary Artery Disease	disease	1		0.269		C14
837	2001		0.547	2019	P05108	CYP11A1	0.46	1583	5.4912e-07	CURATED	Disease or Syndrome	C0001623	Endocrine System Diseases	Adrenal gland hypofunction	phenotype	1		0.731		C19
838	2009		0.623	2016	P51826	AFF3	0.46	3899	0.99996	CURATED	Disease or Syndrome	C0003873	Skin and Connective Tissue Diseases; Musculoskeletal Diseases; Immune System Diseases	Rheumatoid Arthritis	disease	1	DTO_05007542	0.692	Transcription factor	C17;C05;C20
839	2009		0.579	2019	Q04864	REL	0.46	5966	0.99836	CURATED	Disease or Syndrome	C0003873	Skin and Connective Tissue Diseases; Musculoskeletal Diseases; Immune System Diseases	Rheumatoid Arthritis	disease	0.909	DTO_05007542	0.692	Transcription factor	C17;C05;C20
840	2009		0.585	2016	P51451	BLK	0.46	640	8.348e-14	CURATED	Disease or Syndrome	C0003873	Skin and Connective Tissue Diseases; Musculoskeletal Diseases; Immune System Diseases	Rheumatoid Arthritis	disease	1	DTO_03300101	0.769	Kinase	C17;C05;C20
841	2010		0.608	2019	Q9UKT9	IKZF3	0.46	22806	0.98416	CURATED	Disease or Syndrome	C0004096	Respiratory Tract Diseases; Immune System Diseases	Asthma	disease	1	DTO_05007542	0.692	Transcription factor	C08;C20
842	2000		0.579	2015	P50135	HNMT	0.46	3176	0.019734	CURATED	Disease or Syndrome	C0004096	Respiratory Tract Diseases; Immune System Diseases	Asthma	disease	0.833		0.808		C08;C20
843	2006		0.533	2019	P52952	NKX2-5	0.46	1482	0.94531	CURATED	Disease or Syndrome	C0004238	Pathological Conditions, Signs and Symptoms; Cardiovascular Diseases	Atrial Fibrillation	disease	0.889	DTO_05007542	0.692	Transcription factor	C23;C14
844	1999		0.389	2018	P01589	IL2RA	0.46	3559	0.054709	CURATED	Disease or Syndrome	C0010346	Digestive System Diseases	Crohn Disease	disease	1	DTO_05007575	0.885	Receptor	C06
845	2006		0.554	2019	Q05940	SLC18A2	0.46	6571	0.075523	CURATED	Mental or Behavioral Dysfunction	C0011581	Mental Disorders	Depressive disorder	disease	1	DTO_05007405	0.769	Transporter	F03
846	1995		0.466	2017	P00450	CP	0.46	1356	4.2013e-10	CURATED	Disease or Syndrome	C0011849	Nutritional and Metabolic Diseases; Endocrine System Diseases	Diabetes Mellitus	group	1	DTO_05007624	0.846	Enzyme	C18;C19
847	2008		0.527	2018	Q9UQQ2	SH2B3	0.46	10019	0.00010289	CURATED	Disease or Syndrome	C0011854	Nutritional and Metabolic Diseases; Immune System Diseases; Endocrine System Diseases	Diabetes Mellitus, Insulin-Dependent	disease	1		0.692		C18;C20;C19
848	2007		0.441	2019	Q04721	NOTCH2	0.46	4853	1	CURATED	Disease or Syndrome	C0011860	Nutritional and Metabolic Diseases; Endocrine System Diseases	Diabetes Mellitus, Non-Insulin-Dependent	disease	1		0.808		C18;C19
849	2010		0.565	2019	Q92786	PROX1	0.46	5629	0.99884	CURATED	Disease or Syndrome	C0011860	Nutritional and Metabolic Diseases; Endocrine System Diseases	Diabetes Mellitus, Non-Insulin-Dependent	disease	1	DTO_05007542	0.538	Transcription factor	C18;C19
850	2005		0.415	2019	P23771	GATA3	0.46	2625	0.89887	CURATED	Neoplastic Process	C0019829	Neoplasms; Immune System Diseases; Hemic and Lymphatic Diseases	Hodgkin Disease	disease	1		0.846		C04;C20;C15
851	2006		0.401	2019	P10644	PRKAR1A	0.46	5573	0.99985	CURATED	Disease or Syndrome	C0028754	Pathological Conditions, Signs and Symptoms; Nutritional and Metabolic Diseases	Obesity	disease	1		0.846		C23;C18
852	1998		0.695	2020	P14770	GP9	0.46	2815	0.47575	CURATED	Disease or Syndrome	C0040034	Hemic and Lymphatic Diseases	Thrombocytopenia	phenotype	1		0.5		C15
853	2008		0.638	2018	P56545	CTBP2	0.46	1488	0.0013557	CURATED	Neoplastic Process	C0376358	Neoplasms; Male Urogenital Diseases	Malignant neoplasm of prostate	disease	1	DTO_05007542	0.615	Transcription factor	C04;C12
854	2010		0.686	2016	Q8HWS3	RFX6	0.46	222546	0.00040925	CURATED	Neoplastic Process	C0376358	Neoplasms; Male Urogenital Diseases	Malignant neoplasm of prostate	disease	1	DTO_05007542	0.385	Transcription factor	C04;C12
855	2007		0.542	2017	O95259	KCNH1	0.46	3756	0.54625	CURATED	Neoplastic Process	C0678222	Neoplasms; Skin and Connective Tissue Diseases	Breast Carcinoma	disease	1	DTO_01300327	0.731	Ion channel	C04;C17
856	1997		0.595	2018	Q96BI1	SLC22A18	0.46	5002	6.458e-06	CURATED	Neoplastic Process	C0678222	Neoplasms; Skin and Connective Tissue Diseases	Breast Carcinoma	disease	1	DTO_05007405	0.692	Transporter	C04;C17
857	1999		0.592	2018	P48552	NRIP1	0.46	8204	0.99394	CURATED	Neoplastic Process	C0678222	Neoplasms; Skin and Connective Tissue Diseases	Breast Carcinoma	disease	1		0.654		C04;C17
858	2011		0.527	2018	Q9UQQ2	SH2B3	0.46	10019	0.00010289	CURATED	Disease or Syndrome	C1956346	Cardiovascular Diseases	Coronary Artery Disease	disease	1		0.692		C14
859	2011		0.76	2019	Q86WB0	ZC3HC1	0.46	51530	0.00025557	CURATED	Disease or Syndrome	C1956346	Cardiovascular Diseases	Coronary Artery Disease	disease	1		0.308		C14
860	2013		0.558	2020	Q92835	INPP5D	0.45	3635	0.97198	CURATED	Disease or Syndrome	C0002395	Nervous System Diseases; Mental Disorders	Alzheimer's Disease	disease	1		0.731		C10;F03
861	2014		0.805	2019	Q6ZTQ4	CDHR3	0.45	222256	2.3071e-24	CURATED	Disease or Syndrome	C0004096	Respiratory Tract Diseases; Immune System Diseases	Asthma	disease	1		0.192		C08;C20
862	2000		0.538	2013	Q02318	CYP27A1	0.45	1593	5.2916e-19	CURATED	Disease or Syndrome	C0004153	Cardiovascular Diseases	Atherosclerosis	disease	1	DTO_05007624	0.731	Enzyme	C14
863	1999		0.595	2019	P26678	PLN	0.45	5350	0.44947	CURATED	Disease or Syndrome	C0004238	Pathological Conditions, Signs and Symptoms; Cardiovascular Diseases	Atrial Fibrillation	disease	1		0.577		C23;C14
864	2009		0.76	2019	Q6ZWJ1	STXBP4	0.45	252983	2.5154e-14	CURATED	Neoplastic Process	C0006142	Neoplasms; Skin and Connective Tissue Diseases	Malignant neoplasm of breast	disease	1		0.231		C04;C17
865	2009		0.617	2016	A1A4Y4	IRGM	0.45	345611	NA	CURATED	Disease or Syndrome	C0009324	Digestive System Diseases	Ulcerative Colitis	disease	0.875		0.538		C06
866	2008		0.485	2019	Q9NQB0	TCF7L2	0.45	6934	0.99537	CURATED	Disease or Syndrome	C0010068	Cardiovascular Diseases	Coronary heart disease	disease	1		0.846		C14
867	2007		0.644	2017	Q15080	NCF4	0.45	4689	9.0248e-08	CURATED	Disease or Syndrome	C0010346	Digestive System Diseases	Crohn Disease	disease	0.714		0.615		C06
868	2010		0.488	2018	O15055	PER2	0.45	8864	0.7148	CURATED	Mental or Behavioral Dysfunction	C0011581	Mental Disorders	Depressive disorder	disease	1	DTO_05007542	0.846	Transcription factor	F03
869	2013		0.429	2018	P63000	RAC1	0.45	5879	0.76228	CURATED	Disease or Syndrome	C0011849	Nutritional and Metabolic Diseases; Endocrine System Diseases	Diabetes Mellitus	group	1	DTO_05007584	0.962	Enzyme modulator	C18;C19
870	1996		0.678	2005	P43304	GPD2	0.45	2820	8.1316e-11	CURATED	Disease or Syndrome	C0011860	Nutritional and Metabolic Diseases; Endocrine System Diseases	Diabetes Mellitus, Non-Insulin-Dependent	disease	0.833	DTO_05007624	0.538	Enzyme	C18;C19
871	2010		0.695	2019	Q96LR5	UBE2E2	0.45	7325	0.96378	CURATED	Disease or Syndrome	C0011860	Nutritional and Metabolic Diseases; Endocrine System Diseases	Diabetes Mellitus, Non-Insulin-Dependent	disease	0.929		0.423		C18;C19
872	2011		0.89	2019	Q96T55	KCNK16	0.45	83795	0.00010207	CURATED	Disease or Syndrome	C0011860	Nutritional and Metabolic Diseases; Endocrine System Diseases	Diabetes Mellitus, Non-Insulin-Dependent	disease	1	DTO_01300327	0.154	Ion channel	C18;C19
873	1976	strong	0.617	2015	P06681	C2	0.45	717	1.3494e-16	CURATED	Disease or Syndrome	C0024141	Skin and Connective Tissue Diseases; Immune System Diseases	Lupus Erythematosus, Systemic	disease	1		0.692		C17;C20
874	2004		0.558	2019	O14836	TNFRSF13B	0.45	23495	2.0908e-15	CURATED	Neoplastic Process	C0026764	Neoplasms; Immune System Diseases; Hemic and Lymphatic Diseases; Cardiovascular Diseases	Multiple Myeloma	disease	1		0.769		C04;C20;C15;C14
875	2009		0.612	2015	Q7Z569	BRAP	0.45	8315	3.7512e-06	CURATED	Disease or Syndrome	C0027051	Pathological Conditions, Signs and Symptoms; Cardiovascular Diseases	Myocardial Infarction	disease	0.857		0.769		C23;C14
876	2015		0.41	2019	P35869	AHR	0.45	196	0.99999	CURATED	Disease or Syndrome	C0028754	Pathological Conditions, Signs and Symptoms; Nutritional and Metabolic Diseases	Obesity	disease	1	DTO_05007542	0.923	Transcription factor	C23;C18
877	2008		0.384	2018	P02545	LMNA	0.45	4000	0.9994	CURATED	Disease or Syndrome	C0032460	Neoplasms; Female Urogenital Diseases and Pregnancy Complications; Endocrine System Diseases	Polycystic Ovary Syndrome	disease	0.833		0.885		C04;C13;C19
878	1998		0.493	2019	P08514	ITGA2B	0.45	3674	1.5205e-16	CURATED	Disease or Syndrome	C0040034	Hemic and Lymphatic Diseases	Thrombocytopenia	phenotype	1		0.692		C15
879	2010		0.839	2018	Q9H6V9	LDAH	0.45	60526	0.00035525	CURATED	Neoplastic Process	C0376358	Neoplasms; Male Urogenital Diseases	Malignant neoplasm of prostate	disease	1		0.231		C04;C12
880	2004		0.53	2017	O15520	FGF10	0.45	2255	0.93779	CURATED	Neoplastic Process	C0678222	Neoplasms; Skin and Connective Tissue Diseases	Breast Carcinoma	disease	1	DTO_05007599	0.692	Signaling	C04;C17
881	2009		0.76	2019	Q6ZWJ1	STXBP4	0.45	252983	2.5154e-14	CURATED	Neoplastic Process	C0678222	Neoplasms; Skin and Connective Tissue Diseases	Breast Carcinoma	disease	1		0.231		C04;C17
882	2008		0.471	2017	Q14765	STAT4	0.45	6775	0.7662	CURATED	Disease or Syndrome	C1527336	Eye Diseases; Skin and Connective Tissue Diseases; Musculoskeletal Diseases; Immune System Diseases; Stomatognathic Diseases	Sjogren's Syndrome	disease	1	DTO_05007557	0.769	Nucleic acid binding	C11;C17;C05;C20;C07
883	2009		0.59	2019	O14807	MRAS	0.45	22808	0.92111	CURATED	Disease or Syndrome	C1956346	Cardiovascular Diseases	Coronary Artery Disease	disease	0.9	DTO_05007584	0.731	Enzyme modulator	C14
884	2012		0.686	2019	Q02108	GUCY1A1	0.45	2982	3.1253e-08	CURATED	Disease or Syndrome	C1956346	Cardiovascular Diseases	Coronary Artery Disease	disease	1		0.577		C14
885	2003		0.564	2019	P38571	LIPA	0.45	3988	5.532e-07	CURATED	Disease or Syndrome	C1956346	Cardiovascular Diseases	Coronary Artery Disease	disease	1	DTO_05007624	0.654	Enzyme	C14
886	2000		0.573	2018	Q9H221	ABCG8	0.45	64241	2.3838e-20	CURATED	Disease or Syndrome	C1956346	Cardiovascular Diseases	Coronary Artery Disease	disease	1	DTO_05007405	0.538	Transporter	C14
887	2008		0.575	2019	Q92692	NECTIN2	0.44	5819	0.96926	CURATED	Disease or Syndrome	C0002395	Nervous System Diseases; Mental Disorders	Alzheimer's Disease	disease	1		0.769		C10;F03
888	2008		0.471	2019	Q00534	CDK6	0.44	1021	0.98315	CURATED	Disease or Syndrome	C0003873	Skin and Connective Tissue Diseases; Musculoskeletal Diseases; Immune System Diseases	Rheumatoid Arthritis	disease	0.714	DTO_03300101	0.731	Kinase	C17;C05;C20
889	2008		0.653	2011	Q9BZW8	CD244	0.44	51744	0.057288	CURATED	Disease or Syndrome	C0003873	Skin and Connective Tissue Diseases; Musculoskeletal Diseases; Immune System Diseases	Rheumatoid Arthritis	disease	0.5		0.5		C17;C05;C20
890	2008		0.606	2019	Q495T6	MMEL1	0.44	79258	1.2441e-22	CURATED	Disease or Syndrome	C0003873	Skin and Connective Tissue Diseases; Musculoskeletal Diseases; Immune System Diseases	Rheumatoid Arthritis	disease	0.909	DTO_05007624	0.692	Enzyme	C17;C05;C20
891	2010		0.65	2019	Q3KP44	ANKRD55	0.44	79722	6.7577e-08	CURATED	Disease or Syndrome	C0003873	Skin and Connective Tissue Diseases; Musculoskeletal Diseases; Immune System Diseases	Rheumatoid Arthritis	disease	1		0.462		C17;C05;C20
892	2011		0.612	2019	Q9Y496	KIF3A	0.44	11127	0.89775	CURATED	Disease or Syndrome	C0004096	Respiratory Tract Diseases; Immune System Diseases	Asthma	disease	1	DTO_05007530	0.615	Cellular structure	C08;C20
893	2016		0.556	2019	O76050	NEURL1	0.44	9148	0.011091	CURATED	Disease or Syndrome	C0004238	Pathological Conditions, Signs and Symptoms; Cardiovascular Diseases	Atrial Fibrillation	disease	1	DTO_05007624	0.538	Enzyme	C23;C14
894	2011		0.76	2019	Q86WB0	ZC3HC1	0.44	51530	0.00025557	CURATED	Disease or Syndrome	C0010068	Cardiovascular Diseases	Coronary heart disease	disease	1		0.308		C14
895	2010		0.539	2018	Q9BYV9	BACH2	0.44	60468	0.99803	CURATED	Disease or Syndrome	C0010346	Digestive System Diseases	Crohn Disease	disease	1		0.731		C06
896	2000		0.469	2018	P49768	PSEN1	0.44	5663	0.97322	CURATED	Mental or Behavioral Dysfunction	C0011581	Mental Disorders	Depressive disorder	disease	1	DTO_05007624	0.846	Enzyme	F03
897	2009		0.59	2017	Q8NEA6	GLIS3	0.44	169792	5.5977e-08	CURATED	Disease or Syndrome	C0011854	Nutritional and Metabolic Diseases; Immune System Diseases; Endocrine System Diseases	Diabetes Mellitus, Insulin-Dependent	disease	1		0.654		C18;C20;C19
898	2011		0.931	2019	P59780	AP3S2	0.44	10239	2.3273e-05	CURATED	Disease or Syndrome	C0011860	Nutritional and Metabolic Diseases; Endocrine System Diseases	Diabetes Mellitus, Non-Insulin-Dependent	disease	1	DTO_05007405	0.115	Transporter	C18;C19
899	2011		0.736	2019	Q7L5Y9	MAEA	0.44	10296	0.22741	CURATED	Disease or Syndrome	C0011860	Nutritional and Metabolic Diseases; Endocrine System Diseases	Diabetes Mellitus, Non-Insulin-Dependent	disease	0.857		0.385		C18;C19
900	2009		0.805	2017	Q8N697	SLC15A4	0.44	121260	1.9296e-06	CURATED	Disease or Syndrome	C0024141	Skin and Connective Tissue Diseases; Immune System Diseases	Lupus Erythematosus, Systemic	disease	1	DTO_05007405	0.269	Transporter	C17;C20
901	2010	strong	0.619	2019	Q86SQ7	SDCCAG8	0.44	10806	1.1809e-11	CURATED	Disease or Syndrome	C0028754	Pathological Conditions, Signs and Symptoms; Nutritional and Metabolic Diseases	Obesity	disease	1		0.577		C23;C18
902	2011	strong	0.659	2019	Q9UL68	MYT1L	0.44	23040	1	CURATED	Disease or Syndrome	C0028754	Pathological Conditions, Signs and Symptoms; Nutritional and Metabolic Diseases	Obesity	disease	1	DTO_05007542	0.462	Transcription factor	C23;C18
903	2004		0.479	2019	Q16620	NTRK2	0.44	4915	1	CURATED	Disease or Syndrome	C0028754	Pathological Conditions, Signs and Symptoms; Nutritional and Metabolic Diseases	Obesity	disease	1	DTO_03300101	0.808	Kinase	C23;C18
904	2006		0.711	2018	O75056	SDC3	0.44	9672	0.41455	CURATED	Disease or Syndrome	C0028754	Pathological Conditions, Signs and Symptoms; Nutritional and Metabolic Diseases	Obesity	disease	0.75	DTO_05007621	0.654	Extracellular structure	C23;C18
905	2002		0.305	2018	P60484	PTEN	0.44	5728	0.25651	CURATED	Neoplastic Process	C0030297	Digestive System Diseases; Neoplasms; Endocrine System Diseases	Pancreatic Neoplasm	disease	1	DTO_05007624	0.923	Enzyme	C06;C04;C19
906	2004		0.374	2015	O14746	TERT	0.44	7015	0.99046	CURATED	Neoplastic Process	C0030297	Digestive System Diseases; Neoplasms; Endocrine System Diseases	Pancreatic Neoplasm	disease	1	DTO_05007624	0.846	Enzyme	C06;C04;C19
907	1996		0.364	2016	P35228	NOS2	0.44	4843	4.0277e-15	CURATED	Disease or Syndrome	C0033860	Skin and Connective Tissue Diseases	Psoriasis	disease	1		0.923		C17
908	2010		0.471	2018	Q9BYX4	IFIH1	0.44	64135	6.9819e-44	CURATED	Disease or Syndrome	C0033860	Skin and Connective Tissue Diseases	Psoriasis	disease	1		0.808		C17
909	2010		0.566	2016	Q9H257	CARD9	0.44	64170	8.1491e-13	CURATED	Disease or Syndrome	C0038013	Musculoskeletal Diseases	Ankylosing spondylitis	disease	1		0.654		C05
910	2017		0.553	2018	Q86V15	CASZ1	0.44	54897	1	CURATED	Disease or Syndrome	C0038454	Nervous System Diseases; Cardiovascular Diseases	Cerebrovascular accident	group	1	DTO_05007542	0.731	Transcription factor	C10;C14
911	2010		0.7	2019	Q8IVH2	FOXP4	0.44	116113	0.98242	CURATED	Neoplastic Process	C0376358	Neoplasms; Male Urogenital Diseases	Malignant neoplasm of prostate	disease	1		0.346		C04;C12
912	2008		0.729	2016	Q8IWU2	LMTK2	0.44	22853	0.99978	CURATED	Neoplastic Process	C0376358	Neoplasms; Male Urogenital Diseases	Malignant neoplasm of prostate	disease	1	DTO_03300101	0.462	Kinase	C04;C12
913	2011		0.481	2019	P21580	TNFAIP3	0.44	7128	0.99972	CURATED	Disease or Syndrome	C1527336	Eye Diseases; Skin and Connective Tissue Diseases; Musculoskeletal Diseases; Immune System Diseases; Stomatognathic Diseases	Sjogren's Syndrome	disease	0.833	DTO_05007624	0.808	Enzyme	C11;C17;C05;C20;C07
914	2011		0.716	2019	Q5JRA6	MIA3	0.44	375056	0.03675	CURATED	Disease or Syndrome	C1956346	Cardiovascular Diseases	Coronary Artery Disease	disease	1		0.423		C14
915	2011		0.486	2019	Q9C0B1	FTO	0.43	79068	8.364e-08	CURATED	Mental or Behavioral Dysfunction	C0001973	Chemically-Induced Disorders; Mental Disorders	Alcoholic Intoxication, Chronic	disease	1		0.885		C25;F03
916	2011		0.722	2019	Q96JQ5	MS4A4A	0.43	51338	8.0964e-06	CURATED	Disease or Syndrome	C0002395	Nervous System Diseases; Mental Disorders	Alzheimer's Disease	disease	1	DTO_05007575	0.308	Receptor	C10;F03
917	2004		0.57	2008	Q9NP59	SLC40A1	0.43	30061	0.98835	CURATED	Disease or Syndrome	C0002871	Hemic and Lymphatic Diseases	Anemia	disease	1	DTO_05007405	0.731	Transporter	C15
918	2005		0.415	2019	P23771	GATA3	0.43	2625	0.89887	CURATED	Disease or Syndrome	C0003873	Skin and Connective Tissue Diseases; Musculoskeletal Diseases; Immune System Diseases	Rheumatoid Arthritis	disease	1		0.846		C17;C05;C20
919	2011		0.839	2015	Q6K0P9	PYHIN1	0.43	149628	7.7771e-10	CURATED	Disease or Syndrome	C0004096	Respiratory Tract Diseases; Immune System Diseases	Asthma	disease	1	DTO_05007542	0.231	Transcription factor	C08;C20
920	2001		0.674	2009	Q8TAX7	MUC7	0.43	4589	0.014582	CURATED	Disease or Syndrome	C0004096	Respiratory Tract Diseases; Immune System Diseases	Asthma	disease	0.333		0.731		C08;C20
921	1999		0.537	2003	Q13093	PLA2G7	0.43	7941	5.3314e-22	CURATED	Disease or Syndrome	C0004096	Respiratory Tract Diseases; Immune System Diseases	Asthma	disease	1	DTO_05007624	0.769	Enzyme	C08;C20
922	2001		0.56	2019	P48544	KCNJ5	0.43	3762	0.00033577	CURATED	Disease or Syndrome	C0004238	Pathological Conditions, Signs and Symptoms; Cardiovascular Diseases	Atrial Fibrillation	disease	1	DTO_01300327	0.577	Ion channel	C23;C14
923	2013		0.516	2018	P12883	MYH7	0.43	4625	4.2385e-16	CURATED	Disease or Syndrome	C0004238	Pathological Conditions, Signs and Symptoms; Cardiovascular Diseases	Atrial Fibrillation	disease	0.8		0.692		C23;C14
924	2018		0.47	2020	Q8WZ42	TTN	0.43	7273	2.5582e-96	CURATED	Disease or Syndrome	C0004238	Pathological Conditions, Signs and Symptoms; Cardiovascular Diseases	Atrial Fibrillation	disease	1	DTO_03300101	0.885	Kinase	C23;C14
925	2008		0.566	2017	Q9H257	CARD9	0.43	64170	8.1491e-13	CURATED	Disease or Syndrome	C0009324	Digestive System Diseases	Ulcerative Colitis	disease	1		0.654		C06
926	2008		0.711	2011	Q8ND76	CCNY	0.43	219771	0.80672	CURATED	Disease or Syndrome	C0010346	Digestive System Diseases	Crohn Disease	disease	1		0.269		C06
927	2010		0.415	2019	P84022	SMAD3	0.43	4088	0.79796	CURATED	Disease or Syndrome	C0010346	Digestive System Diseases	Crohn Disease	disease	1	DTO_05007542	0.923	Transcription factor	C06
928	2001		0.546	2012	P28472	GABRB3	0.43	2562	0.95138	CURATED	Mental or Behavioral Dysfunction	C0011581	Mental Disorders	Depressive disorder	disease	1	DTO_01300327	0.615	Ion channel	F03
929	2006		0.522	2019	Q12879	GRIN2A	0.43	2903	0.99998	CURATED	Mental or Behavioral Dysfunction	C0011581	Mental Disorders	Depressive disorder	disease	1	DTO_01300327	0.808	Ion channel	F03
930	2009		0.559	2018	P56645	PER3	0.43	8863	1.3661e-17	CURATED	Mental or Behavioral Dysfunction	C0011581	Mental Disorders	Depressive disorder	disease	1	DTO_05007542	0.731	Transcription factor	F03
931	2015	strong	0.626	2017	Q9UKG1	APPL1	0.43	26060	0.7952	CURATED	Disease or Syndrome	C0011849	Nutritional and Metabolic Diseases; Endocrine System Diseases	Diabetes Mellitus	group	1		0.5		C18;C19
932	2008		0.626	2015	P09668	CTSH	0.43	1512	1.2518e-08	CURATED	Disease or Syndrome	C0011854	Nutritional and Metabolic Diseases; Immune System Diseases; Endocrine System Diseases	Diabetes Mellitus, Insulin-Dependent	disease	1	DTO_05007624	0.654	Enzyme	C18;C20;C19
933	2008		0.539	2016	Q9BYV9	BACH2	0.43	60468	0.99803	CURATED	Disease or Syndrome	C0011854	Nutritional and Metabolic Diseases; Immune System Diseases; Endocrine System Diseases	Diabetes Mellitus, Insulin-Dependent	disease	1		0.731		C18;C20;C19
934	2010		0.505	2018	P29597	TYK2	0.43	7297	4.4963e-08	CURATED	Disease or Syndrome	C0011854	Nutritional and Metabolic Diseases; Immune System Diseases; Endocrine System Diseases	Diabetes Mellitus, Insulin-Dependent	disease	1	DTO_03300101	0.769	Kinase	C18;C20;C19
935	2011		0.743	2019	Q14449	GRB14	0.43	2888	0.053089	CURATED	Disease or Syndrome	C0011860	Nutritional and Metabolic Diseases; Endocrine System Diseases	Diabetes Mellitus, Non-Insulin-Dependent	disease	1	DTO_05007575	0.346	Receptor	C18;C19
936	2011		0.621	2019	P12955	PEPD	0.43	5184	1.4633e-14	CURATED	Disease or Syndrome	C0011860	Nutritional and Metabolic Diseases; Endocrine System Diseases	Diabetes Mellitus, Non-Insulin-Dependent	disease	1	DTO_05007624	0.769	Enzyme	C18;C19
937	2011		0.682	2019	Q8IY22	CMIP	0.43	80790	0.99999	CURATED	Disease or Syndrome	C0011860	Nutritional and Metabolic Diseases; Endocrine System Diseases	Diabetes Mellitus, Non-Insulin-Dependent	disease	1	DTO_05007542	0.577	Transcription factor	C18;C19
938	2009		0.769	2019	Q6BDS2	UHRF1BP1	0.43	54887	4.4659e-13	CURATED	Disease or Syndrome	C0024141	Skin and Connective Tissue Diseases; Immune System Diseases	Lupus Erythematosus, Systemic	disease	0.857		0.269		C17;C20
939	2009		0.716	2015	Q5JRA6	MIA3	0.43	375056	0.03675	CURATED	Disease or Syndrome	C0027051	Pathological Conditions, Signs and Symptoms; Cardiovascular Diseases	Myocardial Infarction	disease	1		0.423		C23;C14
940	2011		0.518	2019	Q12791	KCNMA1	0.43	3778	0.99731	CURATED	Disease or Syndrome	C0028754	Pathological Conditions, Signs and Symptoms; Nutritional and Metabolic Diseases	Obesity	disease	1	DTO_01300327	0.846	Ion channel	C23;C18
941	2002		0.373	2017	P25054	APC	0.43	324	1	CURATED	Neoplastic Process	C0030297	Digestive System Diseases; Neoplasms; Endocrine System Diseases	Pancreatic Neoplasm	disease	1		0.962		C06;C04;C19
942	2010		0.441	2015	P29033	GJB2	0.43	2706	6.562e-16	CURATED	Disease or Syndrome	C0033860	Skin and Connective Tissue Diseases	Psoriasis	disease	1	DTO_05007527	0.846	Cell-cell junction	C17
943	2009		0.427	2018	P16442	ABO	0.43	28	NA	CURATED	Disease or Syndrome	C0038454	Nervous System Diseases; Cardiovascular Diseases	Cerebrovascular accident	group	1	DTO_05007624	0.885	Enzyme	C10;C14
944	2018		0.485	2019	Q86YC2	PALB2	0.43	79728	3.0379e-19	CURATED	Neoplastic Process	C0376358	Neoplasms; Male Urogenital Diseases	Malignant neoplasm of prostate	disease	1		0.769		C04;C12
945	2009		0.628	2011	P16083	NQO2	0.43	4835	8.7572e-07	CURATED	Neoplastic Process	C0678222	Neoplasms; Skin and Connective Tissue Diseases	Breast Carcinoma	disease	1		0.5		C04;C17
946	2009		0.578	2019	Q9UQ84	EXO1	0.43	9156	8.12e-13	CURATED	Neoplastic Process	C0678222	Neoplasms; Skin and Connective Tissue Diseases	Breast Carcinoma	disease	1	DTO_05007624	0.692	Enzyme	C04;C17
947	2000	limited	0.507	2009	P0DP91;Q03468	ERCC6	0.43	2074	5.1622e-22	CURATED	Neoplastic Process	C0684249	Neoplasms; Respiratory Tract Diseases	Carcinoma of lung	disease	1		0.808		C04;C08
948	2012		0.666	2019	P20020	ATP2B1	0.43	490	1	CURATED	Disease or Syndrome	C1956346	Cardiovascular Diseases	Coronary Artery Disease	disease	1	DTO_05007405	0.5	Transporter	C14
949	2014		0.663	2019	P26232	CTNNA2	0.42	1496	0.42501	CURATED	Mental or Behavioral Dysfunction	C0001973	Chemically-Induced Disorders; Mental Disorders	Alcoholic Intoxication, Chronic	disease	1	DTO_05007530	0.5	Cellular structure	C25;F03
950	2013		0.792	2013	Q96SA4	SERINC2	0.42	347735	3.9153e-13	CURATED	Mental or Behavioral Dysfunction	C0001973	Chemically-Induced Disorders; Mental Disorders	Alcoholic Intoxication, Chronic	disease	1		0.192		C25;F03
951	2011		0.743	2015	Q96KN3	PKNOX2	0.42	63876	0.99174	CURATED	Mental or Behavioral Dysfunction	C0001973	Chemically-Induced Disorders; Mental Disorders	Alcoholic Intoxication, Chronic	disease	1	DTO_05007624	0.5	Enzyme	C25;F03
952	2011		0.931	2015	Q15053	KIAA0040	0.42	9674	0.20102	CURATED	Mental or Behavioral Dysfunction	C0001973	Chemically-Induced Disorders; Mental Disorders	Alcoholic Intoxication, Chronic	disease	1		0.154		C25;F03
953	2009		0.729	2011	Q9BZA7	PCDH11X	0.42	27328	0.015836	CURATED	Disease or Syndrome	C0002395	Nervous System Diseases; Mental Disorders	Alzheimer's Disease	disease	1		0.308		C10;F03
954	2013		0.722	2019	Q9NQ75	CASS4	0.42	57091	0.36682	CURATED	Disease or Syndrome	C0002395	Nervous System Diseases; Mental Disorders	Alzheimer's Disease	disease	1		0.231		C10;F03
955	2012		0.7	2016	O00221	NFKBIE	0.42	4794	0.77098	CURATED	Disease or Syndrome	C0003873	Skin and Connective Tissue Diseases; Musculoskeletal Diseases; Immune System Diseases	Rheumatoid Arthritis	disease	1		0.385		C17;C05;C20
956	2011		0.59	2019	Q8TE73	DNAH5	0.42	1767	4.8607e-64	CURATED	Disease or Syndrome	C0004096	Respiratory Tract Diseases; Immune System Diseases	Asthma	disease	1	DTO_05007624	0.692	Enzyme	C08;C20
957	2016		0.792	2018	O75155	CAND2	0.42	23066	4.326e-16	CURATED	Disease or Syndrome	C0004238	Pathological Conditions, Signs and Symptoms; Cardiovascular Diseases	Atrial Fibrillation	disease	1	DTO_05007542	0.423	Transcription factor	C23;C14
958	2012		0.623	2018	Q8WXH0	SYNE2	0.42	23224	1.6503e-25	CURATED	Disease or Syndrome	C0004238	Pathological Conditions, Signs and Symptoms; Cardiovascular Diseases	Atrial Fibrillation	disease	1		0.692		C23;C14
959	2017		0.378	2020	Q96EB6	SIRT1	0.42	23411	0.087326	CURATED	Disease or Syndrome	C0004238	Pathological Conditions, Signs and Symptoms; Cardiovascular Diseases	Atrial Fibrillation	disease	1	DTO_05007378	0.885	Epigenetic regulator	C23;C14
960	2012		0.543	2018	P54821	PRRX1	0.42	5396	0.24291	CURATED	Disease or Syndrome	C0004238	Pathological Conditions, Signs and Symptoms; Cardiovascular Diseases	Atrial Fibrillation	disease	1		0.769		C23;C14
961	2010		0.545	2018	P35711	SOX5	0.42	6660	0.99995	CURATED	Disease or Syndrome	C0004238	Pathological Conditions, Signs and Symptoms; Cardiovascular Diseases	Atrial Fibrillation	disease	1		0.769		C23;C14
962	2012		0.729	2018	Q8N6M6	AOPEP	0.42	84909	4.9823e-15	CURATED	Disease or Syndrome	C0004238	Pathological Conditions, Signs and Symptoms; Cardiovascular Diseases	Atrial Fibrillation	disease	1		0.423		C23;C14
963	2017		0.612	2018	P61296	HAND2	0.42	9464	0.39908	CURATED	Disease or Syndrome	C0004238	Pathological Conditions, Signs and Symptoms; Cardiovascular Diseases	Atrial Fibrillation	disease	1		0.5		C23;C14
964	2009		0.78	2014	Q9NTK5	OLA1	0.42	29789	0.058062	CURATED	Neoplastic Process	C0006142	Neoplasms; Skin and Connective Tissue Diseases	Malignant neoplasm of breast	disease	0.667	DTO_05007584	0.269	Enzyme modulator	C04;C17
965	2010		0.588	2014	Q9ULJ6	ZMIZ1	0.42	57178	0.99937	CURATED	Neoplastic Process	C0006142	Neoplasms; Skin and Connective Tissue Diseases	Malignant neoplasm of breast	disease	1		0.615		C04;C17
966	2008		0.711	2011	Q8ND76	CCNY	0.42	219771	0.80672	CURATED	Disease or Syndrome	C0009324	Digestive System Diseases	Ulcerative Colitis	disease	1		0.269		C06
967	2011		0.487	2016	P16871	IL7R	0.42	3575	3.763e-07	CURATED	Disease or Syndrome	C0009324	Digestive System Diseases	Ulcerative Colitis	disease	1	DTO_05007575	0.769	Receptor	C06
968	2010		0.861	2018	Q6ZVW7	IL17REL	0.42	400935	0.0018916	CURATED	Disease or Syndrome	C0009324	Digestive System Diseases	Ulcerative Colitis	disease	1		0.192		C06
969	2009		0.592	2018	Q9H222	ABCG5	0.42	64240	3.081e-21	CURATED	Disease or Syndrome	C0010068	Cardiovascular Diseases	Coronary heart disease	disease	1	DTO_05007405	0.577	Transporter	C14
970	2010		0.615	2017	Q6P179	ERAP2	0.42	64167	1.0028e-28	CURATED	Disease or Syndrome	C0010346	Digestive System Diseases	Crohn Disease	disease	1	DTO_05007624	0.577	Enzyme	C06
971	2004		0.548	2017	P42858	HTT	0.42	3064	1	CURATED	Mental or Behavioral Dysfunction	C0011581	Mental Disorders	Depressive disorder	disease	1		0.654		F03
972	2000		0.528	2005	O76024	WFS1	0.42	7466	1.6231e-38	CURATED	Mental or Behavioral Dysfunction	C0011581	Mental Disorders	Depressive disorder	disease	0.667		0.846		F03
973	2012		0.644	2019	P56199	ITGA1	0.42	3672	2.6124e-16	CURATED	Disease or Syndrome	C0011860	Nutritional and Metabolic Diseases; Endocrine System Diseases	Diabetes Mellitus, Non-Insulin-Dependent	disease	1		0.654		C18;C19
974	2014		0.542	2019	P19021	PAM	0.42	5066	6.934e-06	CURATED	Disease or Syndrome	C0011860	Nutritional and Metabolic Diseases; Endocrine System Diseases	Diabetes Mellitus, Non-Insulin-Dependent	disease	1	DTO_05007624	0.692	Enzyme	C18;C19
975	2014		0.769	2019	Q9HB21	PLEKHA1	0.42	59338	0.0002347	CURATED	Disease or Syndrome	C0011860	Nutritional and Metabolic Diseases; Endocrine System Diseases	Diabetes Mellitus, Non-Insulin-Dependent	disease	1	DTO_05007378	0.269	Epigenetic regulator	C18;C19
976	2011		0.792	2019	Q9H8U3	ZFAND3	0.42	60685	0.92174	CURATED	Disease or Syndrome	C0011860	Nutritional and Metabolic Diseases; Endocrine System Diseases	Diabetes Mellitus, Non-Insulin-Dependent	disease	1		0.192		C18;C19
977	2008		0.78	2019	Q16760	DGKD	0.42	8527	0.072171	CURATED	Disease or Syndrome	C0011860	Nutritional and Metabolic Diseases; Endocrine System Diseases	Diabetes Mellitus, Non-Insulin-Dependent	disease	1	DTO_05007624	0.346	Enzyme	C18;C19
978	2014		0.477	2019	P30279	CCND2	0.42	894	0.98658	CURATED	Disease or Syndrome	C0011860	Nutritional and Metabolic Diseases; Endocrine System Diseases	Diabetes Mellitus, Non-Insulin-Dependent	disease	1	DTO_05007584	0.808	Enzyme modulator	C18;C19
979	2011		0.839	2019	Q15008	PSMD6	0.42	9861	0.99518	CURATED	Disease or Syndrome	C0011860	Nutritional and Metabolic Diseases; Endocrine System Diseases	Diabetes Mellitus, Non-Insulin-Dependent	disease	1		0.269		C18;C19
980	2007	strong	0.484	2010	P02462	COL4A1	0.42	1282	1	CURATED	Disease or Syndrome	C0018965	Pathological Conditions, Signs and Symptoms; Female Urogenital Diseases and Pregnancy Complications; Male Urogenital Diseases	Hematuria	phenotype	1		0.731		C23;C13;C12
981	2010		0.659	2019	Q9BXR6	CFHR5	0.42	81494	2.1117e-32	CURATED	Disease or Syndrome	C0018965	Pathological Conditions, Signs and Symptoms; Female Urogenital Diseases and Pregnancy Complications; Male Urogenital Diseases	Hematuria	phenotype	0.75		0.385		C23;C13;C12
982	2011		0.743	2018	Q3KP66	INAVA	0.42	55765	0.00022109	CURATED	Disease or Syndrome	C0021390	Digestive System Diseases	Inflammatory Bowel Diseases	group	1		0.346		C06
983	2017		0.514	2019	P15924	DSP	0.42	1832	0.99978	CURATED	Disease or Syndrome	C0024117	Respiratory Tract Diseases	Chronic Obstructive Airway Disease	disease	1	DTO_05007530	0.808	Cellular structure	C08
984	2013		0.595	2017	O95931	CBX7	0.42	23492	0.68534	CURATED	Neoplastic Process	C0026764	Neoplasms; Immune System Diseases; Hemic and Lymphatic Diseases; Cardiovascular Diseases	Multiple Myeloma	disease	1	DTO_05007378	0.615	Epigenetic regulator	C04;C20;C15;C14
985	2009		0.527	2019	Q9UQQ2	SH2B3	0.42	10019	0.00010289	CURATED	Disease or Syndrome	C0027051	Pathological Conditions, Signs and Symptoms; Cardiovascular Diseases	Myocardial Infarction	disease	1		0.692		C23;C14
986	2004		0.545	2011	Q7Z5J4	RAI1	0.42	10743	1	CURATED	Disease or Syndrome	C0028754	Pathological Conditions, Signs and Symptoms; Nutritional and Metabolic Diseases	Obesity	disease	0.75	DTO_05007542	0.731	Transcription factor	C23;C18
987	2013	limited	0.792	2019	Q96G30	MRAP2	0.42	112609	2.5633e-07	CURATED	Disease or Syndrome	C0028754	Pathological Conditions, Signs and Symptoms; Nutritional and Metabolic Diseases	Obesity	disease	1		0.269		C23;C18
988	2007	strong	0.615	2019	Q3SYG4	BBS9	0.42	27241	4.2117e-17	CURATED	Disease or Syndrome	C0028754	Pathological Conditions, Signs and Symptoms; Nutritional and Metabolic Diseases	Obesity	disease	1		0.577		C23;C18
989	2004	strong	0.565	2006	Q9BXC9	BBS2	0.42	583	1.0328e-17	CURATED	Disease or Syndrome	C0028754	Pathological Conditions, Signs and Symptoms; Nutritional and Metabolic Diseases	Obesity	disease	1		0.654		C23;C18
990	2011		0.485	2015	Q86YC2	PALB2	0.42	79728	3.0379e-19	CURATED	Neoplastic Process	C0030297	Digestive System Diseases; Neoplasms; Endocrine System Diseases	Pancreatic Neoplasm	disease	1		0.769		C06;C04;C19
991	2012		0.526	2016	O95786	DDX58	0.42	23586	1.7558e-23	CURATED	Disease or Syndrome	C0033860	Skin and Connective Tissue Diseases	Psoriasis	disease	1		0.808		C17
992	2008		0.839	2016	Q8NDI1	EHBP1	0.42	23301	0.30745	CURATED	Neoplastic Process	C0376358	Neoplasms; Male Urogenital Diseases	Malignant neoplasm of prostate	disease	1		0.231		C04;C12
993	2011		0.686	2017	P51398	DAP3	0.42	7818	1.1143e-09	CURATED	Neoplastic Process	C0678222	Neoplasms; Skin and Connective Tissue Diseases	Breast Carcinoma	disease	1	DTO_05007557	0.385	Nucleic acid binding	C04;C17
994	2013		0.653	2018	Q9H0Y0	ATG10	0.42	83734	2.1789e-08	CURATED	Neoplastic Process	C0678222	Neoplasms; Skin and Connective Tissue Diseases	Breast Carcinoma	disease	1		0.577		C04;C17
995	2017		0.633	2017	Q92698	RAD54L	0.42	8438	2.3634e-15	CURATED	Neoplastic Process	C0678222	Neoplasms; Skin and Connective Tissue Diseases	Breast Carcinoma	disease	0.5		0.423		C04;C17
996	2011		0.615	2013	P48051	KCNJ6	0.41	3763	0.54063	CURATED	Mental or Behavioral Dysfunction	C0001973	Chemically-Induced Disorders; Mental Disorders	Alcoholic Intoxication, Chronic	disease	1	DTO_01300327	0.692	Ion channel	C25;F03
997	2013		0.78	2013	Q8NAA6	LINC02694	0.41	400359	0.01712	CURATED	Mental or Behavioral Dysfunction	C0001973	Chemically-Induced Disorders; Mental Disorders	Alcoholic Intoxication, Chronic	disease	1		0.308		C25;F03
998	2011		0.89	2011	Q9C0I4	THSD7B	0.41	80731	2.6474e-19	CURATED	Mental or Behavioral Dysfunction	C0001973	Chemically-Induced Disorders; Mental Disorders	Alcoholic Intoxication, Chronic	disease	1	DTO_05007621	0.154	Extracellular structure	C25;F03
999	2012		0.78	2018	Q96BZ4	PLD4	0.41	122618	7.7337e-13	CURATED	Disease or Syndrome	C0003873	Skin and Connective Tissue Diseases; Musculoskeletal Diseases; Immune System Diseases	Rheumatoid Arthritis	disease	1		0.5		C17;C05;C20
1000	2012		0.575	2019	Q13609	DNASE1L3	0.41	1776	3.0012e-05	CURATED	Disease or Syndrome	C0003873	Skin and Connective Tissue Diseases; Musculoskeletal Diseases; Immune System Diseases	Rheumatoid Arthritis	disease	1		0.769		C17;C05;C20
1001	2008		0.593	2014	Q12840	KIF5A	0.41	3798	0.99995	CURATED	Disease or Syndrome	C0003873	Skin and Connective Tissue Diseases; Musculoskeletal Diseases; Immune System Diseases	Rheumatoid Arthritis	disease	1	DTO_05007530	0.731	Cellular structure	C17;C05;C20
1002	2012		0.638	2019	Q14865	ARID5B	0.41	84159	1	CURATED	Disease or Syndrome	C0003873	Skin and Connective Tissue Diseases; Musculoskeletal Diseases; Immune System Diseases	Rheumatoid Arthritis	disease	1	DTO_05007542	0.5	Transcription factor	C17;C05;C20
1003	2012		0.564	2014	Q15025	TNIP1	0.41	10318	0.47559	CURATED	Disease or Syndrome	C0004096	Respiratory Tract Diseases; Immune System Diseases	Asthma	disease	1		0.769		C08;C20
1004	2009		0.751	2015	Q8NI36	WDR36	0.41	134430	0.0005724	CURATED	Disease or Syndrome	C0004096	Respiratory Tract Diseases; Immune System Diseases	Asthma	disease	1		0.192		C08;C20
1005	2017		0.65	2017	O76041	NEBL	0.41	10529	1.7679e-36	CURATED	Disease or Syndrome	C0004238	Pathological Conditions, Signs and Symptoms; Cardiovascular Diseases	Atrial Fibrillation	disease	1		0.692		C23;C14
1006	2018		0.455	2018	Q15303	ERBB4	0.41	2066	0.99912	CURATED	Disease or Syndrome	C0004238	Pathological Conditions, Signs and Symptoms; Cardiovascular Diseases	Atrial Fibrillation	disease	1	DTO_03300101	0.846	Kinase	C23;C14
1007	2012		0.716	2018	Q5T481	RBM20	0.41	282996	0.98954	CURATED	Disease or Syndrome	C0004238	Pathological Conditions, Signs and Symptoms; Cardiovascular Diseases	Atrial Fibrillation	disease	1		0.269		C23;C14
1008	2017		0.619	2018	Q9UK17	KCND3	0.41	3752	0.98972	CURATED	Disease or Syndrome	C0004238	Pathological Conditions, Signs and Symptoms; Cardiovascular Diseases	Atrial Fibrillation	disease	1	DTO_01300327	0.615	Ion channel	C23;C14
1009	2018		0.47	2019	O15105	SMAD7	0.41	4092	0.54854	CURATED	Disease or Syndrome	C0004238	Pathological Conditions, Signs and Symptoms; Cardiovascular Diseases	Atrial Fibrillation	disease	1	DTO_05007542	0.769	Transcription factor	C23;C14
1010	2012		0.839	2018	Q9H1J5	WNT8A	0.41	7478	0.010244	CURATED	Disease or Syndrome	C0004238	Pathological Conditions, Signs and Symptoms; Cardiovascular Diseases	Atrial Fibrillation	disease	1	DTO_05007599	0.192	Signaling	C23;C14
1011	2012		0.89	2018	Q9H987	SYNPO2L	0.41	79933	2.7515e-10	CURATED	Disease or Syndrome	C0004238	Pathological Conditions, Signs and Symptoms; Cardiovascular Diseases	Atrial Fibrillation	disease	1	DTO_05007530	0.115	Cellular structure	C23;C14
1012	2018		0.691	2018	O14958	CASQ2	0.41	845	1.3885e-12	CURATED	Disease or Syndrome	C0004238	Pathological Conditions, Signs and Symptoms; Cardiovascular Diseases	Atrial Fibrillation	disease	1		0.385		C23;C14
1013	2018		0.556	2018	O43508	TNFSF12	0.41	8742	0.76997	CURATED	Disease or Syndrome	C0004238	Pathological Conditions, Signs and Symptoms; Cardiovascular Diseases	Atrial Fibrillation	disease	1		0.769		C23;C14
1014	2001		0.682	2016	P10588	NR2F6	0.41	2063	0.45111	CURATED	Neoplastic Process	C0006142	Neoplasms; Skin and Connective Tissue Diseases	Malignant neoplasm of breast	disease	1	DTO_00102000	0.346	Nuclear receptor	C04;C17
1015	2015		0.656	2017	P51828	ADCY7	0.41	113	9.4815e-07	CURATED	Disease or Syndrome	C0009324	Digestive System Diseases	Ulcerative Colitis	disease	1		0.462		C06
1016	2011		0.547	2017	Q03113	GNA12	0.41	2768	0.96994	CURATED	Disease or Syndrome	C0009324	Digestive System Diseases	Ulcerative Colitis	disease	1	DTO_05007584	0.769	Enzyme modulator	C06
1017	2009		0.587	2019	Q96DT5	DNAH11	0.41	8701	2.5389e-58	CURATED	Disease or Syndrome	C0010068	Cardiovascular Diseases	Coronary heart disease	disease	1	DTO_05007624	0.692	Enzyme	C14
1018	2002	strong	0.604	2017	P41091	EIF2S3	0.41	1968	0.96388	CURATED	Disease or Syndrome	C0011849	Nutritional and Metabolic Diseases; Endocrine System Diseases	Diabetes Mellitus	group	1	DTO_05007624	0.731	Enzyme	C18;C19
1019	2008		0.682	2015	Q9BXI9	C1QTNF6	0.41	114904	9.0082e-06	CURATED	Disease or Syndrome	C0011854	Nutritional and Metabolic Diseases; Immune System Diseases; Endocrine System Diseases	Diabetes Mellitus, Insulin-Dependent	disease	1		0.577		C18;C20;C19
1020	2009		0.488	2019	Q07108	CD69	0.41	969	0.029691	CURATED	Disease or Syndrome	C0011854	Nutritional and Metabolic Diseases; Immune System Diseases; Endocrine System Diseases	Diabetes Mellitus, Insulin-Dependent	disease	1		0.923		C18;C20;C19
1021	2013		0.743	2019	Q6VAB6	KSR2	0.41	283455	1	CURATED	Disease or Syndrome	C0011860	Nutritional and Metabolic Diseases; Endocrine System Diseases	Diabetes Mellitus, Non-Insulin-Dependent	disease	1	DTO_03300101	0.231	Kinase	C18;C19
1022	2016		0.525	2019	Q13469	NFATC2	0.41	4773	0.99995	CURATED	Disease or Syndrome	C0011860	Nutritional and Metabolic Diseases; Endocrine System Diseases	Diabetes Mellitus, Non-Insulin-Dependent	disease	1	DTO_05007542	0.731	Transcription factor	C18;C19
1023	2007		0.404	2012	Q14790	CASP8	0.41	841	3.7236e-06	CURATED	Neoplastic Process	C0014859	Digestive System Diseases; Neoplasms	Esophageal Neoplasms	group	1	DTO_05007624	0.923	Enzyme	C06;C04
1024	2014		0.603	2017	Q9UKW4	VAV3	0.41	10451	8.4532e-14	CURATED	Disease or Syndrome	C0017661	Female Urogenital Diseases and Pregnancy Complications; Male Urogenital Diseases; Immune System Diseases	IGA Glomerulonephritis	disease	1		0.615		C13;C12;C20
1025	2014		0.566	2017	Q9H257	CARD9	0.41	64170	8.1491e-13	CURATED	Disease or Syndrome	C0017661	Female Urogenital Diseases and Pregnancy Complications; Male Urogenital Diseases; Immune System Diseases	IGA Glomerulonephritis	disease	1		0.654		C13;C12;C20
1026	2018		0.493	2018	Q13228	SELENBP1	0.41	8991	3.2268e-16	CURATED	Sign or Symptom	C0018520	Pathological Conditions, Signs and Symptoms	Halitosis	phenotype	1	DTO_05007608	0.846	Immune response	C23
1027	2018		0.691	2018	Q8IXV7	KLHDC8B	0.41	200942	0.001791	CURATED	Neoplastic Process	C0019829	Neoplasms; Immune System Diseases; Hemic and Lymphatic Diseases	Hodgkin Disease	disease	1		0.346		C04;C20;C15
1028	2008		0.674	2015	O95256	IL18RAP	0.41	8807	0.0021796	CURATED	Disease or Syndrome	C0021390	Digestive System Diseases	Inflammatory Bowel Diseases	group	1	DTO_05007575	0.577	Receptor	C06
1029	2009		0.612	2017	Q2KHT3	CLEC16A	0.41	23274	0.27595	CURATED	Disease or Syndrome	C0024141	Skin and Connective Tissue Diseases; Immune System Diseases	Lupus Erythematosus, Systemic	disease	1		0.654		C17;C20
1030	2009		0.686	2017	Q8IV61	RASGRP3	0.41	25780	0.0091132	CURATED	Disease or Syndrome	C0024141	Skin and Connective Tissue Diseases; Immune System Diseases	Lupus Erythematosus, Systemic	disease	1	DTO_05007584	0.5	Enzyme modulator	C17;C20
1031	2011	strong	0.638	2017	P00736	C1R	0.41	715	0.77888	CURATED	Disease or Syndrome	C0024141	Skin and Connective Tissue Diseases; Immune System Diseases	Lupus Erythematosus, Systemic	disease	1	DTO_05007624	0.654	Enzyme	C17;C20
1032	2013		0.711	2013	Q8IZA0	KIAA0319L	0.41	79932	0.0012186	CURATED	Disease or Syndrome	C0024141	Skin and Connective Tissue Diseases; Immune System Diseases	Lupus Erythematosus, Systemic	disease	1		0.423		C17;C20
1033	2012	limited	0.572	2012	Q14767	LTBP2	0.41	4053	0.00074122	CURATED	Disease or Syndrome	C0024796	Congenital, Hereditary, and Neonatal Diseases and Abnormalities; Skin and Connective Tissue Diseases; Musculoskeletal Diseases; Cardiovascular Diseases	Marfan Syndrome	disease	1	DTO_05007616	0.692	Calcium-binding protein	C16;C17;C05;C14
1034	2002		0.478	2002	P49917	LIG4	0.41	3981	4.1635e-06	CURATED	Neoplastic Process	C0026764	Neoplasms; Immune System Diseases; Hemic and Lymphatic Diseases; Cardiovascular Diseases	Multiple Myeloma	disease	1		0.846		C04;C20;C15;C14
1035	2009		0.769	2015	Q9GZL7	WDR12	0.41	55759	0.00032559	CURATED	Disease or Syndrome	C0027051	Pathological Conditions, Signs and Symptoms; Cardiovascular Diseases	Myocardial Infarction	disease	1		0.192		C23;C14
1036	2014	strong	0.579	2014	Q7Z7G8	VPS13B	0.41	157680	2.5029e-45	CURATED	Disease or Syndrome	C0028754	Pathological Conditions, Signs and Symptoms; Nutritional and Metabolic Diseases	Obesity	disease	1		0.769		C23;C18
1037	2015		0.644	2015	Q9UHB7	AFF4	0.41	27125	1	CURATED	Disease or Syndrome	C0028754	Pathological Conditions, Signs and Symptoms; Nutritional and Metabolic Diseases	Obesity	disease	1	DTO_05007542	0.769	Transcription factor	C23;C18
1038	2012		0.644	2014	P09067	HOXB5	0.41	3215	0.69589	CURATED	Disease or Syndrome	C0028754	Pathological Conditions, Signs and Symptoms; Nutritional and Metabolic Diseases	Obesity	disease	1	DTO_05007542	0.577	Transcription factor	C23;C18
1039	2013		0.603	2017	Q6VY07	PACS1	0.41	55690	0.99999	CURATED	Disease or Syndrome	C0028754	Pathological Conditions, Signs and Symptoms; Nutritional and Metabolic Diseases	Obesity	disease	1		0.615		C23;C18
1040	2014	strong	0.644	2014	Q8TAM1	BBS10	0.41	79738	1.7467e-12	CURATED	Disease or Syndrome	C0028754	Pathological Conditions, Signs and Symptoms; Nutritional and Metabolic Diseases	Obesity	disease	1		0.538		C23;C18
1041	2007	strong	0.581	2007	Q8IWS0	PHF6	0.41	84295	0.99784	CURATED	Disease or Syndrome	C0028754	Pathological Conditions, Signs and Symptoms; Nutritional and Metabolic Diseases	Obesity	disease	1	DTO_05007557	0.692	Nucleic acid binding	C23;C18
1042	2003		0.659	2003	P50479	PDLIM4	0.41	8572	0.98283	CURATED	Disease or Syndrome	C0029456	Nutritional and Metabolic Diseases; Musculoskeletal Diseases	Osteoporosis	disease	1	DTO_05007530	0.462	Cellular structure	C18;C05
1043	2008		0.647	2017	Q5T7V8	GORAB	0.41	92344	6.6537e-06	CURATED	Disease or Syndrome	C0029456	Nutritional and Metabolic Diseases; Musculoskeletal Diseases	Osteoporosis	disease	1		0.538		C18;C05
1044	2003		0.492	2009	P00995	SPINK1	0.41	6690	0.31476	CURATED	Neoplastic Process	C0030297	Digestive System Diseases; Neoplasms; Endocrine System Diseases	Pancreatic Neoplasm	disease	1		0.808		C06;C04;C19
1045	2005		0.439	2010	P49815	TSC2	0.41	7249	1	CURATED	Neoplastic Process	C0030297	Digestive System Diseases; Neoplasms; Endocrine System Diseases	Pancreatic Neoplasm	disease	1	DTO_05007584	0.808	Enzyme modulator	C06;C04;C19
1046	2014		0.454	2015	Q92560	BAP1	0.41	8314	0.99443	CURATED	Neoplastic Process	C0030297	Digestive System Diseases; Neoplasms; Endocrine System Diseases	Pancreatic Neoplasm	disease	1	DTO_05007624	0.731	Enzyme	C06;C04;C19
1047	2006		0.42	2011	O95467;P63092;P84996;Q5JWF2	GNAS	0.41	2778	0.68076	CURATED	Disease or Syndrome	C0032460	Neoplasms; Female Urogenital Diseases and Pregnancy Complications; Endocrine System Diseases	Polycystic Ovary Syndrome	disease	1	DTO_05007584	0.885	Enzyme modulator	C04;C13;C19
1048	2002		0.597	2010	O60500	NPHS1	0.41	4868	2.5376e-14	CURATED	Finding	C0033687	Pathological Conditions, Signs and Symptoms; Female Urogenital Diseases and Pregnancy Complications; Male Urogenital Diseases	Proteinuria	phenotype	1		0.615		C23;C13;C12
1049	2010		0.821	2015	Q6PCT2	FBXL19	0.41	54620	0.99997	CURATED	Disease or Syndrome	C0033860	Skin and Connective Tissue Diseases	Psoriasis	disease	1		0.192		C17
1050	2010		0.61	2015	Q96PZ7	CSMD1	0.41	64478	1	CURATED	Disease or Syndrome	C0033860	Skin and Connective Tissue Diseases	Psoriasis	disease	1		0.5		C17
1051	2011		0.736	2013	Q4KMQ2	ANO6	0.41	196527	7.3158e-32	CURATED	Disease or Syndrome	C0038013	Musculoskeletal Diseases	Ankylosing spondylitis	disease	1	DTO_01300327	0.423	Ion channel	C05
1052	2012		0.527	2018	Q9UQQ2	SH2B3	0.41	10019	0.00010289	CURATED	Disease or Syndrome	C0038454	Nervous System Diseases; Cardiovascular Diseases	Cerebrovascular accident	group	1		0.692		C10;C14
1053	2011		0.53	2019	O15520	FGF10	0.41	2255	0.93779	CURATED	Neoplastic Process	C0376358	Neoplasms; Male Urogenital Diseases	Malignant neoplasm of prostate	disease	1	DTO_05007599	0.692	Signaling	C04;C12
1054	2015		0.691	2015	Q9UBT6	POLK	0.41	51426	7.4692e-13	CURATED	Neoplastic Process	C0376358	Neoplasms; Male Urogenital Diseases	Malignant neoplasm of prostate	disease	1		0.423		C04;C12
1055	2015		0.729	2018	Q96Q35	FLACC1	0.41	130540	1.3086e-22	CURATED	Neoplastic Process	C0678222	Neoplasms; Skin and Connective Tissue Diseases	Breast Carcinoma	disease	1		0.269		C04;C17
1056	2008		0.584	2017	P23468	PTPRD	0.41	5789	1	CURATED	Neoplastic Process	C0678222	Neoplasms; Skin and Connective Tissue Diseases	Breast Carcinoma	disease	1	DTO_05007624	0.731	Enzyme	C04;C17
1057	2014		0.821	2017	O75152	ZC3H11A	0.41	9877	0.99996	CURATED	Neoplastic Process	C0678222	Neoplasms; Skin and Connective Tissue Diseases	Breast Carcinoma	disease	1	DTO_05007557	0.154	Nucleic acid binding	C04;C17
1058	2013		0.564	2016	Q15025	TNIP1	0.41	10318	0.47559	CURATED	Disease or Syndrome	C1527336	Eye Diseases; Skin and Connective Tissue Diseases; Musculoskeletal Diseases; Immune System Diseases; Stomatognathic Diseases	Sjogren's Syndrome	disease	0.5		0.769		C11;C17;C05;C20;C07
1059	2016		0.722	2016	P61619	SEC61A1	0.41	29927	0.98675	CURATED	Disease or Syndrome	C1561643	Female Urogenital Diseases and Pregnancy Complications; Male Urogenital Diseases	Chronic Kidney Diseases	group	1	DTO_05007405	0.5	Transporter	C13;C12
1060	2016		0.839	2016	Q7Z5Y6	BMP8A	0.41	353500	1.9786e-06	CURATED	Disease or Syndrome	C1704436	Cardiovascular Diseases	Peripheral Arterial Diseases	group	1		0.154		C14
1061	2017		0.644	2018	P29536	LMOD1	0.41	25802	0.87057	CURATED	Disease or Syndrome	C1956346	Cardiovascular Diseases	Coronary Artery Disease	disease	1	DTO_05007530	0.654	Cellular structure	C14
1062	2011		0.769	2018	Q9GZL7	WDR12	0.41	55759	0.00032559	CURATED	Disease or Syndrome	C1956346	Cardiovascular Diseases	Coronary Artery Disease	disease	1		0.192		C14
1063	2011		0.805	2019	Q96JK4	HHIPL1	0.41	84439	2.3678e-06	CURATED	Disease or Syndrome	C1956346	Cardiovascular Diseases	Coronary Artery Disease	disease	1		0.077		C14
1064	1995		0.3	2020	P42771;Q8N726	CDKN2A	0.4	1029	0.39474	CURATED	Neoplastic Process	C0001418	Neoplasms	Adenocarcinoma	group	0.941		0.885		C04
1065	2001		0.42	2018	Q9NS23	RASSF1	0.4	11186	4.9255e-06	CURATED	Neoplastic Process	C0001418	Neoplasms	Adenocarcinoma	group	0.962	DTO_05007584	0.808	Enzyme modulator	C04
1066	1997		0.303	2019	P35222	CTNNB1	0.4	1499	0.99999	CURATED	Neoplastic Process	C0001418	Neoplasms	Adenocarcinoma	group	0.969		0.885		C04
1067	1986		0.357	2018	P01133	EGF	0.4	1950	8.5294e-17	CURATED	Neoplastic Process	C0001418	Neoplasms	Adenocarcinoma	group	0.966		0.923		C04
1068	1988		0.295	2020	P00533	EGFR	0.4	1956	0.36837	CURATED	Neoplastic Process	C0001418	Neoplasms	Adenocarcinoma	group	0.971	DTO_03300101	0.885	Kinase	C04
1069	1986		0.328	2020	P04626	ERBB2	0.4	2064	0.0059892	CURATED	Neoplastic Process	C0001418	Neoplasms	Adenocarcinoma	group	0.973	DTO_03300101	0.923	Kinase	C04
1070	1991		0.324	2020	P03372	ESR1	0.4	2099	0.9992	CURATED	Neoplastic Process	C0001418	Neoplasms	Adenocarcinoma	group	0.914	DTO_00102000	0.962	Nuclear receptor	C04
1071	2002		0.4	2018	Q92731	ESR2	0.4	2100	4.4516e-08	CURATED	Neoplastic Process	C0001418	Neoplasms	Adenocarcinoma	group	1	DTO_00102000	0.923	Nuclear receptor	C04
1072	1986		0.485	2018	P01350	GAST	0.4	2520	0.0027394	CURATED	Neoplastic Process	C0001418	Neoplasms	Adenocarcinoma	group	1		0.808		C04
1073	1992		0.373	2019	P25054	APC	0.4	324	1	CURATED	Neoplastic Process	C0001418	Neoplasms	Adenocarcinoma	group	0.982		0.962		C04
1074	2000		0.31	2017	P10145	CXCL8	0.4	3576	0.00027377	CURATED	Neoplastic Process	C0001418	Neoplasms	Adenocarcinoma	group	1	DTO_05007599	0.962	Signaling	C04
1075	1983		0.32	2020	P01116	KRAS	0.4	3845	0.00078803	CURATED	Neoplastic Process	C0001418	Neoplasms	Adenocarcinoma	group	0.948	DTO_05007584	0.923	Enzyme modulator	C04
1076	1993		0.38	2019	P08581	MET	0.4	4233	0.96998	CURATED	Neoplastic Process	C0001418	Neoplasms	Adenocarcinoma	group	0.947	DTO_03300101	0.846	Kinase	C04
1077	1994		0.486	2019	Q02817	MUC2	0.4	4583	9.433e-10	CURATED	Neoplastic Process	C0001418	Neoplasms	Adenocarcinoma	group	1	DTO_05007584	0.808	Enzyme modulator	C04
1078	1988		0.344	2018	P01106	MYC	0.4	4609	0.99801	CURATED	Neoplastic Process	C0001418	Neoplasms	Adenocarcinoma	group	1	DTO_05007542	0.923	Transcription factor	C04
1079	1992		0.382	2019	P12004	PCNA	0.4	5111	0.97606	CURATED	Neoplastic Process	C0001418	Neoplasms	Adenocarcinoma	group	0.933	DTO_05007557	0.846	Nucleic acid binding	C04
1080	1992		0.426	2018	P06401	PGR	0.4	5241	0.051042	CURATED	Neoplastic Process	C0001418	Neoplasms	Adenocarcinoma	group	0.8	DTO_00102000	0.885	Nuclear receptor	C04
1081	2002		0.292	2019	P42336	PIK3CA	0.4	5290	1	CURATED	Neoplastic Process	C0001418	Neoplasms	Adenocarcinoma	group	1	DTO_03300101	0.923	Kinase	C04
1082	1993		0.388	2020	P35900	KRT20	0.4	54474	9.0776e-11	CURATED	Neoplastic Process	C0001418	Neoplasms	Adenocarcinoma	group	0.87		0.846		C04
1083	1998		0.358	2016	P37231	PPARG	0.4	5468	0.029194	CURATED	Neoplastic Process	C0001418	Neoplasms	Adenocarcinoma	group	0.929	DTO_00102000	0.885	Nuclear receptor	C04
1084	1995		0.305	2019	P60484	PTEN	0.4	5728	0.25651	CURATED	Neoplastic Process	C0001418	Neoplasms	Adenocarcinoma	group	0.98	DTO_05007624	0.923	Enzyme	C04
1085	1990		0.344	2019	P24385	CCND1	0.4	595	0.89057	CURATED	Neoplastic Process	C0001418	Neoplasms	Adenocarcinoma	group	1	DTO_05007584	0.923	Enzyme modulator	C04
1086	1993		0.291	2019	P10415	BCL2	0.4	596	0.55903	CURATED	Neoplastic Process	C0001418	Neoplasms	Adenocarcinoma	group	0.911	DTO_05007599	0.885	Signaling	C04
1087	2002		0.32	2018	P40763	STAT3	0.4	6774	1	CURATED	Neoplastic Process	C0001418	Neoplasms	Adenocarcinoma	group	1	DTO_05007557	0.923	Nucleic acid binding	C04
1088	1998		0.435	2019	Q15831	STK11	0.4	6794	0.9934	CURATED	Neoplastic Process	C0001418	Neoplasms	Adenocarcinoma	group	0.962	DTO_03300101	0.808	Kinase	C04
1089	1993		0.287	2017	P01137	TGFB1	0.4	7040	0.03685	CURATED	Neoplastic Process	C0001418	Neoplasms	Adenocarcinoma	group	1	DTO_05007599	0.962	Signaling	C04
1090	1991		0.231	2017	P01375	TNF	0.4	7124	0.8033	CURATED	Neoplastic Process	C0001418	Neoplasms	Adenocarcinoma	group	1	DTO_05007599	0.962	Signaling	C04
1091	1996		0.266	2019	P15692	VEGFA	0.4	7422	2.4085e-05	CURATED	Neoplastic Process	C0001418	Neoplasms	Adenocarcinoma	group	0.943	DTO_05007599	0.923	Signaling	C04
1092	2001		0.362	2020	Q9H3D4	TP63	0.4	8626	0.99728	CURATED	Neoplastic Process	C0001418	Neoplasms	Adenocarcinoma	group	0.919	DTO_05007542	0.769	Transcription factor	C04
1093	2017	strong	0.597	2017	O95470	SGPL1	0.4	8879	0.0036264	CURATED	Disease or Syndrome	C0001623	Endocrine System Diseases	Adrenal gland hypofunction	phenotype	1		0.731		C19
1094	1977		0.51	2019	P14550	AKR1A1	0.4	10327	6.6621e-07	CURATED	Mental or Behavioral Dysfunction	C0001973	Chemically-Induced Disorders; Mental Disorders	Alcoholic Intoxication, Chronic	disease	1	DTO_05007624	0.846	Enzyme	C25;F03
1095	2004		0.585	2018	P08172	CHRM2	0.4	1129	0.18197	CURATED	Mental or Behavioral Dysfunction	C0001973	Chemically-Induced Disorders; Mental Disorders	Alcoholic Intoxication, Chronic	disease	1	DTO_02300001	0.615	G-protein coupled receptor	C25;F03
1096	1999		0.4	2018	P21964	COMT	0.4	1312	1.1377e-06	CURATED	Mental or Behavioral Dysfunction	C0001973	Chemically-Induced Disorders; Mental Disorders	Alcoholic Intoxication, Chronic	disease	0.875	DTO_05007624	0.923	Enzyme	C25;F03
1097	2005		0.517	2015	P34998	CRHR1	0.4	1394	3.7856e-05	CURATED	Mental or Behavioral Dysfunction	C0001973	Chemically-Induced Disorders; Mental Disorders	Alcoholic Intoxication, Chronic	disease	1		0.769		C25;F03
1098	1981		0.511	2014	P09172	DBH	0.4	1621	3.3352e-10	CURATED	Mental or Behavioral Dysfunction	C0001973	Chemically-Induced Disorders; Mental Disorders	Alcoholic Intoxication, Chronic	disease	1		0.846		C25;F03
1099	1990		0.436	2019	P14416	DRD2	0.4	1813	0.74709	CURATED	Mental or Behavioral Dysfunction	C0001973	Chemically-Induced Disorders; Mental Disorders	Alcoholic Intoxication, Chronic	disease	0.8	DTO_02300001	0.846	G-protein coupled receptor	C25;F03
1100	1995		0.529	2018	P35462	DRD3	0.4	1814	0.0023694	CURATED	Mental or Behavioral Dysfunction	C0001973	Chemically-Induced Disorders; Mental Disorders	Alcoholic Intoxication, Chronic	disease	0.8	DTO_02300001	0.692	G-protein coupled receptor	C25;F03
1101	1995		0.517	2015	P21917	DRD4	0.4	1815	9.3362e-09	CURATED	Mental or Behavioral Dysfunction	C0001973	Chemically-Induced Disorders; Mental Disorders	Alcoholic Intoxication, Chronic	disease	1	DTO_02300001	0.577	G-protein coupled receptor	C25;F03
1102	2004		0.604	2017	Q8NFD2	ANKK1	0.4	255239	7.4008e-12	CURATED	Mental or Behavioral Dysfunction	C0001973	Chemically-Induced Disorders; Mental Disorders	Alcoholic Intoxication, Chronic	disease	0.8	DTO_03300101	0.462	Kinase	C25;F03
1103	1998		0.551	2019	P28222	HTR1B	0.4	3351	0.18947	CURATED	Mental or Behavioral Dysfunction	C0001973	Chemically-Induced Disorders; Mental Disorders	Alcoholic Intoxication, Chronic	disease	1	DTO_02300001	0.769	G-protein coupled receptor	C25;F03
1104	1995		0.465	2018	P21397	MAOA	0.4	4128	0.99928	CURATED	Mental or Behavioral Dysfunction	C0001973	Chemically-Induced Disorders; Mental Disorders	Alcoholic Intoxication, Chronic	disease	1		0.769		C25;F03
1105	2004		0.555	2018	P41145	OPRK1	0.4	4986	4.0625e-05	CURATED	Mental or Behavioral Dysfunction	C0001973	Chemically-Induced Disorders; Mental Disorders	Alcoholic Intoxication, Chronic	disease	0.8	DTO_02300001	0.615	G-protein coupled receptor	C25;F03
1106	1989		0.356	2019	P01189	POMC	0.4	5443	0.00011658	CURATED	Mental or Behavioral Dysfunction	C0001973	Chemically-Induced Disorders; Mental Disorders	Alcoholic Intoxication, Chronic	disease	0.8		0.846		C25;F03
1107	2004		0.345	2020	P23560	BDNF	0.4	627	0.65626	CURATED	Mental or Behavioral Dysfunction	C0001973	Chemically-Induced Disorders; Mental Disorders	Alcoholic Intoxication, Chronic	disease	0.4	DTO_05007599	0.923	Signaling	C25;F03
1108	1995		0.453	2019	Q01959	SLC6A3	0.4	6531	0.99758	CURATED	Mental or Behavioral Dysfunction	C0001973	Chemically-Induced Disorders; Mental Disorders	Alcoholic Intoxication, Chronic	disease	1	DTO_05007405	0.885	Transporter	C25;F03
1109	2000		0.659	2019	Q9Y6A2	CYP46A1	0.4	10858	0.98552	CURATED	Disease or Syndrome	C0002395	Nervous System Diseases; Mental Disorders	Alzheimer's Disease	disease	0.953	DTO_05007624	0.5	Enzyme	C10;F03
1110	2001		0.532	2017	P36544;Q494W8	CHRNA7	0.4	1139	0.00041549	CURATED	Disease or Syndrome	C0002395	Nervous System Diseases; Mental Disorders	Alzheimer's Disease	disease	1	DTO_01300327	0.654	Ion channel	C10;F03
1111	1988		0.436	2019	P01034	CST3	0.4	1471	0.0039011	CURATED	Disease or Syndrome	C0002395	Nervous System Diseases; Mental Disorders	Alzheimer's Disease	disease	0.935		0.808		C10;F03
1112	1995		0.437	2019	P10635	CYP2D6	0.4	1565	1.0793e-25	CURATED	Disease or Syndrome	C0002395	Nervous System Diseases; Mental Disorders	Alzheimer's Disease	disease	0.909		0.885		C10;F03
1113	2000		0.498	2019	Q15392	DHCR24	0.4	1718	0.031029	CURATED	Disease or Syndrome	C0002395	Nervous System Diseases; Mental Disorders	Alzheimer's Disease	disease	0.958	DTO_05007624	0.769	Enzyme	C10;F03
1114	1999		0.585	2020	Q16555	DPYSL2	0.4	1808	0.99375	CURATED	Disease or Syndrome	C0002395	Nervous System Diseases; Mental Disorders	Alzheimer's Disease	disease	0.947	DTO_05007624	0.692	Enzyme	C10;F03
1115	1999		0.324	2019	P03372	ESR1	0.4	2099	0.9992	CURATED	Disease or Syndrome	C0002395	Nervous System Diseases; Mental Disorders	Alzheimer's Disease	disease	0.944	DTO_00102000	0.962	Nuclear receptor	C10;F03
1116	2001		0.666	2020	Q92542	NCSTN	0.4	23385	0.99942	CURATED	Disease or Syndrome	C0002395	Nervous System Diseases; Mental Disorders	Alzheimer's Disease	disease	1		0.462		C10;F03
1117	1995		0.381	2020	P09601	HMOX1	0.4	3162	0.0096817	CURATED	Disease or Syndrome	C0002395	Nervous System Diseases; Mental Disorders	Alzheimer's Disease	disease	0.92		0.923		C10;F03
1118	2000		0.318	2020	P05019	IGF1	0.4	3479	0.2716	CURATED	Disease or Syndrome	C0002395	Nervous System Diseases; Mental Disorders	Alzheimer's Disease	disease	1		0.885		C10;F03
1119	2008		0.398	2019		MIR146A	0.4	406938	NA	CURATED	Disease or Syndrome	C0002395	Nervous System Diseases; Mental Disorders	Alzheimer's Disease	disease	1		0.885		C10;F03
1120	1994		0.533	2020	P27338	MAOB	0.4	4129	0.99903	CURATED	Disease or Syndrome	C0002395	Nervous System Diseases; Mental Disorders	Alzheimer's Disease	disease	1		0.808		C10;F03
1121	1991		0.445	2020	P22303	ACHE	0.4	43	0.99827	CURATED	Disease or Syndrome	C0002395	Nervous System Diseases; Mental Disorders	Alzheimer's Disease	disease	0.985	DTO_05007624	0.885	Enzyme	C10;F03
1122	1999		0.337	2018	P42898	MTHFR	0.4	4524	3.2068e-10	CURATED	Disease or Syndrome	C0002395	Nervous System Diseases; Mental Disorders	Alzheimer's Disease	disease	0.868		0.885		C10;F03
1123	2000		0.358	2019	P37231	PPARG	0.4	5468	0.029194	CURATED	Disease or Syndrome	C0002395	Nervous System Diseases; Mental Disorders	Alzheimer's Disease	disease	0.907	DTO_00102000	0.885	Nuclear receptor	C10;F03
1124	1986		0.445	2020	F7VJQ1;P04156	PRNP	0.4	5621	0.00063182	CURATED	Disease or Syndrome	C0002395	Nervous System Diseases; Mental Disorders	Alzheimer's Disease	disease	0.902		0.923		C10;F03
1125	2002		0.515	2019	P78509	RELN	0.4	5649	1	CURATED	Disease or Syndrome	C0002395	Nervous System Diseases; Mental Disorders	Alzheimer's Disease	disease	1		0.731		C10;F03
1126	1995		0.447	2020	P06276	BCHE	0.4	590	1.0643e-13	CURATED	Disease or Syndrome	C0002395	Nervous System Diseases; Mental Disorders	Alzheimer's Disease	disease	0.962		0.923		C10;F03
1127	2004		0.529	2019	Q00059	TFAM	0.4	7019	0.17259	CURATED	Disease or Syndrome	C0002395	Nervous System Diseases; Mental Disorders	Alzheimer's Disease	disease	0.9		0.731		C10;F03
1128	1998		0.231	2020	P01375	TNF	0.4	7124	0.8033	CURATED	Disease or Syndrome	C0002395	Nervous System Diseases; Mental Disorders	Alzheimer's Disease	disease	0.963	DTO_05007599	0.962	Signaling	C10;F03
1129	2005		0.266	2020	P15692	VEGFA	0.4	7422	2.4085e-05	CURATED	Disease or Syndrome	C0002395	Nervous System Diseases; Mental Disorders	Alzheimer's Disease	disease	0.919	DTO_05007599	0.923	Signaling	C10;F03
1130	2011		0.524	2019	P20138	CD33	0.4	945	5.6888e-07	CURATED	Disease or Syndrome	C0002395	Nervous System Diseases; Mental Disorders	Alzheimer's Disease	disease	0.972	DTO_05007575	0.769	Receptor	C10;F03
1131	1990	strong	0.475	2020	P06396	GSN	0.4	2934	3.8905e-11	CURATED	Disease or Syndrome	C0002726	Nutritional and Metabolic Diseases	Amyloidosis	disease	1	DTO_05007530	0.885	Cellular structure	C18
1132	1995		0.338	2020	P02649	APOE	0.4	348	0.0018685	CURATED	Disease or Syndrome	C0002726	Nutritional and Metabolic Diseases	Amyloidosis	disease	0.955		0.962		C18
1133	1988		0.422	2019	P05067	APP	0.4	351	0.046544	CURATED	Disease or Syndrome	C0002726	Nutritional and Metabolic Diseases	Amyloidosis	disease	0.981	DTO_05007584	0.846	Enzyme modulator	C18
1134	1996		0.445	2020	P22303	ACHE	0.4	43	0.99827	CURATED	Disease or Syndrome	C0002726	Nutritional and Metabolic Diseases	Amyloidosis	disease	1	DTO_05007624	0.885	Enzyme	C18
1135	1997		0.469	2020	P49768	PSEN1	0.4	5663	0.97322	CURATED	Disease or Syndrome	C0002726	Nutritional and Metabolic Diseases	Amyloidosis	disease	1	DTO_05007624	0.846	Enzyme	C18
1136	1999		0.231	2019	P01375	TNF	0.4	7124	0.8033	CURATED	Disease or Syndrome	C0002871	Hemic and Lymphatic Diseases	Anemia	disease	0.966	DTO_05007599	0.962	Signaling	C15
1137	2012		0.572	2019	O95267	RASGRP1	0.4	10125	0.96554	CURATED	Disease or Syndrome	C0003873	Skin and Connective Tissue Diseases; Musculoskeletal Diseases; Immune System Diseases	Rheumatoid Arthritis	disease	1	DTO_05007584	0.731	Enzyme modulator	C17;C05;C20
1138	1989		0.33	2019	P04141	CSF2	0.4	1437	0.83468	CURATED	Disease or Syndrome	C0003873	Skin and Connective Tissue Diseases; Musculoskeletal Diseases; Immune System Diseases	Rheumatoid Arthritis	disease	1	DTO_05007599	0.962	Signaling	C17;C05;C20
1139	1998		0.369	2019	P16410	CTLA4	0.4	1493	0.94085	CURATED	Disease or Syndrome	C0003873	Skin and Connective Tissue Diseases; Musculoskeletal Diseases; Immune System Diseases	Rheumatoid Arthritis	disease	0.931		0.923		C17;C05;C20
1140	1998		0.528	2019	P16112	ACAN	0.4	176	1	CURATED	Disease or Syndrome	C0003873	Skin and Connective Tissue Diseases; Musculoskeletal Diseases; Immune System Diseases	Rheumatoid Arthritis	disease	1	DTO_05007621	0.846	Extracellular structure	C17;C05;C20
1141	2012		0.572	2019	P53805	RCAN1	0.4	1827	0.016675	CURATED	Disease or Syndrome	C0003873	Skin and Connective Tissue Diseases; Musculoskeletal Diseases; Immune System Diseases	Rheumatoid Arthritis	disease	1	DTO_05007599	0.808	Signaling	C17;C05;C20
1142	2008		0.41	2020	P35869	AHR	0.4	196	0.99999	CURATED	Disease or Syndrome	C0003873	Skin and Connective Tissue Diseases; Musculoskeletal Diseases; Immune System Diseases	Rheumatoid Arthritis	disease	0.929	DTO_05007542	0.923	Transcription factor	C17;C05;C20
1143	2010		0.711	2019	Q7Z698	SPRED2	0.4	200734	2.8684e-07	CURATED	Disease or Syndrome	C0003873	Skin and Connective Tissue Diseases; Musculoskeletal Diseases; Immune System Diseases	Rheumatoid Arthritis	disease	1	DTO_05007575	0.577	Receptor	C17;C05;C20
1144	2008		0.481	2019	P06733	ENO1	0.4	2023	1.914e-05	CURATED	Disease or Syndrome	C0003873	Skin and Connective Tissue Diseases; Musculoskeletal Diseases; Immune System Diseases	Rheumatoid Arthritis	disease	0.905	DTO_05007624	0.885	Enzyme	C17;C05;C20
1145	2012		0.61	2012	P12429	ANXA3	0.4	306	6.5152e-12	CURATED	Disease or Syndrome	C0003873	Skin and Connective Tissue Diseases; Musculoskeletal Diseases; Immune System Diseases	Rheumatoid Arthritis	disease	1		0.615		C17;C05;C20
1146	2007		0.617	2011	P01906	HLA-DQA2	0.4	3118	1.0089e-05	CURATED	Disease or Syndrome	C0003873	Skin and Connective Tissue Diseases; Musculoskeletal Diseases; Immune System Diseases	Rheumatoid Arthritis	disease	1	DTO_05007608	0.769	Immune response	C17;C05;C20
1147	1990		0.288	2020	P01579	IFNG	0.4	3458	0.47156	CURATED	Disease or Syndrome	C0003873	Skin and Connective Tissue Diseases; Musculoskeletal Diseases; Immune System Diseases	Rheumatoid Arthritis	disease	0.947		0.962		C17;C05;C20
1148	2006		0.473	2019	O00622	CCN1	0.4	3491	0.71388	CURATED	Disease or Syndrome	C0003873	Skin and Connective Tissue Diseases; Musculoskeletal Diseases; Immune System Diseases	Rheumatoid Arthritis	disease	0.929	DTO_05007599	0.731	Signaling	C17;C05;C20
1149	1989		0.276	2020	P01584	IL1B	0.4	3553	0.13005	CURATED	Disease or Syndrome	C0003873	Skin and Connective Tissue Diseases; Musculoskeletal Diseases; Immune System Diseases	Rheumatoid Arthritis	disease	0.976		0.962		C17;C05;C20
1150	1992		0.373	2020	P18510	IL1RN	0.4	3557	0.030914	CURATED	Disease or Syndrome	C0003873	Skin and Connective Tissue Diseases; Musculoskeletal Diseases; Immune System Diseases	Rheumatoid Arthritis	disease	0.947		0.923		C17;C05;C20
1151	1988		0.248	2020	P05231	IL6	0.4	3569	0.31536	CURATED	Disease or Syndrome	C0003873	Skin and Connective Tissue Diseases; Musculoskeletal Diseases; Immune System Diseases	Rheumatoid Arthritis	disease	0.976		0.962		C17;C05;C20
1152	1990		0.31	2020	P10145	CXCL8	0.4	3576	0.00027377	CURATED	Disease or Syndrome	C0003873	Skin and Connective Tissue Diseases; Musculoskeletal Diseases; Immune System Diseases	Rheumatoid Arthritis	disease	0.968	DTO_05007599	0.962	Signaling	C17;C05;C20
1153	1999		0.365	2019	Q14116	IL18	0.4	3606	0.030717	CURATED	Disease or Syndrome	C0003873	Skin and Connective Tissue Diseases; Musculoskeletal Diseases; Immune System Diseases	Rheumatoid Arthritis	disease	0.917		0.923		C17;C05;C20
1154	1999		0.412	2020	P14174	MIF	0.4	4282	0.012262	CURATED	Disease or Syndrome	C0003873	Skin and Connective Tissue Diseases; Musculoskeletal Diseases; Immune System Diseases	Rheumatoid Arthritis	disease	0.895		0.885		C17;C05;C20
1155	1998		0.333	2019	P08253	MMP2	0.4	4313	0.83878	CURATED	Disease or Syndrome	C0003873	Skin and Connective Tissue Diseases; Musculoskeletal Diseases; Immune System Diseases	Rheumatoid Arthritis	disease	0.923	DTO_05007624	0.923	Enzyme	C17;C05;C20
1156	2012		0.377	2020	P05164	MPO	0.4	4353	7.105e-15	CURATED	Disease or Syndrome	C0003873	Skin and Connective Tissue Diseases; Musculoskeletal Diseases; Immune System Diseases	Rheumatoid Arthritis	disease	1	DTO_05007624	0.923	Enzyme	C17;C05;C20
1157	2001		0.337	2018	P42898	MTHFR	0.4	4524	3.2068e-10	CURATED	Disease or Syndrome	C0003873	Skin and Connective Tissue Diseases; Musculoskeletal Diseases; Immune System Diseases	Rheumatoid Arthritis	disease	0.923		0.885		C17;C05;C20
1158	2003		0.601	2019	P19878	NCF2	0.4	4688	4.0054e-07	CURATED	Disease or Syndrome	C0003873	Skin and Connective Tissue Diseases; Musculoskeletal Diseases; Immune System Diseases	Rheumatoid Arthritis	disease	1	DTO_05007624	0.692	Enzyme	C17;C05;C20
1159	2001		0.422	2019	O00300	TNFRSF11B	0.4	4982	0.16171	CURATED	Disease or Syndrome	C0003873	Skin and Connective Tissue Diseases; Musculoskeletal Diseases; Immune System Diseases	Rheumatoid Arthritis	disease	0.929		0.808		C17;C05;C20
1160	2005		0.368	2020	Q9BZS1	FOXP3	0.4	50943	0.99424	CURATED	Disease or Syndrome	C0003873	Skin and Connective Tissue Diseases; Musculoskeletal Diseases; Immune System Diseases	Rheumatoid Arthritis	disease	0.973		0.846		C17;C05;C20
1161	1989		0.415	2020	Q9NPF7	IL23A	0.4	51561	0.35806	CURATED	Disease or Syndrome	C0003873	Skin and Connective Tissue Diseases; Musculoskeletal Diseases; Immune System Diseases	Rheumatoid Arthritis	disease	1	DTO_05007599	0.846	Signaling	C17;C05;C20
1162	1995		0.344	2020	P08183	ABCB1	0.4	5243	1.2564e-05	CURATED	Disease or Syndrome	C0003873	Skin and Connective Tissue Diseases; Musculoskeletal Diseases; Immune System Diseases	Rheumatoid Arthritis	disease	0.95	DTO_05007405	0.885	Transporter	C17;C05;C20
1163	2003		0.409	2019	P27169	PON1	0.4	5444	9.8142e-11	CURATED	Disease or Syndrome	C0003873	Skin and Connective Tissue Diseases; Musculoskeletal Diseases; Immune System Diseases	Rheumatoid Arthritis	disease	0.917		0.885		C17;C05;C20
1164	1994		0.314	2019	P35354	PTGS2	0.4	5743	0.99597	CURATED	Disease or Syndrome	C0003873	Skin and Connective Tissue Diseases; Musculoskeletal Diseases; Immune System Diseases	Rheumatoid Arthritis	disease	0.952	DTO_05007624	0.962	Enzyme	C17;C05;C20
1165	2003		0.502	2019	O00585	CCL21	0.4	6366	0.036239	CURATED	Disease or Syndrome	C0003873	Skin and Connective Tissue Diseases; Musculoskeletal Diseases; Immune System Diseases	Rheumatoid Arthritis	disease	0.857	DTO_05007599	0.769	Signaling	C17;C05;C20
1166	1996		0.525	2019	P49279	SLC11A1	0.4	6556	1.5485e-19	CURATED	Disease or Syndrome	C0003873	Skin and Connective Tissue Diseases; Musculoskeletal Diseases; Immune System Diseases	Rheumatoid Arthritis	disease	0.938	DTO_05007405	0.846	Transporter	C17;C05;C20
1167	2003		0.399	2019	P42224	STAT1	0.4	6772	0.99999	CURATED	Disease or Syndrome	C0003873	Skin and Connective Tissue Diseases; Musculoskeletal Diseases; Immune System Diseases	Rheumatoid Arthritis	disease	0.867	DTO_05007557	0.885	Nucleic acid binding	C17;C05;C20
1168	2003		0.361	2019	O60603	TLR2	0.4	7097	1.0152e-06	CURATED	Disease or Syndrome	C0003873	Skin and Connective Tissue Diseases; Musculoskeletal Diseases; Immune System Diseases	Rheumatoid Arthritis	disease	0.966		0.923		C17;C05;C20
1169	1994		0.266	2020	P15692	VEGFA	0.4	7422	2.4085e-05	CURATED	Disease or Syndrome	C0003873	Skin and Connective Tissue Diseases; Musculoskeletal Diseases; Immune System Diseases	Rheumatoid Arthritis	disease	0.987	DTO_05007599	0.923	Signaling	C17;C05;C20
1170	2000		0.362	2019	P61073	CXCR4	0.4	7852	0.017804	CURATED	Disease or Syndrome	C0003873	Skin and Connective Tissue Diseases; Musculoskeletal Diseases; Immune System Diseases	Rheumatoid Arthritis	disease	0.944	DTO_02300001	0.923	G-protein coupled receptor	C17;C05;C20
1171	2006		0.359	2019	P04040	CAT	0.4	847	1.6263e-10	CURATED	Disease or Syndrome	C0003873	Skin and Connective Tissue Diseases; Musculoskeletal Diseases; Immune System Diseases	Rheumatoid Arthritis	disease	0.917	DTO_05007624	0.962	Enzyme	C17;C05;C20
1172	2003		0.376	2020	Q15848	ADIPOQ	0.4	9370	4.6434e-09	CURATED	Disease or Syndrome	C0003873	Skin and Connective Tissue Diseases; Musculoskeletal Diseases; Immune System Diseases	Rheumatoid Arthritis	disease	0.957		0.885		C17;C05;C20
1173	2004		0.612	2019	Q9Y5Y4	PTGDR2	0.4	11251	0.0027025	CURATED	Disease or Syndrome	C0004096	Respiratory Tract Diseases; Immune System Diseases	Asthma	disease	0.926	DTO_02300001	0.692	G-protein coupled receptor	C08;C20
1174	2003		0.389	2019	P09874	PARP1	0.4	142	0.00033366	CURATED	Disease or Syndrome	C0004096	Respiratory Tract Diseases; Immune System Diseases	Asthma	disease	1		0.923		C08;C20
1175	1998		0.38	2019	P05305	EDN1	0.4	1906	0.45504	CURATED	Disease or Syndrome	C0004096	Respiratory Tract Diseases; Immune System Diseases	Asthma	disease	1	DTO_05007599	0.846	Signaling	C08;C20
1176	2000		0.38	2019	P09488	GSTM1	0.4	2944	0.0020641	CURATED	Disease or Syndrome	C0004096	Respiratory Tract Diseases; Immune System Diseases	Asthma	disease	0.896		0.923		C08;C20
1177	2000		0.383	2018	P09211	GSTP1	0.4	2950	0.014155	CURATED	Disease or Syndrome	C0004096	Respiratory Tract Diseases; Immune System Diseases	Asthma	disease	0.911		0.923		C08;C20
1178	1993		0.453	2013	P04440	HLA-DPB1	0.4	3115	5.3254e-10	CURATED	Disease or Syndrome	C0004096	Respiratory Tract Diseases; Immune System Diseases	Asthma	disease	1	DTO_05007608	0.923	Immune response	C08;C20
1179	2004		0.433	2019	P24821	TNC	0.4	3371	1.2592e-07	CURATED	Disease or Syndrome	C0004096	Respiratory Tract Diseases; Immune System Diseases	Asthma	disease	1		0.846		C08;C20
1180	1992		0.276	2020	P01584	IL1B	0.4	3553	0.13005	CURATED	Disease or Syndrome	C0004096	Respiratory Tract Diseases; Immune System Diseases	Asthma	disease	0.982		0.962		C08;C20
1181	1997		0.373	2019	P18510	IL1RN	0.4	3557	0.030914	CURATED	Disease or Syndrome	C0004096	Respiratory Tract Diseases; Immune System Diseases	Asthma	disease	1		0.923		C08;C20
1182	2003		0.476	2018	P05089	ARG1	0.4	383	0.00035944	CURATED	Disease or Syndrome	C0004096	Respiratory Tract Diseases; Immune System Diseases	Asthma	disease	0.909	DTO_05007624	0.846	Enzyme	C08;C20
1183	2004		0.608	2019	Q6W5P4	NPSR1	0.4	387129	2.0518e-09	CURATED	Disease or Syndrome	C0004096	Respiratory Tract Diseases; Immune System Diseases	Asthma	disease	0.947		0.615		C08;C20
1184	1996		0.49	2019	P12724	RNASE3	0.4	6037	NA	CURATED	Disease or Syndrome	C0004096	Respiratory Tract Diseases; Immune System Diseases	Asthma	disease	1		0.808		C08;C20
1185	2001		0.266	2019	P15692	VEGFA	0.4	7422	2.4085e-05	CURATED	Disease or Syndrome	C0004096	Respiratory Tract Diseases; Immune System Diseases	Asthma	disease	0.973	DTO_05007599	0.923	Signaling	C08;C20
1186	1995		0.359	2019	P04040	CAT	0.4	847	1.6263e-10	CURATED	Disease or Syndrome	C0004096	Respiratory Tract Diseases; Immune System Diseases	Asthma	disease	0.857	DTO_05007624	0.962	Enzyme	C08;C20
1187	2001		0.392	2020	P08571	CD14	0.4	929	4.8813e-05	CURATED	Disease or Syndrome	C0004096	Respiratory Tract Diseases; Immune System Diseases	Asthma	disease	0.836		0.885		C08;C20
1188	1994		0.512	2020	P11597	CETP	0.4	1071	1.1892e-23	CURATED	Disease or Syndrome	C0004153	Cardiovascular Diseases	Atherosclerosis	disease	0.982		0.731		C14
1189	2000		0.299	2020	P02741	CRP	0.4	1401	0.0036969	CURATED	Disease or Syndrome	C0004153	Cardiovascular Diseases	Atherosclerosis	disease	0.942		0.962		C14
1190	2000		0.52	2019	P13498	CYBA	0.4	1535	8.8678e-06	CURATED	Disease or Syndrome	C0004153	Cardiovascular Diseases	Atherosclerosis	disease	1		0.769		C14
1191	2000		0.467	2020	O95477	ABCA1	0.4	19	1.4525e-13	CURATED	Disease or Syndrome	C0004153	Cardiovascular Diseases	Atherosclerosis	disease	0.992	DTO_05007405	0.846	Transporter	C14
1192	2002		0.324	2019	P03372	ESR1	0.4	2099	0.9992	CURATED	Disease or Syndrome	C0004153	Cardiovascular Diseases	Atherosclerosis	disease	0.933	DTO_00102000	0.962	Nuclear receptor	C14
1193	2003		0.447	2019	P09917	ALOX5	0.4	240	1.2059e-06	CURATED	Disease or Syndrome	C0004153	Cardiovascular Diseases	Atherosclerosis	disease	0.95	DTO_05007624	0.885	Enzyme	C14
1194	2004		0.502	2019	P16050	ALOX15	0.4	246	1.1397e-23	CURATED	Disease or Syndrome	C0004153	Cardiovascular Diseases	Atherosclerosis	disease	0.913	DTO_05007624	0.846	Enzyme	C14
1195	1994		0.582	2019	P06727	APOA4	0.4	337	5.4536e-06	CURATED	Disease or Syndrome	C0004153	Cardiovascular Diseases	Atherosclerosis	disease	1		0.577		C14
1196	1997		0.364	2019	P05362	ICAM1	0.4	3383	0.035295	CURATED	Disease or Syndrome	C0004153	Cardiovascular Diseases	Atherosclerosis	disease	1		0.962		C14
1197	1992		0.288	2019	P01579	IFNG	0.4	3458	0.47156	CURATED	Disease or Syndrome	C0004153	Cardiovascular Diseases	Atherosclerosis	disease	1		0.962		C14
1198	1983		0.338	2020	P02649	APOE	0.4	348	0.0018685	CURATED	Disease or Syndrome	C0004153	Cardiovascular Diseases	Atherosclerosis	disease	0.978		0.962		C14
1199	1996		0.248	2020	P05231	IL6	0.4	3569	0.31536	CURATED	Disease or Syndrome	C0004153	Cardiovascular Diseases	Atherosclerosis	disease	0.955		0.962		C14
1200	1987		0.444	2020	P08519	LPA	0.4	4018	6.5917e-89	CURATED	Disease or Syndrome	C0004153	Cardiovascular Diseases	Atherosclerosis	disease	0.957	DTO_05007624	0.769	Enzyme	C14
1201	1998		0.385	2018	P03956	MMP1	0.4	4312	7.7197e-18	CURATED	Disease or Syndrome	C0004153	Cardiovascular Diseases	Atherosclerosis	disease	1	DTO_05007624	0.885	Enzyme	C14
1202	1999		0.378	2019	P29474	NOS3	0.4	4846	6.7246e-07	CURATED	Disease or Syndrome	C0004153	Cardiovascular Diseases	Atherosclerosis	disease	0.985		0.885		C14
1203	1992		0.359	2019	P05121	SERPINE1	0.4	5054	0.043609	CURATED	Disease or Syndrome	C0004153	Cardiovascular Diseases	Atherosclerosis	disease	0.979	DTO_05007584	0.885	Enzyme modulator	C14
1204	1999		0.488	2018	P14555	PLA2G2A	0.4	5320	0.097278	CURATED	Disease or Syndrome	C0004153	Cardiovascular Diseases	Atherosclerosis	disease	1	DTO_05007624	0.808	Enzyme	C14
1205	1998		0.409	2020	P27169	PON1	0.4	5444	9.8142e-11	CURATED	Disease or Syndrome	C0004153	Cardiovascular Diseases	Atherosclerosis	disease	0.971		0.885		C14
1206	2000		0.314	2019	P35354	PTGS2	0.4	5743	0.99597	CURATED	Disease or Syndrome	C0004153	Cardiovascular Diseases	Atherosclerosis	disease	0.957	DTO_05007624	0.962	Enzyme	C14
1207	1995		0.321	2020	P13500	CCL2	0.4	6347	0.60786	CURATED	Disease or Syndrome	C0004153	Cardiovascular Diseases	Atherosclerosis	disease	0.979	DTO_05007599	0.962	Signaling	C14
1208	2007		0.32	2019	P40763	STAT3	0.4	6774	1	CURATED	Disease or Syndrome	C0004153	Cardiovascular Diseases	Atherosclerosis	disease	1	DTO_05007557	0.923	Nucleic acid binding	C14
1209	2001		0.321	2020	O00206	TLR4	0.4	7099	4.6131e-09	CURATED	Disease or Syndrome	C0004153	Cardiovascular Diseases	Atherosclerosis	disease	0.926		0.962		C14
1210	1997		0.231	2020	P01375	TNF	0.4	7124	0.8033	CURATED	Disease or Syndrome	C0004153	Cardiovascular Diseases	Atherosclerosis	disease	0.977	DTO_05007599	0.962	Signaling	C14
1211	1997		0.422	2019	P19320	VCAM1	0.4	7412	0.79791	CURATED	Disease or Syndrome	C0004153	Cardiovascular Diseases	Atherosclerosis	disease	1		0.808		C14
1212	1997		0.266	2020	P15692	VEGFA	0.4	7422	2.4085e-05	CURATED	Disease or Syndrome	C0004153	Cardiovascular Diseases	Atherosclerosis	disease	0.947	DTO_05007599	0.923	Signaling	C14
1213	2003		0.376	2020	Q15848	ADIPOQ	0.4	9370	4.6434e-09	CURATED	Disease or Syndrome	C0004153	Cardiovascular Diseases	Atherosclerosis	disease	0.989		0.885		C14
1214	2018		0.839	2018		LINC01426	0.4	100506385	NA	CURATED	Disease or Syndrome	C0004238	Pathological Conditions, Signs and Symptoms; Cardiovascular Diseases	Atrial Fibrillation	disease	1		0.308		C23;C14
1215	2018		0.599	2018		TTN-AS1	0.4	100506866	NA	CURATED	Disease or Syndrome	C0004238	Pathological Conditions, Signs and Symptoms; Cardiovascular Diseases	Atrial Fibrillation	disease	1		0.577		C23;C14
1216	2018		0.471	2018	Q00534	CDK6	0.4	1021	0.98315	CURATED	Disease or Syndrome	C0004238	Pathological Conditions, Signs and Symptoms; Cardiovascular Diseases	Atrial Fibrillation	disease	1	DTO_03300101	0.731	Kinase	C23;C14
1217	2018		0.403	2018	P38936	CDKN1A	0.4	1026	0.0018575	CURATED	Disease or Syndrome	C0004238	Pathological Conditions, Signs and Symptoms; Cardiovascular Diseases	Atrial Fibrillation	disease	1		0.769		C23;C14
1218	2018		0.76	2018	O95155	UBE4B	0.4	10277	1	CURATED	Disease or Syndrome	C0004238	Pathological Conditions, Signs and Symptoms; Cardiovascular Diseases	Atrial Fibrillation	disease	1	DTO_05007584	0.346	Enzyme modulator	C23;C14
1219	2018		0.656	2018	Q9UP83	COG5	0.4	10466	9.7667e-20	CURATED	Disease or Syndrome	C0004238	Pathological Conditions, Signs and Symptoms; Cardiovascular Diseases	Atrial Fibrillation	disease	1		0.538		C23;C14
1220	2018		0.636	2018	Q969P5	FBXO32	0.4	114907	0.99692	CURATED	Disease or Syndrome	C0004238	Pathological Conditions, Signs and Symptoms; Cardiovascular Diseases	Atrial Fibrillation	disease	1		0.615		C23;C14
1221	2018		0.729	2018	Q6X784	ZPBP2	0.4	124626	1.2212e-08	CURATED	Disease or Syndrome	C0004238	Pathological Conditions, Signs and Symptoms; Cardiovascular Diseases	Atrial Fibrillation	disease	1		0.308		C23;C14
1222	2018		0.931	2018	Q9H1L0	MIR1-1HG	0.4	128826	0.0034664	CURATED	Disease or Syndrome	C0004238	Pathological Conditions, Signs and Symptoms; Cardiovascular Diseases	Atrial Fibrillation	disease	1		0.077		C23;C14
1223	2018		0.792	2018	Q8N1M1	BEST3	0.4	144453	2.0104e-19	CURATED	Disease or Syndrome	C0004238	Pathological Conditions, Signs and Symptoms; Cardiovascular Diseases	Atrial Fibrillation	disease	1	DTO_01300327	0.308	Ion channel	C23;C14
1224	2018		0.805	2018	P0CAP1;P0CAP2;Q6EEV4	GCOM1	0.4	145781	2.3874e-19	CURATED	Disease or Syndrome	C0004238	Pathological Conditions, Signs and Symptoms; Cardiovascular Diseases	Atrial Fibrillation	disease	1		0.308		C23;C14
1225	2018		0.821	2018	Q4ZJI4	SLC9B1	0.4	150159	5.1677e-07	CURATED	Disease or Syndrome	C0004238	Pathological Conditions, Signs and Symptoms; Cardiovascular Diseases	Atrial Fibrillation	disease	1	DTO_05007405	0.308	Transporter	C23;C14
1226	2018		0.78	2018	Q8NBI6	XXYLT1	0.4	152002	0.0013246	CURATED	Disease or Syndrome	C0004238	Pathological Conditions, Signs and Symptoms; Cardiovascular Diseases	Atrial Fibrillation	disease	1		0.231		C23;C14
1227	2018		0.716	2018	Q9Y6T7	DGKB	0.4	1607	0.52991	CURATED	Disease or Syndrome	C0004238	Pathological Conditions, Signs and Symptoms; Cardiovascular Diseases	Atrial Fibrillation	disease	1	DTO_05007624	0.423	Enzyme	C23;C14
1228	2000		0.328	2020	P12821	ACE	0.4	1636	1.0344e-37	CURATED	Disease or Syndrome	C0004238	Pathological Conditions, Signs and Symptoms; Cardiovascular Diseases	Atrial Fibrillation	disease	0.97	DTO_05007624	0.923	Enzyme	C23;C14
1229	2018		0.89	2018	Q8IVF4	DNAH10	0.4	196385	1.3846e-57	CURATED	Disease or Syndrome	C0004238	Pathological Conditions, Signs and Symptoms; Cardiovascular Diseases	Atrial Fibrillation	disease	1	DTO_05007624	0.154	Enzyme	C23;C14
1230	2018		0.497	2018	P29320	EPHA3	0.4	2042	1.1953e-05	CURATED	Disease or Syndrome	C0004238	Pathological Conditions, Signs and Symptoms; Cardiovascular Diseases	Atrial Fibrillation	disease	1	DTO_03300101	0.692	Kinase	C23;C14
1231	2012		0.4	2018	Q92731	ESR2	0.4	2100	4.4516e-08	CURATED	Disease or Syndrome	C0004238	Pathological Conditions, Signs and Symptoms; Cardiovascular Diseases	Atrial Fibrillation	disease	1	DTO_00102000	0.923	Nuclear receptor	C23;C14
1232	2018		0.792	2018	Q6NUK4	REEP3	0.4	221035	0.015097	CURATED	Disease or Syndrome	C0004238	Pathological Conditions, Signs and Symptoms; Cardiovascular Diseases	Atrial Fibrillation	disease	1	DTO_05007405	0.308	Transporter	C23;C14
1233	2018		0.736	2018	Q8NB78	KDM1B	0.4	221656	0.0014005	CURATED	Disease or Syndrome	C0004238	Pathological Conditions, Signs and Symptoms; Cardiovascular Diseases	Atrial Fibrillation	disease	1	DTO_05007378	0.385	Epigenetic regulator	C23;C14
1234	2017		0.805	2018	Q5T1Q4	SLC35F1	0.4	222553	0.95133	CURATED	Disease or Syndrome	C0004238	Pathological Conditions, Signs and Symptoms; Cardiovascular Diseases	Atrial Fibrillation	disease	1	DTO_05007405	0.154	Transporter	C23;C14
1235	2018		0.931	2018	Q96GD3	SCMH1	0.4	22955	8.6107e-06	CURATED	Disease or Syndrome	C0004238	Pathological Conditions, Signs and Symptoms; Cardiovascular Diseases	Atrial Fibrillation	disease	1	DTO_05007557	0.077	Nucleic acid binding	C23;C14
1236	2018		0.931	2018	Q9UIA9	XPO7	0.4	23039	1	CURATED	Disease or Syndrome	C0004238	Pathological Conditions, Signs and Symptoms; Cardiovascular Diseases	Atrial Fibrillation	disease	1	DTO_05007405	0.077	Transporter	C23;C14
1237	2018		0.805	2018	Q9Y2L6	FRMD4B	0.4	23150	0.4539	CURATED	Disease or Syndrome	C0004238	Pathological Conditions, Signs and Symptoms; Cardiovascular Diseases	Atrial Fibrillation	disease	1		0.308		C23;C14
1238	2017		0.839	2018	Q76N32	CEP68	0.4	23177	0.51822	CURATED	Disease or Syndrome	C0004238	Pathological Conditions, Signs and Symptoms; Cardiovascular Diseases	Atrial Fibrillation	disease	1		0.269		C23;C14
1239	2018		0.729	2018	O94901	SUN1	0.4	23353	9.1868e-06	CURATED	Disease or Syndrome	C0004238	Pathological Conditions, Signs and Symptoms; Cardiovascular Diseases	Atrial Fibrillation	disease	1	DTO_05007530	0.423	Cellular structure	C23;C14
1240	2018		0.76	2018	Q9NUQ6	SPATS2L	0.4	26010	0.55833	CURATED	Disease or Syndrome	C0004238	Pathological Conditions, Signs and Symptoms; Cardiovascular Diseases	Atrial Fibrillation	disease	1		0.346		C23;C14
1241	2018		0.601	2018	Q96JA1	LRIG1	0.4	26018	0.035031	CURATED	Disease or Syndrome	C0004238	Pathological Conditions, Signs and Symptoms; Cardiovascular Diseases	Atrial Fibrillation	disease	1	DTO_05007575	0.538	Receptor	C23;C14
1242	2018		0.722	2018	Q9Y2P4	SLC27A6	0.4	28965	2.4339e-18	CURATED	Disease or Syndrome	C0004238	Pathological Conditions, Signs and Symptoms; Cardiovascular Diseases	Atrial Fibrillation	disease	1	DTO_05007405	0.346	Transporter	C23;C14
1243	2018		0.5	2018	P78347	GTF2I	0.4	2969	0.99592	CURATED	Disease or Syndrome	C0004238	Pathological Conditions, Signs and Symptoms; Cardiovascular Diseases	Atrial Fibrillation	disease	1		0.808		C23;C14
1244	2018		0.641	2018	P04921	GYPC	0.4	2995	0.11297	CURATED	Disease or Syndrome	C0004238	Pathological Conditions, Signs and Symptoms; Cardiovascular Diseases	Atrial Fibrillation	disease	1		0.654		C23;C14
1245	2018		0.399	2018	P08069	IGF1R	0.4	3480	0.96799	CURATED	Disease or Syndrome	C0004238	Pathological Conditions, Signs and Symptoms; Cardiovascular Diseases	Atrial Fibrillation	disease	1	DTO_03300101	0.885	Kinase	C23;C14
1246	2017		0.769	2018	Q9H2S1	KCNN2	0.4	3781	0.99099	CURATED	Disease or Syndrome	C0004238	Pathological Conditions, Signs and Symptoms; Cardiovascular Diseases	Atrial Fibrillation	disease	1	DTO_01300327	0.385	Ion channel	C23;C14
1247	2018		0.76	2018	O14782	KIF3C	0.4	3797	0.99153	CURATED	Disease or Syndrome	C0004238	Pathological Conditions, Signs and Symptoms; Cardiovascular Diseases	Atrial Fibrillation	disease	1	DTO_05007530	0.231	Cellular structure	C23;C14
1248	2018		0.743	2018		TEX41	0.4	401014	NA	CURATED	Disease or Syndrome	C0004238	Pathological Conditions, Signs and Symptoms; Cardiovascular Diseases	Atrial Fibrillation	disease	1		0.269		C23;C14
1249	2018		0.446	2018	P10636	MAPT	0.4	4137	0.0060258	CURATED	Disease or Syndrome	C0004238	Pathological Conditions, Signs and Symptoms; Cardiovascular Diseases	Atrial Fibrillation	disease	1		0.923		C23;C14
1250	2017		0.526	2018	Q13510	ASAH1	0.4	427	1.2588e-12	CURATED	Disease or Syndrome	C0004238	Pathological Conditions, Signs and Symptoms; Cardiovascular Diseases	Atrial Fibrillation	disease	1	DTO_05007624	0.808	Enzyme	C23;C14
1251	2018		0.581	2018	P13533	MYH6	0.4	4624	1.5952e-32	CURATED	Disease or Syndrome	C0004238	Pathological Conditions, Signs and Symptoms; Cardiovascular Diseases	Atrial Fibrillation	disease	1		0.615		C23;C14
1252	2018		0.653	2018	Q13177	PAK2	0.4	5062	0.97169	CURATED	Disease or Syndrome	C0004238	Pathological Conditions, Signs and Symptoms; Cardiovascular Diseases	Atrial Fibrillation	disease	1	DTO_03300101	0.538	Kinase	C23;C14
1253	2018		0.751	2018	Q5U5Q3	MEX3C	0.4	51320	0.86192	CURATED	Disease or Syndrome	C0004238	Pathological Conditions, Signs and Symptoms; Cardiovascular Diseases	Atrial Fibrillation	disease	1	DTO_05007624	0.346	Enzyme	C23;C14
1254	2018		0.691	2018	Q9NY65	TUBA8	0.4	51807	3.5702e-05	CURATED	Disease or Syndrome	C0004238	Pathological Conditions, Signs and Symptoms; Cardiovascular Diseases	Atrial Fibrillation	disease	1	DTO_05007530	0.385	Cellular structure	C23;C14
1255	2017		0.606	2018	Q99959	PKP2	0.4	5318	3.1147e-18	CURATED	Disease or Syndrome	C0004238	Pathological Conditions, Signs and Symptoms; Cardiovascular Diseases	Atrial Fibrillation	disease	1	DTO_05007530	0.538	Cellular structure	C23;C14
1256	2018		0.553	2018	Q86V15	CASZ1	0.4	54897	1	CURATED	Disease or Syndrome	C0004238	Pathological Conditions, Signs and Symptoms; Cardiovascular Diseases	Atrial Fibrillation	disease	1	DTO_05007542	0.731	Transcription factor	C23;C14
1257	2018		0.805	2018	Q06190	PPP2R3A	0.4	5523	0.62349	CURATED	Disease or Syndrome	C0004238	Pathological Conditions, Signs and Symptoms; Cardiovascular Diseases	Atrial Fibrillation	disease	1	DTO_05007624	0.231	Enzyme	C23;C14
1258	2018		0.497	2018	Q05397	PTK2	0.4	5747	0.99987	CURATED	Disease or Syndrome	C0004238	Pathological Conditions, Signs and Symptoms; Cardiovascular Diseases	Atrial Fibrillation	disease	1	DTO_03300101	0.808	Kinase	C23;C14
1259	2018		0.805	2018	Q9HCM7	FBRSL1	0.4	57666	0.0058888	CURATED	Disease or Syndrome	C0004238	Pathological Conditions, Signs and Symptoms; Cardiovascular Diseases	Atrial Fibrillation	disease	1		0.154		C23;C14
1260	2018		0.711	2018	Q96JM2	ZNF462	0.4	58499	1	CURATED	Disease or Syndrome	C0004238	Pathological Conditions, Signs and Symptoms; Cardiovascular Diseases	Atrial Fibrillation	disease	1	DTO_05007542	0.462	Transcription factor	C23;C14
1261	2018		0.751	2018	Q9HAV0	GNB4	0.4	59345	0.0023672	CURATED	Disease or Syndrome	C0004238	Pathological Conditions, Signs and Symptoms; Cardiovascular Diseases	Atrial Fibrillation	disease	1	DTO_05007624	0.346	Enzyme	C23;C14
1262	2018		0.89	2018	Q92901	RPL3L	0.4	6123	4.947e-16	CURATED	Disease or Syndrome	C0004238	Pathological Conditions, Signs and Symptoms; Cardiovascular Diseases	Atrial Fibrillation	disease	1	DTO_05007557	0.192	Nucleic acid binding	C23;C14
1263	2018		0.76	2018	P15880	RPS2	0.4	6187	0.8469	CURATED	Disease or Syndrome	C0004238	Pathological Conditions, Signs and Symptoms; Cardiovascular Diseases	Atrial Fibrillation	disease	1	DTO_05007557	0.462	Nucleic acid binding	C23;C14
1264	2018		0.534	2018	P54253	ATXN1	0.4	6310	0.97498	CURATED	Disease or Syndrome	C0004238	Pathological Conditions, Signs and Symptoms; Cardiovascular Diseases	Atrial Fibrillation	disease	1		0.769		C23;C14
1265	2018		0.691	2018	Q9H1E3	NUCKS1	0.4	64710	0.96937	CURATED	Disease or Syndrome	C0004238	Pathological Conditions, Signs and Symptoms; Cardiovascular Diseases	Atrial Fibrillation	disease	1		0.5		C23;C14
1266	2018		0.623	2018	O75094	SLIT3	0.4	6586	0.75233	CURATED	Disease or Syndrome	C0004238	Pathological Conditions, Signs and Symptoms; Cardiovascular Diseases	Atrial Fibrillation	disease	1		0.615		C23;C14
1267	2018		0.554	2018	P10828	THRB	0.4	7068	0.99676	CURATED	Disease or Syndrome	C0004238	Pathological Conditions, Signs and Symptoms; Cardiovascular Diseases	Atrial Fibrillation	disease	1	DTO_00102000	0.769	Nuclear receptor	C23;C14
1268	2004		0.408	2020	P04275	VWF	0.4	7450	3.2187e-25	CURATED	Disease or Syndrome	C0004238	Pathological Conditions, Signs and Symptoms; Cardiovascular Diseases	Atrial Fibrillation	disease	1	DTO_05007584	0.885	Enzyme modulator	C23;C14
1269	2018		0.536	2018	P56703	WNT3	0.4	7473	0.87515	CURATED	Disease or Syndrome	C0004238	Pathological Conditions, Signs and Symptoms; Cardiovascular Diseases	Atrial Fibrillation	disease	1	DTO_05007599	0.808	Signaling	C23;C14
1270	2018		0.931	2018	Q5T2E6	ARMH3	0.4	79591	6.2765e-06	CURATED	Disease or Syndrome	C0004238	Pathological Conditions, Signs and Symptoms; Cardiovascular Diseases	Atrial Fibrillation	disease	1		0.077		C23;C14
1271	2018		0.76	2018	A1A4S6	ARHGAP10	0.4	79658	1.3092e-17	CURATED	Disease or Syndrome	C0004238	Pathological Conditions, Signs and Symptoms; Cardiovascular Diseases	Atrial Fibrillation	disease	1	DTO_05007584	0.269	Enzyme modulator	C23;C14
1272	2018		0.644	2018	Q9UBR4	LHX3	0.4	8022	0.010863	CURATED	Disease or Syndrome	C0004238	Pathological Conditions, Signs and Symptoms; Cardiovascular Diseases	Atrial Fibrillation	disease	1	DTO_05007557	0.462	Nucleic acid binding	C23;C14
1273	2018		0.716	2018	Q14714	SSPN	0.4	8082	0.039646	CURATED	Disease or Syndrome	C0004238	Pathological Conditions, Signs and Symptoms; Cardiovascular Diseases	Atrial Fibrillation	disease	1		0.462		C23;C14
1274	2018		0.751	2018	Q92784	DPF3	0.4	8110	0.020501	CURATED	Disease or Syndrome	C0004238	Pathological Conditions, Signs and Symptoms; Cardiovascular Diseases	Atrial Fibrillation	disease	1	DTO_05007624	0.462	Enzyme	C23;C14
1275	2018		0.743	2018	Q13557	CAMK2D	0.4	817	0.002287	CURATED	Disease or Syndrome	C0004238	Pathological Conditions, Signs and Symptoms; Cardiovascular Diseases	Atrial Fibrillation	disease	1	DTO_03300101	0.308	Kinase	C23;C14
1276	2018		0.659	2018	Q9H2I8	LRMDA	0.4	83938	0.0002589	CURATED	Disease or Syndrome	C0004238	Pathological Conditions, Signs and Symptoms; Cardiovascular Diseases	Atrial Fibrillation	disease	1		0.577		C23;C14
1277	2018		0.597	2018	Q13619	CUL4A	0.4	8451	0.99999	CURATED	Disease or Syndrome	C0004238	Pathological Conditions, Signs and Symptoms; Cardiovascular Diseases	Atrial Fibrillation	disease	1	DTO_05007624	0.654	Enzyme	C23;C14
1278	2018		0.628	2018	Q8IUG5	MYO18B	0.4	84700	1.0329e-31	CURATED	Disease or Syndrome	C0004238	Pathological Conditions, Signs and Symptoms; Cardiovascular Diseases	Atrial Fibrillation	disease	1		0.615		C23;C14
1279	2018		0.76	2018	Q5VU57	AGBL4	0.4	84871	2.4767e-06	CURATED	Disease or Syndrome	C0004238	Pathological Conditions, Signs and Symptoms; Cardiovascular Diseases	Atrial Fibrillation	disease	1	DTO_05007624	0.231	Enzyme	C23;C14
1280	2017		0.821	2018	O75335	PPFIA4	0.4	8497	1.9863e-05	CURATED	Disease or Syndrome	C0004238	Pathological Conditions, Signs and Symptoms; Cardiovascular Diseases	Atrial Fibrillation	disease	1		0.308		C23;C14
1281	2018		0.674	2018	Q15751	HERC1	0.4	8925	1	CURATED	Disease or Syndrome	C0004238	Pathological Conditions, Signs and Symptoms; Cardiovascular Diseases	Atrial Fibrillation	disease	1	DTO_05007584	0.5	Enzyme modulator	C23;C14
1282	2018		0.722	2018	Q8IVL1	NAV2	0.4	89797	0.99995	CURATED	Disease or Syndrome	C0004238	Pathological Conditions, Signs and Symptoms; Cardiovascular Diseases	Atrial Fibrillation	disease	1		0.385		C23;C14
1283	2018		0.769	2018	Q86SQ0	PHLDB2	0.4	90102	1.6748e-08	CURATED	Disease or Syndrome	C0004238	Pathological Conditions, Signs and Symptoms; Cardiovascular Diseases	Atrial Fibrillation	disease	1		0.385		C23;C14
1284	2018		0.7	2018	O75146	HIP1R	0.4	9026	1.4566e-15	CURATED	Disease or Syndrome	C0004238	Pathological Conditions, Signs and Symptoms; Cardiovascular Diseases	Atrial Fibrillation	disease	1	DTO_05007530	0.423	Cellular structure	C23;C14
1285	2018		0.805	2018	Q15438	CYTH1	0.4	9267	0.99981	CURATED	Disease or Syndrome	C0004238	Pathological Conditions, Signs and Symptoms; Cardiovascular Diseases	Atrial Fibrillation	disease	1		0.231		C23;C14
1286	2018		0.619	2018	Q8IZQ8	MYOCD	0.4	93649	0.33364	CURATED	Disease or Syndrome	C0004238	Pathological Conditions, Signs and Symptoms; Cardiovascular Diseases	Atrial Fibrillation	disease	1		0.615		C23;C14
1287	2018		0.695	2018	Q13023	AKAP6	0.4	9472	0.99983	CURATED	Disease or Syndrome	C0004238	Pathological Conditions, Signs and Symptoms; Cardiovascular Diseases	Atrial Fibrillation	disease	1		0.538		C23;C14
1288	2018		0.653	2018	O14653	GOSR2	0.4	9570	4.6633e-07	CURATED	Disease or Syndrome	C0004238	Pathological Conditions, Signs and Symptoms; Cardiovascular Diseases	Atrial Fibrillation	disease	1	DTO_05007405	0.423	Transporter	C23;C14
1289	2018		0.682	2018	Q02930	CREB5	0.4	9586	0.22337	CURATED	Disease or Syndrome	C0004238	Pathological Conditions, Signs and Symptoms; Cardiovascular Diseases	Atrial Fibrillation	disease	1	DTO_05007542	0.538	Transcription factor	C23;C14
1290	2017		0.729	2018	Q5TCZ1	SH3PXD2A	0.4	9644	0.98897	CURATED	Disease or Syndrome	C0004238	Pathological Conditions, Signs and Symptoms; Cardiovascular Diseases	Atrial Fibrillation	disease	1		0.385		C23;C14
1291	2018		0.76	2018	Q70CQ2	USP34	0.4	9736	1	CURATED	Disease or Syndrome	C0004238	Pathological Conditions, Signs and Symptoms; Cardiovascular Diseases	Atrial Fibrillation	disease	1	DTO_05007624	0.462	Enzyme	C23;C14
1292	2018		0.729	2018	Q9Y6I4	USP3	0.4	9960	0.99989	CURATED	Disease or Syndrome	C0004238	Pathological Conditions, Signs and Symptoms; Cardiovascular Diseases	Atrial Fibrillation	disease	1		0.346		C23;C14
1293	1996		0.451	2018	P11245	NAT2	0.4	10	3.2744e-06	CURATED	Neoplastic Process	C0006142	Neoplasms; Skin and Connective Tissue Diseases	Malignant neoplasm of breast	disease	0.857	DTO_05007624	0.885	Enzyme	C04;C17
1294	2000		0.431	2019	Q9NP58	ABCB6	0.4	10058	8.5999e-19	CURATED	Neoplastic Process	C0006142	Neoplasms; Skin and Connective Tissue Diseases	Malignant neoplasm of breast	disease	1	DTO_05007405	0.885	Transporter	C04;C17
1295	1997		0.489	2020	O14672	ADAM10	0.4	102	1	CURATED	Neoplastic Process	C0006142	Neoplasms; Skin and Connective Tissue Diseases	Malignant neoplasm of breast	disease	1		0.846		C04;C17
1296	2004		0.488	2019	Q92597	NDRG1	0.4	10397	0.011324	CURATED	Neoplastic Process	C0006142	Neoplasms; Skin and Connective Tissue Diseases	Malignant neoplasm of breast	disease	1	DTO_05007624	0.731	Enzyme	C04;C17
1297	2012		0.432	2020	P46937	YAP1	0.4	10413	0.99918	CURATED	Neoplastic Process	C0006142	Neoplasms; Skin and Connective Tissue Diseases	Malignant neoplasm of breast	disease	0.978	DTO_05007584	0.808	Enzyme modulator	C04;C17
1298	1998		0.556	2019	O95994	AGR2	0.4	10551	9.2381e-08	CURATED	Neoplastic Process	C0006142	Neoplasms; Skin and Connective Tissue Diseases	Malignant neoplasm of breast	disease	1	DTO_05007624	0.692	Enzyme	C04;C17
1299	2009		0.554	2020	Q9BX66	SORBS1	0.4	10580	1.534e-12	CURATED	Neoplastic Process	C0006142	Neoplasms; Skin and Connective Tissue Diseases	Malignant neoplasm of breast	disease	1		0.769		C04;C17
1300	2003		0.425	2019	Q9Y251	HPSE	0.4	10855	2.266e-14	CURATED	Neoplastic Process	C0006142	Neoplasms; Skin and Connective Tissue Diseases	Malignant neoplasm of breast	disease	1	DTO_05007624	0.808	Enzyme	C04;C17
1301	2005		0.498	2018	Q13007	IL24	0.4	11009	5.8826e-07	CURATED	Neoplastic Process	C0006142	Neoplasms; Skin and Connective Tissue Diseases	Malignant neoplasm of breast	disease	1		0.769		C04;C17
1302	2006		0.558	2020	O00762	UBE2C	0.4	11065	0.10513	CURATED	Neoplastic Process	C0006142	Neoplasms; Skin and Connective Tissue Diseases	Malignant neoplasm of breast	disease	1		0.615		C04;C17
1303	2005		0.492	2019	O14757	CHEK1	0.4	1111	3.14e-08	CURATED	Neoplastic Process	C0006142	Neoplasms; Skin and Connective Tissue Diseases	Malignant neoplasm of breast	disease	1	DTO_03300101	0.808	Kinase	C04;C17
1304	2011		0.656	2020	Q9Y2I1	NISCH	0.4	11188	0.99443	CURATED	Neoplastic Process	C0006142	Neoplasms; Skin and Connective Tissue Diseases	Malignant neoplasm of breast	disease	1	DTO_05007584	0.577	Enzyme modulator	C04;C17
1305	1997		0.4	2019	P21964	COMT	0.4	1312	1.1377e-06	CURATED	Neoplastic Process	C0006142	Neoplasms; Skin and Connective Tissue Diseases	Malignant neoplasm of breast	disease	0.825	DTO_05007624	0.923	Enzyme	C04;C17
1306	2009		0.514	2019	O14493	CLDN4	0.4	1364	6.9789e-05	CURATED	Neoplastic Process	C0006142	Neoplasms; Skin and Connective Tissue Diseases	Malignant neoplasm of breast	disease	1	DTO_05007527	0.692	Cell-cell junction	C04;C17
1307	1992		0.473	2019	P09603	CSF1	0.4	1435	0.99634	CURATED	Neoplastic Process	C0006142	Neoplasms; Skin and Connective Tissue Diseases	Malignant neoplasm of breast	disease	1		0.808		C04;C17
1308	1999		0.448	2019	P07333	CSF1R	0.4	1436	0.13278	CURATED	Neoplastic Process	C0006142	Neoplasms; Skin and Connective Tissue Diseases	Malignant neoplasm of breast	disease	1	DTO_03300101	0.808	Kinase	C04;C17
1309	1989		0.33	2020	P04141	CSF2	0.4	1437	0.83468	CURATED	Neoplastic Process	C0006142	Neoplasms; Skin and Connective Tissue Diseases	Malignant neoplasm of breast	disease	1	DTO_05007599	0.962	Signaling	C04;C17
1310	1993		0.377	2019	P09919	CSF3	0.4	1440	0.38046	CURATED	Neoplastic Process	C0006142	Neoplasms; Skin and Connective Tissue Diseases	Malignant neoplasm of breast	disease	1		0.885		C04;C17
1311	1997		0.612	2014	Q15828	CST6	0.4	1474	0.37188	CURATED	Neoplastic Process	C0006142	Neoplasms; Skin and Connective Tissue Diseases	Malignant neoplasm of breast	disease	1		0.615		C04;C17
1312	1995		0.303	2020	P35222	CTNNB1	0.4	1499	0.99999	CURATED	Neoplastic Process	C0006142	Neoplasms; Skin and Connective Tissue Diseases	Malignant neoplasm of breast	disease	0.976		0.885		C04;C17
1313	1989		0.436	2019	P04798	CYP1A1	0.4	1543	1.0635e-17	CURATED	Neoplastic Process	C0006142	Neoplasms; Skin and Connective Tissue Diseases	Malignant neoplasm of breast	disease	0.913	DTO_05007624	0.846	Enzyme	C04;C17
1314	1995		0.457	2019	Q16678	CYP1B1	0.4	1545	2.2024e-05	CURATED	Neoplastic Process	C0006142	Neoplasms; Skin and Connective Tissue Diseases	Malignant neoplasm of breast	disease	0.875	DTO_05007624	0.769	Enzyme	C04;C17
1315	1996		0.437	2020	P10635	CYP2D6	0.4	1565	1.0793e-25	CURATED	Neoplastic Process	C0006142	Neoplasms; Skin and Connective Tissue Diseases	Malignant neoplasm of breast	disease	0.94		0.885		C04;C17
1316	2002		0.462	2019	P08684	CYP3A4	0.4	1576	5.7979e-11	CURATED	Neoplastic Process	C0006142	Neoplasms; Skin and Connective Tissue Diseases	Malignant neoplasm of breast	disease	0.958	DTO_05007624	0.885	Enzyme	C04;C17
1317	1997		0.462	2019	P05093	CYP17A1	0.4	1586	0.00026255	CURATED	Neoplastic Process	C0006142	Neoplasms; Skin and Connective Tissue Diseases	Malignant neoplasm of breast	disease	0.838		0.769		C04;C17
1318	1993		0.41	2020	P11511	CYP19A1	0.4	1588	1.7022e-05	CURATED	Neoplastic Process	C0006142	Neoplasms; Skin and Connective Tissue Diseases	Malignant neoplasm of breast	disease	0.98	DTO_05007624	0.885	Enzyme	C04;C17
1319	2004		0.518	2020	Q07973	CYP24A1	0.4	1591	3.1964e-23	CURATED	Neoplastic Process	C0006142	Neoplasms; Skin and Connective Tissue Diseases	Malignant neoplasm of breast	disease	0.85	DTO_05007624	0.692	Enzyme	C04;C17
1320	2003		0.406	2020	P26358	DNMT1	0.4	1786	1	CURATED	Neoplastic Process	C0006142	Neoplasms; Skin and Connective Tissue Diseases	Malignant neoplasm of breast	disease	0.976	DTO_05007378	0.885	Epigenetic regulator	C04;C17
1321	2012		0.445	2019	Q9Y6K1	DNMT3A	0.4	1788	7.3538e-39	CURATED	Neoplastic Process	C0006142	Neoplasms; Skin and Connective Tissue Diseases	Malignant neoplasm of breast	disease	1		0.846		C04;C17
1322	2003		0.453	2019	Q9UBC3	DNMT3B	0.4	1789	0.19964	CURATED	Neoplastic Process	C0006142	Neoplasms; Skin and Connective Tissue Diseases	Malignant neoplasm of breast	disease	0.882		0.846		C04;C17
1323	2004		0.429	2019	P78504	JAG1	0.4	182	1	CURATED	Neoplastic Process	C0006142	Neoplasms; Skin and Connective Tissue Diseases	Malignant neoplasm of breast	disease	0.96		0.808		C04;C17
1324	2003		0.441	2019	Q01094	E2F1	0.4	1869	0.9877	CURATED	Neoplastic Process	C0006142	Neoplasms; Skin and Connective Tissue Diseases	Malignant neoplasm of breast	disease	1	DTO_05007557	0.846	Nucleic acid binding	C04;C17
1325	1997		0.426	2019	P25101	EDNRA	0.4	1909	0.99158	CURATED	Neoplastic Process	C0006142	Neoplasms; Skin and Connective Tissue Diseases	Malignant neoplasm of breast	disease	1	DTO_02300001	0.885	G-protein coupled receptor	C04;C17
1326	1985		0.357	2019	P01133	EGF	0.4	1950	8.5294e-17	CURATED	Neoplastic Process	C0006142	Neoplasms; Skin and Connective Tissue Diseases	Malignant neoplasm of breast	disease	0.98		0.923		C04;C17
1327	1987		0.295	2020	P00533	EGFR	0.4	1956	0.36837	CURATED	Neoplastic Process	C0006142	Neoplasms; Skin and Connective Tissue Diseases	Malignant neoplasm of breast	disease	0.97	DTO_03300101	0.885	Kinase	C04;C17
1328	1993		0.41	2019	P35869	AHR	0.4	196	0.99999	CURATED	Neoplastic Process	C0006142	Neoplasms; Skin and Connective Tissue Diseases	Malignant neoplasm of breast	disease	0.952	DTO_05007542	0.923	Transcription factor	C04;C17
1329	2002		0.524	2019	P54760	EPHB4	0.4	2050	0.013497	CURATED	Neoplastic Process	C0006142	Neoplasms; Skin and Connective Tissue Diseases	Malignant neoplasm of breast	disease	1	DTO_03300101	0.692	Kinase	C04;C17
1330	1995		0.448	2019	P21860	ERBB3	0.4	2065	1.7003e-15	CURATED	Neoplastic Process	C0006142	Neoplasms; Skin and Connective Tissue Diseases	Malignant neoplasm of breast	disease	0.99	DTO_03300101	0.808	Kinase	C04;C17
1331	2002		0.548	2019	P11474	ESRRA	0.4	2101	0.59696	CURATED	Neoplastic Process	C0006142	Neoplasms; Skin and Connective Tissue Diseases	Malignant neoplasm of breast	disease	0.962	DTO_00102000	0.654	Nuclear receptor	C04;C17
1332	1996		0.545	2019	P43268	ETV4	0.4	2118	2.8688e-08	CURATED	Neoplastic Process	C0006142	Neoplasms; Skin and Connective Tissue Diseases	Malignant neoplasm of breast	disease	1	DTO_05007542	0.5	Transcription factor	C04;C17
1333	2003		0.376	2020	Q15910	EZH2	0.4	2146	1	CURATED	Neoplastic Process	C0006142	Neoplasms; Skin and Connective Tissue Diseases	Malignant neoplasm of breast	disease	0.978	DTO_05007378	0.885	Epigenetic regulator	C04;C17
1334	1993		0.415	2018	P13726	F3	0.4	2152	0.018872	CURATED	Neoplastic Process	C0006142	Neoplasms; Skin and Connective Tissue Diseases	Malignant neoplasm of breast	disease	0.923	DTO_05007575	0.846	Receptor	C04;C17
1335	1997		0.474	2019	P49327	FASN	0.4	2194	1	CURATED	Neoplastic Process	C0006142	Neoplasms; Skin and Connective Tissue Diseases	Malignant neoplasm of breast	disease	0.98	DTO_05007624	0.846	Enzyme	C04;C17
1336	2007		0.439	2019	O94907	DKK1	0.4	22943	0.17423	CURATED	Neoplastic Process	C0006142	Neoplasms; Skin and Connective Tissue Diseases	Malignant neoplasm of breast	disease	1		0.885		C04;C17
1337	2005		0.441	2020	Q08050	FOXM1	0.4	2305	0.0007414	CURATED	Neoplastic Process	C0006142	Neoplasms; Skin and Connective Tissue Diseases	Malignant neoplasm of breast	disease	1		0.769		C04;C17
1338	2008		0.378	2020	Q96EB6	SIRT1	0.4	23411	0.087326	CURATED	Neoplastic Process	C0006142	Neoplasms; Skin and Connective Tissue Diseases	Malignant neoplasm of breast	disease	0.979	DTO_05007378	0.885	Epigenetic regulator	C04;C17
1339	1991		0.411	2018	P01100	FOS	0.4	2353	0.26176	CURATED	Neoplastic Process	C0006142	Neoplasms; Skin and Connective Tissue Diseases	Malignant neoplasm of breast	disease	1	DTO_05007542	0.885	Transcription factor	C04;C17
1340	2003		0.343	2019	P42345	MTOR	0.4	2475	1	CURATED	Neoplastic Process	C0006142	Neoplasms; Skin and Connective Tissue Diseases	Malignant neoplasm of breast	disease	1	DTO_03300101	0.885	Kinase	C04;C17
1341	1999		0.432	2018	P00519	ABL1	0.4	25	0.99998	CURATED	Neoplastic Process	C0006142	Neoplasms; Skin and Connective Tissue Diseases	Malignant neoplasm of breast	disease	1	DTO_03300101	0.923	Kinase	C04;C17
1342	2003		0.656	2018	Q13433	SLC39A6	0.4	25800	4.9368e-07	CURATED	Neoplastic Process	C0006142	Neoplasms; Skin and Connective Tissue Diseases	Malignant neoplasm of breast	disease	1	DTO_05007405	0.462	Transporter	C04;C17
1343	2011		0.484	2019	O43175	PHGDH	0.4	26227	0.00013308	CURATED	Neoplastic Process	C0006142	Neoplasms; Skin and Connective Tissue Diseases	Malignant neoplasm of breast	disease	0.909	DTO_05007624	0.885	Enzyme	C04;C17
1344	2000		0.393	2019	P17302	GJA1	0.4	2697	0.15523	CURATED	Neoplastic Process	C0006142	Neoplasms; Skin and Connective Tissue Diseases	Malignant neoplasm of breast	disease	1	DTO_05007527	0.885	Cell-cell junction	C04;C17
1345	2004		0.494	2019	Q53EL6	PDCD4	0.4	27250	3.3572e-07	CURATED	Neoplastic Process	C0006142	Neoplasms; Skin and Connective Tissue Diseases	Malignant neoplasm of breast	disease	1	DTO_05007557	0.769	Nucleic acid binding	C04;C17
1346	2006		0.431	2019	P08151	GLI1	0.4	2735	7.6639e-14	CURATED	Neoplastic Process	C0006142	Neoplasms; Skin and Connective Tissue Diseases	Malignant neoplasm of breast	disease	0.972		0.846		C04;C17
1347	1997		0.505	2020	Q99527	GPER1	0.4	2852	0.57434	CURATED	Neoplastic Process	C0006142	Neoplasms; Skin and Connective Tissue Diseases	Malignant neoplasm of breast	disease	0.982	DTO_02300001	0.731	G-protein coupled receptor	C04;C17
1348	1995		0.458	2019	P07203	GPX1	0.4	2876	3.8518e-05	CURATED	Neoplastic Process	C0006142	Neoplasms; Skin and Connective Tissue Diseases	Malignant neoplasm of breast	disease	0.833	DTO_05007624	0.923	Enzyme	C04;C17
1349	1994		0.603	2019	Q14451	GRB7	0.4	2886	1.3644e-06	CURATED	Neoplastic Process	C0006142	Neoplasms; Skin and Connective Tissue Diseases	Malignant neoplasm of breast	disease	1	DTO_05007575	0.462	Receptor	C04;C17
1350	2002		0.424	2019	Q9BYW2	SETD2	0.4	29072	1	CURATED	Neoplastic Process	C0006142	Neoplasms; Skin and Connective Tissue Diseases	Malignant neoplasm of breast	disease	0.971	DTO_05007378	0.846	Epigenetic regulator	C04;C17
1351	1996		0.475	2018	P06396	GSN	0.4	2934	3.8905e-11	CURATED	Neoplastic Process	C0006142	Neoplasms; Skin and Connective Tissue Diseases	Malignant neoplasm of breast	disease	1	DTO_05007530	0.885	Cellular structure	C04;C17
1352	1997		0.383	2019	P09211	GSTP1	0.4	2950	0.014155	CURATED	Neoplastic Process	C0006142	Neoplasms; Skin and Connective Tissue Diseases	Malignant neoplasm of breast	disease	0.9		0.923		C04;C17
1353	2005		0.484	2019	P16104	H2AX	0.4	3014	0.17652	CURATED	Neoplastic Process	C0006142	Neoplasms; Skin and Connective Tissue Diseases	Malignant neoplasm of breast	disease	1	DTO_05007557	0.808	Nucleic acid binding	C04;C17
1354	1996		0.464	2019	Q02297	NRG1	0.4	3084	0.99665	CURATED	Neoplastic Process	C0006142	Neoplasms; Skin and Connective Tissue Diseases	Malignant neoplasm of breast	disease	1	DTO_05007599	0.885	Signaling	C04;C17
1355	1998		0.522	2019	Q14526	HIC1	0.4	3090	0.13002	CURATED	Neoplastic Process	C0006142	Neoplasms; Skin and Connective Tissue Diseases	Malignant neoplasm of breast	disease	1	DTO_05007542	0.615	Transcription factor	C04;C17
1356	2002		0.327	2020	Q16665	HIF1A	0.4	3091	0.9777	CURATED	Neoplastic Process	C0006142	Neoplasms; Skin and Connective Tissue Diseases	Malignant neoplasm of breast	disease	0.969	DTO_05007542	0.923	Transcription factor	C04;C17
1357	2005		0.381	2019	P09601	HMOX1	0.4	3162	0.0096817	CURATED	Neoplastic Process	C0006142	Neoplasms; Skin and Connective Tissue Diseases	Malignant neoplasm of breast	disease	1		0.923		C04;C17
1358	2001		0.603	2018	P04196	HRG	0.4	3273	5.8888e-14	CURATED	Neoplastic Process	C0006142	Neoplasms; Skin and Connective Tissue Diseases	Malignant neoplasm of breast	disease	1	DTO_05007584	0.577	Enzyme modulator	C04;C17
1359	1992		0.411	2020	P07900	HSP90AA1	0.4	3320	0.86025	CURATED	Neoplastic Process	C0006142	Neoplasms; Skin and Connective Tissue Diseases	Malignant neoplasm of breast	disease	1	DTO_05007613	0.923	Chaperone	C04;C17
1360	1994		0.288	2019	P01579	IFNG	0.4	3458	0.47156	CURATED	Neoplastic Process	C0006142	Neoplasms; Skin and Connective Tissue Diseases	Malignant neoplasm of breast	disease	1		0.962		C04;C17
1361	1992		0.399	2019	P08069	IGF1R	0.4	3480	0.96799	CURATED	Neoplastic Process	C0006142	Neoplasms; Skin and Connective Tissue Diseases	Malignant neoplasm of breast	disease	1	DTO_03300101	0.885	Kinase	C04;C17
1362	1996		0.544	2018	P24593	IGFBP5	0.4	3488	0.96283	CURATED	Neoplastic Process	C0006142	Neoplasms; Skin and Connective Tissue Diseases	Malignant neoplasm of breast	disease	0.941	DTO_05007584	0.692	Enzyme modulator	C04;C17
1363	1998		0.476	2017	Q16270	IGFBP7	0.4	3490	0.0012873	CURATED	Neoplastic Process	C0006142	Neoplasms; Skin and Connective Tissue Diseases	Malignant neoplasm of breast	disease	1		0.769		C04;C17
1364	1988		0.423	2018	P07741	APRT	0.4	353	5.4539e-13	CURATED	Neoplastic Process	C0006142	Neoplasms; Skin and Connective Tissue Diseases	Malignant neoplasm of breast	disease	1		0.846		C04;C17
1365	1991		0.276	2020	P01584	IL1B	0.4	3553	0.13005	CURATED	Neoplastic Process	C0006142	Neoplasms; Skin and Connective Tissue Diseases	Malignant neoplasm of breast	disease	1		0.962		C04;C17
1366	1998		0.248	2020	P05231	IL6	0.4	3569	0.31536	CURATED	Neoplastic Process	C0006142	Neoplasms; Skin and Connective Tissue Diseases	Malignant neoplasm of breast	disease	0.955		0.962		C04;C17
1367	2001		0.31	2019	P10145	CXCL8	0.4	3576	0.00027377	CURATED	Neoplastic Process	C0006142	Neoplasms; Skin and Connective Tissue Diseases	Malignant neoplasm of breast	disease	0.987	DTO_05007599	0.962	Signaling	C04;C17
1368	2005		0.281	2019	P22301	IL10	0.4	3586	0.0058874	CURATED	Neoplastic Process	C0006142	Neoplasms; Skin and Connective Tissue Diseases	Malignant neoplasm of breast	disease	0.892		0.923		C04;C17
1369	2006		0.454	2019	P14902	IDO1	0.4	3620	3.3013e-06	CURATED	Neoplastic Process	C0006142	Neoplasms; Skin and Connective Tissue Diseases	Malignant neoplasm of breast	disease	1		0.846		C04;C17
1370	1993		0.442	2019	P05412	JUN	0.4	3725	0.05962	CURATED	Neoplastic Process	C0006142	Neoplasms; Skin and Connective Tissue Diseases	Malignant neoplasm of breast	disease	1	DTO_05007542	0.885	Transcription factor	C04;C17
1371	1993		0.487	2020	P15514	AREG	0.4	374	0.35407	CURATED	Neoplastic Process	C0006142	Neoplasms; Skin and Connective Tissue Diseases	Malignant neoplasm of breast	disease	1	DTO_05007599	0.769	Signaling	C04;C17
1372	2009		0.435	2020		MALAT1	0.4	378938	NA	CURATED	Neoplastic Process	C0006142	Neoplasms; Skin and Connective Tissue Diseases	Malignant neoplasm of breast	disease	1		0.846		C04;C17
1373	1999		0.378	2020	P35968	KDR	0.4	3791	0.99982	CURATED	Neoplastic Process	C0006142	Neoplasms; Skin and Connective Tissue Diseases	Malignant neoplasm of breast	disease	0.979	DTO_03300101	0.885	Kinase	C04;C17
1374	2003		0.512	2019	P13647	KRT5	0.4	3852	0.64172	CURATED	Neoplastic Process	C0006142	Neoplasms; Skin and Connective Tissue Diseases	Malignant neoplasm of breast	disease	1		0.731		C04;C17
1375	1998		0.458	2019	P16949	STMN1	0.4	3925	0.075244	CURATED	Neoplastic Process	C0006142	Neoplasms; Skin and Connective Tissue Diseases	Malignant neoplasm of breast	disease	1		0.885		C04;C17
1376	1999		0.349	2020	P41159	LEP	0.4	3952	0.46491	CURATED	Neoplastic Process	C0006142	Neoplasms; Skin and Connective Tissue Diseases	Malignant neoplasm of breast	disease	0.948		0.846		C04;C17
1377	2006		0.433	2019	P48357	LEPR	0.4	3953	0.99475	CURATED	Neoplastic Process	C0006142	Neoplasms; Skin and Connective Tissue Diseases	Malignant neoplasm of breast	disease	0.875	DTO_05007599	0.808	Signaling	C04;C17
1378	2006		0.653	2019		BCAR4	0.4	400500	NA	CURATED	Neoplastic Process	C0006142	Neoplasms; Skin and Connective Tissue Diseases	Malignant neoplasm of breast	disease	1		0.346		C04;C17
1379	2009		0.527	2019	Q9Y4K0	LOXL2	0.4	4017	3.3844e-07	CURATED	Neoplastic Process	C0006142	Neoplasms; Skin and Connective Tissue Diseases	Malignant neoplasm of breast	disease	1		0.731		C04;C17
1380	2007		0.509	2019		MIR10B	0.4	406903	NA	CURATED	Neoplastic Process	C0006142	Neoplasms; Skin and Connective Tissue Diseases	Malignant neoplasm of breast	disease	1		0.808		C04;C17
1381	2008		0.447	2020		MIR126	0.4	406913	NA	CURATED	Neoplastic Process	C0006142	Neoplasms; Skin and Connective Tissue Diseases	Malignant neoplasm of breast	disease	0.941		0.846		C04;C17
1382	2010		0.497	2019		MIR141	0.4	406933	NA	CURATED	Neoplastic Process	C0006142	Neoplasms; Skin and Connective Tissue Diseases	Malignant neoplasm of breast	disease	0.944		0.808		C04;C17
1383	2009		0.431	2019		MIR145	0.4	406937	NA	CURATED	Neoplastic Process	C0006142	Neoplasms; Skin and Connective Tissue Diseases	Malignant neoplasm of breast	disease	1		0.846		C04;C17
1384	2008		0.398	2020		MIR146A	0.4	406938	NA	CURATED	Neoplastic Process	C0006142	Neoplasms; Skin and Connective Tissue Diseases	Malignant neoplasm of breast	disease	0.895		0.885		C04;C17
1385	2010		0.5	2019		MIR200B	0.4	406984	NA	CURATED	Neoplastic Process	C0006142	Neoplasms; Skin and Connective Tissue Diseases	Malignant neoplasm of breast	disease	0.952		0.769		C04;C17
1386	2010		0.486	2020		MIR200C	0.4	406985	NA	CURATED	Neoplastic Process	C0006142	Neoplasms; Skin and Connective Tissue Diseases	Malignant neoplasm of breast	disease	1		0.846		C04;C17
1387	2009		0.482	2019		MIR205	0.4	406988	NA	CURATED	Neoplastic Process	C0006142	Neoplasms; Skin and Connective Tissue Diseases	Malignant neoplasm of breast	disease	0.97		0.846		C04;C17
1388	2007		0.477	2019		MIR206	0.4	406989	NA	CURATED	Neoplastic Process	C0006142	Neoplasms; Skin and Connective Tissue Diseases	Malignant neoplasm of breast	disease	1		0.846		C04;C17
1389	2010		0.48	2019		MIR214	0.4	406996	NA	CURATED	Neoplastic Process	C0006142	Neoplasms; Skin and Connective Tissue Diseases	Malignant neoplasm of breast	disease	1		0.808		C04;C17
1390	2008		0.449	2019		MIR221	0.4	407006	NA	CURATED	Neoplastic Process	C0006142	Neoplasms; Skin and Connective Tissue Diseases	Malignant neoplasm of breast	disease	0.981		0.846		C04;C17
1391	2008		0.486	2019		MIR222	0.4	407007	NA	CURATED	Neoplastic Process	C0006142	Neoplasms; Skin and Connective Tissue Diseases	Malignant neoplasm of breast	disease	1		0.808		C04;C17
1392	2009		0.459	2019		MIR29A	0.4	407021	NA	CURATED	Neoplastic Process	C0006142	Neoplasms; Skin and Connective Tissue Diseases	Malignant neoplasm of breast	disease	1		0.808		C04;C17
1393	2007		0.538	2020	Q13233	MAP3K1	0.4	4214	0.99998	CURATED	Neoplastic Process	C0006142	Neoplasms; Skin and Connective Tissue Diseases	Malignant neoplasm of breast	disease	0.944	DTO_03300101	0.731	Kinase	C04;C17
1394	1996		0.431	2019	P46013	MKI67	0.4	4288	1.2598e-28	CURATED	Neoplastic Process	C0006142	Neoplasms; Skin and Connective Tissue Diseases	Malignant neoplasm of breast	disease	1		0.808		C04;C17
1395	1992		0.333	2020	P08253	MMP2	0.4	4313	0.83878	CURATED	Neoplastic Process	C0006142	Neoplasms; Skin and Connective Tissue Diseases	Malignant neoplasm of breast	disease	0.963	DTO_05007624	0.923	Enzyme	C04;C17
1396	2002		0.408	2018	P08254	MMP3	0.4	4314	5.7362e-15	CURATED	Neoplastic Process	C0006142	Neoplasms; Skin and Connective Tissue Diseases	Malignant neoplasm of breast	disease	0.944	DTO_05007624	0.885	Enzyme	C04;C17
1397	1996		0.305	2020	P14780	MMP9	0.4	4318	1.8869e-17	CURATED	Neoplastic Process	C0006142	Neoplasms; Skin and Connective Tissue Diseases	Malignant neoplasm of breast	disease	1	DTO_05007624	0.923	Enzyme	C04;C17
1398	1997		0.447	2020	P50281	MMP14	0.4	4323	0.99522	CURATED	Neoplastic Process	C0006142	Neoplasms; Skin and Connective Tissue Diseases	Malignant neoplasm of breast	disease	1	DTO_05007624	0.769	Enzyme	C04;C17
1399	2008		0.527	2019	P49959	MRE11	0.4	4361	1.264e-12	CURATED	Neoplastic Process	C0006142	Neoplasms; Skin and Connective Tissue Diseases	Malignant neoplasm of breast	disease	1		0.808		C04;C17
1400	2007		0.465	2019	P26927	MST1	0.4	4485	4.7831e-19	CURATED	Neoplastic Process	C0006142	Neoplasms; Skin and Connective Tissue Diseases	Malignant neoplasm of breast	disease	1	DTO_05007624	0.885	Enzyme	C04;C17
1401	2002		0.337	2020	P42898	MTHFR	0.4	4524	3.2068e-10	CURATED	Neoplastic Process	C0006142	Neoplasms; Skin and Connective Tissue Diseases	Malignant neoplasm of breast	disease	0.89		0.885		C04;C17
1402	2007		0.482	2017	Q99707	MTR	0.4	4548	2.4301e-12	CURATED	Neoplastic Process	C0006142	Neoplasms; Skin and Connective Tissue Diseases	Malignant neoplasm of breast	disease	0.857		0.808		C04;C17
1403	2006		0.466	2019	Q6T4R5	NHS	0.4	4810	0.99999	CURATED	Neoplastic Process	C0006142	Neoplasms; Skin and Connective Tissue Diseases	Malignant neoplasm of breast	disease	1		0.846		C04;C17
1404	2003		0.378	2018	P29474	NOS3	0.4	4846	6.7246e-07	CURATED	Neoplastic Process	C0006142	Neoplasms; Skin and Connective Tissue Diseases	Malignant neoplasm of breast	disease	0.909		0.885		C04;C17
1405	2007		0.435	2020	Q9UM47	NOTCH3	0.4	4854	0.40757	CURATED	Neoplastic Process	C0006142	Neoplasms; Skin and Connective Tissue Diseases	Malignant neoplasm of breast	disease	1		0.808		C04;C17
1406	2010		0.534	2019	Q99466	NOTCH4	0.4	4855	2.0544e-23	CURATED	Neoplastic Process	C0006142	Neoplasms; Skin and Connective Tissue Diseases	Malignant neoplasm of breast	disease	0.917		0.731		C04;C17
1407	2002		0.519	2019	P67809	YBX1	0.4	4904	0.94646	CURATED	Neoplastic Process	C0006142	Neoplasms; Skin and Connective Tissue Diseases	Malignant neoplasm of breast	disease	0.967		0.769		C04;C17
1408	1997		0.43	2019	P09466	PAEP	0.4	5047	3.1109e-08	CURATED	Neoplastic Process	C0006142	Neoplasms; Skin and Connective Tissue Diseases	Malignant neoplasm of breast	disease	0.939	DTO_05007624	0.846	Enzyme	C04;C17
1409	1995		0.502	2019	P05120	SERPINB2	0.4	5055	6.3773e-12	CURATED	Neoplastic Process	C0006142	Neoplasms; Skin and Connective Tissue Diseases	Malignant neoplasm of breast	disease	0.909	DTO_05007584	0.808	Enzyme modulator	C04;C17
1410	2000		0.494	2020	Q13153	PAK1	0.4	5058	0.0013306	CURATED	Neoplastic Process	C0006142	Neoplasms; Skin and Connective Tissue Diseases	Malignant neoplasm of breast	disease	1	DTO_03300101	0.808	Kinase	C04;C17
1411	2007		0.368	2020	Q9BZS1	FOXP3	0.4	50943	0.99424	CURATED	Neoplastic Process	C0006142	Neoplasms; Skin and Connective Tissue Diseases	Malignant neoplasm of breast	disease	0.956		0.846		C04;C17
1412	2000		0.453	2019	Q9NZC7	WWOX	0.4	51741	1.2376e-15	CURATED	Neoplastic Process	C0006142	Neoplasms; Skin and Connective Tissue Diseases	Malignant neoplasm of breast	disease	1	DTO_05007624	0.808	Enzyme	C04;C17
1413	1985		0.426	2020	P06401	PGR	0.4	5241	0.051042	CURATED	Neoplastic Process	C0006142	Neoplasms; Skin and Connective Tissue Diseases	Malignant neoplasm of breast	disease	0.939	DTO_00102000	0.885	Nuclear receptor	C04;C17
1414	1988		0.344	2020	P08183	ABCB1	0.4	5243	1.2564e-05	CURATED	Neoplastic Process	C0006142	Neoplasms; Skin and Connective Tissue Diseases	Malignant neoplasm of breast	disease	0.97	DTO_05007405	0.885	Transporter	C04;C17
1415	2000		0.582	2019	P36952	SERPINB5	0.4	5268	0.0036486	CURATED	Neoplastic Process	C0006142	Neoplasms; Skin and Connective Tissue Diseases	Malignant neoplasm of breast	disease	1	DTO_05007584	0.577	Enzyme modulator	C04;C17
1416	2001		0.322	2020	P42338	PIK3CB	0.4	5291	0.99964	CURATED	Neoplastic Process	C0006142	Neoplasms; Skin and Connective Tissue Diseases	Malignant neoplasm of breast	disease	0.99	DTO_03300101	0.885	Kinase	C04;C17
1417	2001		0.488	2019	Q13526	PIN1	0.4	5300	0.74031	CURATED	Neoplastic Process	C0006142	Neoplasms; Skin and Connective Tissue Diseases	Malignant neoplasm of breast	disease	0.944		0.769		C04;C17
1418	2016		0.453	2020	Q13131	PRKAA1	0.4	5562	0.13725	CURATED	Neoplastic Process	C0006142	Neoplasms; Skin and Connective Tissue Diseases	Malignant neoplasm of breast	disease	1	DTO_03300101	0.846	Kinase	C04;C17
1419	2016		0.456	2020	P54646	PRKAA2	0.4	5563	3.5282e-08	CURATED	Neoplastic Process	C0006142	Neoplasms; Skin and Connective Tissue Diseases	Malignant neoplasm of breast	disease	1	DTO_03300101	0.846	Kinase	C04;C17
1420	2006		0.419	2020	O14733	MAP2K7	0.4	5609	0.99552	CURATED	Neoplastic Process	C0006142	Neoplasms; Skin and Connective Tissue Diseases	Malignant neoplasm of breast	disease	1	DTO_03300101	0.808	Kinase	C04;C17
1421	2000		0.608	2016	O43240	KLK10	0.4	5655	4.3662e-07	CURATED	Neoplastic Process	C0006142	Neoplasms; Skin and Connective Tissue Diseases	Malignant neoplasm of breast	disease	1	DTO_05007624	0.538	Enzyme	C04;C17
1422	1999		0.538	2019	Q99933	BAG1	0.4	573	6.5264e-06	CURATED	Neoplastic Process	C0006142	Neoplasms; Skin and Connective Tissue Diseases	Malignant neoplasm of breast	disease	1		0.769		C04;C17
1423	1998		0.314	2019	P35354	PTGS2	0.4	5743	0.99597	CURATED	Neoplastic Process	C0006142	Neoplasms; Skin and Connective Tissue Diseases	Malignant neoplasm of breast	disease	0.957	DTO_05007624	0.962	Enzyme	C04;C17
1424	1999		0.417	2019	Q07812	BAX	0.4	581	0.31746	CURATED	Neoplastic Process	C0006142	Neoplasms; Skin and Connective Tissue Diseases	Malignant neoplasm of breast	disease	1	DTO_05007599	0.885	Signaling	C04;C17
1425	2010		0.533	2019	O43502	RAD51C	0.4	5889	6.1906e-14	CURATED	Neoplastic Process	C0006142	Neoplasms; Skin and Connective Tissue Diseases	Malignant neoplasm of breast	disease	0.97		0.692		C04;C17
1426	1995		0.418	2019	P04049	RAF1	0.4	5894	0.85295	CURATED	Neoplastic Process	C0006142	Neoplasms; Skin and Connective Tissue Diseases	Malignant neoplasm of breast	disease	1	DTO_03300101	0.885	Kinase	C04;C17
1427	1993		0.47	2019	P10276	RARA	0.4	5914	0.96305	CURATED	Neoplastic Process	C0006142	Neoplasms; Skin and Connective Tissue Diseases	Malignant neoplasm of breast	disease	0.926	DTO_00102000	0.846	Nuclear receptor	C04;C17
1428	1995		0.478	2019	P10826	RARB	0.4	5915	0.99983	CURATED	Neoplastic Process	C0006142	Neoplasms; Skin and Connective Tissue Diseases	Malignant neoplasm of breast	disease	0.952	DTO_00102000	0.846	Nuclear receptor	C04;C17
1429	1990		0.344	2020	P24385	CCND1	0.4	595	0.89057	CURATED	Neoplastic Process	C0006142	Neoplasms; Skin and Connective Tissue Diseases	Malignant neoplasm of breast	disease	0.971	DTO_05007584	0.923	Enzyme modulator	C04;C17
1430	1994		0.291	2020	P10415	BCL2	0.4	596	0.55903	CURATED	Neoplastic Process	C0006142	Neoplasms; Skin and Connective Tissue Diseases	Malignant neoplasm of breast	disease	0.961	DTO_05007599	0.885	Signaling	C04;C17
1431	2014		0.615	2019	P46063	RECQL	0.4	5965	1.5345e-20	CURATED	Neoplastic Process	C0006142	Neoplasms; Skin and Connective Tissue Diseases	Malignant neoplasm of breast	disease	0.933	DTO_05007624	0.615	Enzyme	C04;C17
1432	2003		0.379	2020	P48061	CXCL12	0.4	6387	0.11851	CURATED	Neoplastic Process	C0006142	Neoplasms; Skin and Connective Tissue Diseases	Malignant neoplasm of breast	disease	0.988		0.846		C04;C17
1433	1999		0.479	2019	Q8N474	SFRP1	0.4	6422	0.96457	CURATED	Neoplastic Process	C0006142	Neoplasms; Skin and Connective Tissue Diseases	Malignant neoplasm of breast	disease	1		0.846		C04;C17
1434	1999		0.432	2019	P12643	BMP2	0.4	650	0.98799	CURATED	Neoplastic Process	C0006142	Neoplasms; Skin and Connective Tissue Diseases	Malignant neoplasm of breast	disease	1	DTO_05007599	0.846	Signaling	C04;C17
1435	2004		0.388	2019	P11166	SLC2A1	0.4	6513	0.9941	CURATED	Neoplastic Process	C0006142	Neoplasms; Skin and Connective Tissue Diseases	Malignant neoplasm of breast	disease	0.97	DTO_05007405	0.808	Transporter	C04;C17
1436	2007		0.422	2019	P12644	BMP4	0.4	652	0.9564	CURATED	Neoplastic Process	C0006142	Neoplasms; Skin and Connective Tissue Diseases	Malignant neoplasm of breast	disease	0.929	DTO_05007599	0.808	Signaling	C04;C17
1437	2000		0.499	2019	Q92911	SLC5A5	0.4	6528	0.0029492	CURATED	Neoplastic Process	C0006142	Neoplasms; Skin and Connective Tissue Diseases	Malignant neoplasm of breast	disease	1	DTO_05007405	0.769	Transporter	C04;C17
1438	2001		0.505	2019	O43623	SNAI2	0.4	6591	0.79531	CURATED	Neoplastic Process	C0006142	Neoplasms; Skin and Connective Tissue Diseases	Malignant neoplasm of breast	disease	1		0.692		C04;C17
1439	2001		0.474	2019	O95863	SNAI1	0.4	6615	0.21754	CURATED	Neoplastic Process	C0006142	Neoplasms; Skin and Connective Tissue Diseases	Malignant neoplasm of breast	disease	1		0.808		C04;C17
1440	1997		0.55	2019	O76070	SNCG	0.4	6623	0.0008475	CURATED	Neoplastic Process	C0006142	Neoplasms; Skin and Connective Tissue Diseases	Malignant neoplasm of breast	disease	0.97	DTO_05007405	0.615	Transporter	C04;C17
1441	1995		0.379	2019	P04179	SOD2	0.4	6648	0.15499	CURATED	Neoplastic Process	C0006142	Neoplasms; Skin and Connective Tissue Diseases	Malignant neoplasm of breast	disease	0.896	DTO_05007624	0.923	Enzyme	C04;C17
1442	1997		0.353	2019	P10451	SPP1	0.4	6696	2.146e-06	CURATED	Neoplastic Process	C0006142	Neoplasms; Skin and Connective Tissue Diseases	Malignant neoplasm of breast	disease	0.986		0.885		C04;C17
1443	1997		0.467	2019	P12931	SRC	0.4	6714	0.99691	CURATED	Neoplastic Process	C0006142	Neoplasms; Skin and Connective Tissue Diseases	Malignant neoplasm of breast	disease	1	DTO_03300101	0.885	Kinase	C04;C17
1444	2007		0.319	2020	P15056	BRAF	0.4	673	0.99995	CURATED	Neoplastic Process	C0006142	Neoplasms; Skin and Connective Tissue Diseases	Malignant neoplasm of breast	disease	1	DTO_03300101	0.846	Kinase	C04;C17
1445	1997		0.32	2020	P40763	STAT3	0.4	6774	1	CURATED	Neoplastic Process	C0006142	Neoplasms; Skin and Connective Tissue Diseases	Malignant neoplasm of breast	disease	0.99	DTO_05007557	0.923	Nucleic acid binding	C04;C17
1446	1998		0.445	2018	P42229	STAT5A	0.4	6776	0.99994	CURATED	Neoplastic Process	C0006142	Neoplasms; Skin and Connective Tissue Diseases	Malignant neoplasm of breast	disease	0.897	DTO_05007557	0.808	Nucleic acid binding	C04;C17
1447	1997		0.475	2019	O14965	AURKA	0.4	6790	0.8676	CURATED	Neoplastic Process	C0006142	Neoplasms; Skin and Connective Tissue Diseases	Malignant neoplasm of breast	disease	0.88	DTO_03300101	0.731	Kinase	C04;C17
1448	2000		0.554	2018	P50225	SULT1A1	0.4	6817	3.039e-11	CURATED	Neoplastic Process	C0006142	Neoplasms; Skin and Connective Tissue Diseases	Malignant neoplasm of breast	disease	0.806		0.769		C04;C17
1449	2007		0.442	2019	P37275	ZEB1	0.4	6935	0.96665	CURATED	Neoplastic Process	C0006142	Neoplasms; Skin and Connective Tissue Diseases	Malignant neoplasm of breast	disease	1	DTO_05007542	0.808	Transcription factor	C04;C17
1450	2000		0.374	2019	O14746	TERT	0.4	7015	0.99046	CURATED	Neoplastic Process	C0006142	Neoplasms; Skin and Connective Tissue Diseases	Malignant neoplasm of breast	disease	0.923	DTO_05007624	0.846	Enzyme	C04;C17
1451	1998		0.488	2019	P05549	TFAP2A	0.4	7020	0.98964	CURATED	Neoplastic Process	C0006142	Neoplasms; Skin and Connective Tissue Diseases	Malignant neoplasm of breast	disease	0.909	DTO_05007542	0.769	Transcription factor	C04;C17
1452	1999		0.437	2019	P02786	TFRC	0.4	7037	6.9902e-05	CURATED	Neoplastic Process	C0006142	Neoplasms; Skin and Connective Tissue Diseases	Malignant neoplasm of breast	disease	1	DTO_05007624	0.885	Enzyme	C04;C17
1453	2001		0.445	2018	P21980	TGM2	0.4	7052	6.8118e-18	CURATED	Neoplastic Process	C0006142	Neoplasms; Skin and Connective Tissue Diseases	Malignant neoplasm of breast	disease	1	DTO_05007624	0.808	Enzyme	C04;C17
1454	1994		0.407	2019	P07996	THBS1	0.4	7057	0.99985	CURATED	Neoplastic Process	C0006142	Neoplasms; Skin and Connective Tissue Diseases	Malignant neoplasm of breast	disease	0.955		0.885		C04;C17
1455	1990		0.231	2020	P01375	TNF	0.4	7124	0.8033	CURATED	Neoplastic Process	C0006142	Neoplasms; Skin and Connective Tissue Diseases	Malignant neoplasm of breast	disease	0.957	DTO_05007599	0.962	Signaling	C04;C17
1456	1999		0.497	2019	P11388	TOP2A	0.4	7153	0.99086	CURATED	Neoplastic Process	C0006142	Neoplasms; Skin and Connective Tissue Diseases	Malignant neoplasm of breast	disease	0.974		0.731		C04;C17
1457	2000		0.52	2019	Q12888	TP53BP1	0.4	7158	0.99985	CURATED	Neoplastic Process	C0006142	Neoplasms; Skin and Connective Tissue Diseases	Malignant neoplasm of breast	disease	1	DTO_05007378	0.731	Epigenetic regulator	C04;C17
1458	1999		0.449	2019	O15350	TP73	0.4	7161	0.99696	CURATED	Neoplastic Process	C0006142	Neoplasms; Skin and Connective Tissue Diseases	Malignant neoplasm of breast	disease	0.875	DTO_05007542	0.808	Transcription factor	C04;C17
1459	1994		0.425	2019	P04818	TYMS	0.4	7298	0.72247	CURATED	Neoplastic Process	C0006142	Neoplasms; Skin and Connective Tissue Diseases	Malignant neoplasm of breast	disease	0.909	DTO_05007624	0.846	Enzyme	C04;C17
1460	1994		0.352	2019	P11473	VDR	0.4	7421	1.6787e-05	CURATED	Neoplastic Process	C0006142	Neoplasms; Skin and Connective Tissue Diseases	Malignant neoplasm of breast	disease	0.919	DTO_00102000	0.885	Nuclear receptor	C04;C17
1461	2000		0.459	2019	P49767	VEGFC	0.4	7424	0.49565	CURATED	Neoplastic Process	C0006142	Neoplasms; Skin and Connective Tissue Diseases	Malignant neoplasm of breast	disease	0.946	DTO_05007599	0.769	Signaling	C04;C17
1462	1989		0.372	2020	P08670	VIM	0.4	7431	0.71255	CURATED	Neoplastic Process	C0006142	Neoplasms; Skin and Connective Tissue Diseases	Malignant neoplasm of breast	disease	0.967		0.846		C04;C17
1463	1999		0.422	2018	P19544	WT1	0.4	7490	0.99648	CURATED	Neoplastic Process	C0006142	Neoplasms; Skin and Connective Tissue Diseases	Malignant neoplasm of breast	disease	1	DTO_05007557	0.808	Nucleic acid binding	C04;C17
1464	2003		0.477	2019	P17861	XBP1	0.4	7494	0.032014	CURATED	Neoplastic Process	C0006142	Neoplasms; Skin and Connective Tissue Diseases	Malignant neoplasm of breast	disease	1		0.846		C04;C17
1465	2002		0.512	2019	O43543	XRCC2	0.4	7516	3.955e-07	CURATED	Neoplastic Process	C0006142	Neoplasms; Skin and Connective Tissue Diseases	Malignant neoplasm of breast	disease	0.84		0.731		C04;C17
1466	2002		0.505	2019	O43542	XRCC3	0.4	7517	1.9134e-10	CURATED	Neoplastic Process	C0006142	Neoplasms; Skin and Connective Tissue Diseases	Malignant neoplasm of breast	disease	0.917		0.769		C04;C17
1467	2002		0.362	2020	P61073	CXCR4	0.4	7852	0.017804	CURATED	Neoplastic Process	C0006142	Neoplasms; Skin and Connective Tissue Diseases	Malignant neoplasm of breast	disease	0.979	DTO_02300001	0.923	G-protein coupled receptor	C04;C17
1468	2008		0.565	2018	O43184	ADAM12	0.4	8038	5.7284e-07	CURATED	Neoplastic Process	C0006142	Neoplasms; Skin and Connective Tissue Diseases	Malignant neoplasm of breast	disease	1	DTO_05007624	0.731	Enzyme	C04;C17
1469	1992		0.455	2019	O14497	ARID1A	0.4	8289	1	CURATED	Neoplastic Process	C0006142	Neoplasms; Skin and Connective Tissue Diseases	Malignant neoplasm of breast	disease	0.9		0.846		C04;C17
1470	2003		0.695	2018	O75815	BCAR3	0.4	8412	0.58213	CURATED	Neoplastic Process	C0006142	Neoplasms; Skin and Connective Tissue Diseases	Malignant neoplasm of breast	disease	0.923		0.654		C04;C17
1471	1997		0.359	2019	P04040	CAT	0.4	847	1.6263e-10	CURATED	Neoplastic Process	C0006142	Neoplasms; Skin and Connective Tissue Diseases	Malignant neoplasm of breast	disease	0.963	DTO_05007624	0.962	Enzyme	C04;C17
1472	1997		0.563	2019	Q15788	NCOA1	0.4	8648	0.99981	CURATED	Neoplastic Process	C0006142	Neoplasms; Skin and Connective Tissue Diseases	Malignant neoplasm of breast	disease	1	DTO_03300101	0.731	Kinase	C04;C17
1473	2002		0.413	2019	P50591	TNFSF10	0.4	8743	0.13495	CURATED	Neoplastic Process	C0006142	Neoplasms; Skin and Connective Tissue Diseases	Malignant neoplasm of breast	disease	1	DTO_05007599	0.885	Signaling	C04;C17
1474	2009		0.573	2017	O15327	INPP4B	0.4	8821	0.55218	CURATED	Neoplastic Process	C0006142	Neoplasms; Skin and Connective Tissue Diseases	Malignant neoplasm of breast	disease	1		0.577		C04;C17
1475	2002		0.538	2019	P24864	CCNE1	0.4	898	0.97187	CURATED	Neoplastic Process	C0006142	Neoplasms; Skin and Connective Tissue Diseases	Malignant neoplasm of breast	disease	0.952	DTO_05007584	0.731	Enzyme modulator	C04;C17
1476	1999		0.481	2019	O95832	CLDN1	0.4	9076	0.0010103	CURATED	Neoplastic Process	C0006142	Neoplasms; Skin and Connective Tissue Diseases	Malignant neoplasm of breast	disease	0.9	DTO_05007527	0.808	Cell-cell junction	C04;C17
1477	2006		0.491	2020	Q86UE4	MTDH	0.4	92140	0.32924	CURATED	Neoplastic Process	C0006142	Neoplasms; Skin and Connective Tissue Diseases	Malignant neoplasm of breast	disease	0.976		0.769		C04;C17
1478	2000		0.419	2019	Q9UNQ0	ABCG2	0.4	9429	2.0957e-32	CURATED	Neoplastic Process	C0006142	Neoplasms; Skin and Connective Tissue Diseases	Malignant neoplasm of breast	disease	0.96	DTO_05007405	0.885	Transporter	C04;C17
1479	1993		0.518	2019	P56945	BCAR1	0.4	9564	0.99808	CURATED	Neoplastic Process	C0006142	Neoplasms; Skin and Connective Tissue Diseases	Malignant neoplasm of breast	disease	0.971		0.846		C04;C17
1480	2010		0.547	2019	Q9UH17	APOBEC3B	0.4	9582	5.2144e-16	CURATED	Neoplastic Process	C0006142	Neoplasms; Skin and Connective Tissue Diseases	Malignant neoplasm of breast	disease	0.967	DTO_05007624	0.731	Enzyme	C04;C17
1481	2007		0.475	2020	Q14145	KEAP1	0.4	9817	0.00038766	CURATED	Neoplastic Process	C0006142	Neoplasms; Skin and Connective Tissue Diseases	Malignant neoplasm of breast	disease	1		0.808		C04;C17
1482	2006		0.471	2019	O60315	ZEB2	0.4	9839	1	CURATED	Neoplastic Process	C0006142	Neoplasms; Skin and Connective Tissue Diseases	Malignant neoplasm of breast	disease	1	DTO_05007542	0.808	Transcription factor	C04;C17
1483	2002		0.516	2011	O43918	AIRE	0.4	326	4.0468e-12	CURATED	Disease or Syndrome	C0006840	Infections	Candidiasis	disease	0.833		0.808		C01
1484	2009		0.56	2011	P22223	CDH3	0.4	1001	2.7988e-10	CURATED	Disease or Syndrome	C0009324	Digestive System Diseases	Ulcerative Colitis	disease	1		0.615		C06
1485	2003		0.582	2003	O00187	MASP2	0.4	10747	3.0428e-14	CURATED	Disease or Syndrome	C0009324	Digestive System Diseases	Ulcerative Colitis	disease	1	DTO_05007624	0.692	Enzyme	C06
1486	2008		0.716	2014	Q8TAU0	NKX2-3	0.4	159296	0.95047	CURATED	Disease or Syndrome	C0009324	Digestive System Diseases	Ulcerative Colitis	disease	1	DTO_05007542	0.231	Transcription factor	C06
1487	2011		0.53	2016	P51397	DAP	0.4	1611	0.0035018	CURATED	Disease or Syndrome	C0009324	Digestive System Diseases	Ulcerative Colitis	disease	1	DTO_05007584	0.808	Enzyme modulator	C06
1488	1994		0.31	2020	P10145	CXCL8	0.4	3576	0.00027377	CURATED	Disease or Syndrome	C0009324	Digestive System Diseases	Ulcerative Colitis	disease	1	DTO_05007599	0.962	Signaling	C06
1489	2007		0.48	2018	P29460	IL12B	0.4	3593	0.00011439	CURATED	Disease or Syndrome	C0009324	Digestive System Diseases	Ulcerative Colitis	disease	1	DTO_05007599	0.885	Signaling	C06
1490	2012		0.305	2018	P14780	MMP9	0.4	4318	1.8869e-17	CURATED	Disease or Syndrome	C0009324	Digestive System Diseases	Ulcerative Colitis	disease	1	DTO_05007624	0.923	Enzyme	C06
1491	2010		0.377	2019	P05164	MPO	0.4	4353	7.105e-15	CURATED	Disease or Syndrome	C0009324	Digestive System Diseases	Ulcerative Colitis	disease	1	DTO_05007624	0.923	Enzyme	C06
1492	1992		0.344	2018	P08183	ABCB1	0.4	5243	1.2564e-05	CURATED	Disease or Syndrome	C0009324	Digestive System Diseases	Ulcerative Colitis	disease	0.921	DTO_05007405	0.885	Transporter	C06
1493	2011		0.538	2016	O75626	PRDM1	0.4	639	0.9565	CURATED	Disease or Syndrome	C0009324	Digestive System Diseases	Ulcerative Colitis	disease	1		0.731		C06
1494	2015		0.653	2019	Q8IYL9	GPR65	0.4	8477	0.1114	CURATED	Disease or Syndrome	C0009324	Digestive System Diseases	Ulcerative Colitis	disease	1	DTO_02300001	0.5	G-protein coupled receptor	C06
1495	2001		0.457	2016	P49238	CX3CR1	0.4	1524	0.061371	CURATED	Disease or Syndrome	C0010068	Cardiovascular Diseases	Coronary heart disease	disease	1	DTO_02300001	0.885	G-protein coupled receptor	C14
1496	1992		0.328	2020	P12821	ACE	0.4	1636	1.0344e-37	CURATED	Disease or Syndrome	C0010068	Cardiovascular Diseases	Coronary heart disease	disease	0.92	DTO_05007624	0.923	Enzyme	C14
1497	2009		0.59	2017	O14807	MRAS	0.4	22808	0.92111	CURATED	Disease or Syndrome	C0010068	Cardiovascular Diseases	Coronary heart disease	disease	1	DTO_05007584	0.731	Enzyme modulator	C14
1498	1996		0.408	2019	P08254	MMP3	0.4	4314	5.7362e-15	CURATED	Disease or Syndrome	C0010068	Cardiovascular Diseases	Coronary heart disease	disease	0.923	DTO_05007624	0.885	Enzyme	C14
1499	1996		0.409	2019	P27169	PON1	0.4	5444	9.8142e-11	CURATED	Disease or Syndrome	C0010068	Cardiovascular Diseases	Coronary heart disease	disease	0.938		0.885		C14
1500	1998		0.446	2019	P16671	CD36	0.4	948	1.0857e-60	CURATED	Disease or Syndrome	C0010068	Cardiovascular Diseases	Coronary heart disease	disease	1	DTO_05007575	0.846	Receptor	C14
1501	2002		0.361	2018	Q96P20	NLRP3	0.4	114548	0.00081103	CURATED	Disease or Syndrome	C0010346	Digestive System Diseases	Crohn Disease	disease	1		0.962		C06
1502	2001		0.299	2020	P02741	CRP	0.4	1401	0.0036969	CURATED	Disease or Syndrome	C0010346	Digestive System Diseases	Crohn Disease	disease	0.989		0.962		C06
1503	2007		0.716	2019	Q8TAU0	NKX2-3	0.4	159296	0.95047	CURATED	Disease or Syndrome	C0010346	Digestive System Diseases	Crohn Disease	disease	0.944	DTO_05007542	0.231	Transcription factor	C06
1504	2010		0.716	2017	Q6P3S1	DENND1B	0.4	163486	0.20408	CURATED	Disease or Syndrome	C0010346	Digestive System Diseases	Crohn Disease	disease	1		0.308		C06
1505	2010		0.445	2016	Q9Y6K1	DNMT3A	0.4	1788	7.3538e-39	CURATED	Disease or Syndrome	C0010346	Digestive System Diseases	Crohn Disease	disease	1		0.846		C06
1506	1993		0.288	2020	P01579	IFNG	0.4	3458	0.47156	CURATED	Disease or Syndrome	C0010346	Digestive System Diseases	Crohn Disease	disease	0.93		0.962		C06
1507	1992		0.248	2019	P05231	IL6	0.4	3569	0.31536	CURATED	Disease or Syndrome	C0010346	Digestive System Diseases	Crohn Disease	disease	0.976		0.962		C06
1508	2005		0.358	2017	P37231	PPARG	0.4	5468	0.029194	CURATED	Disease or Syndrome	C0010346	Digestive System Diseases	Crohn Disease	disease	1	DTO_00102000	0.885	Nuclear receptor	C06
1509	1997		0.525	2019	P49279	SLC11A1	0.4	6556	1.5485e-19	CURATED	Disease or Syndrome	C0010346	Digestive System Diseases	Crohn Disease	disease	0.75	DTO_05007405	0.846	Transporter	C06
1510	2003		0.608	2016	O76082	SLC22A5	0.4	6584	5.2651e-16	CURATED	Disease or Syndrome	C0010346	Digestive System Diseases	Crohn Disease	disease	0.912	DTO_05007405	0.731	Transporter	C06
1511	1996		0.231	2020	P01375	TNF	0.4	7124	0.8033	CURATED	Disease or Syndrome	C0010346	Digestive System Diseases	Crohn Disease	disease	0.95	DTO_05007599	0.962	Signaling	C06
1512	2005		0.446	2019	P21554	CNR1	0.4	1268	0.50652	CURATED	Mental or Behavioral Dysfunction	C0011581	Mental Disorders	Depressive disorder	disease	1	DTO_02300001	0.808	G-protein coupled receptor	F03
1513	2002		0.463	2019	P16220	CREB1	0.4	1385	0.99673	CURATED	Mental or Behavioral Dysfunction	C0011581	Mental Disorders	Depressive disorder	disease	1		0.885		F03
1514	2004		0.517	2019	P34998	CRHR1	0.4	1394	3.7856e-05	CURATED	Mental or Behavioral Dysfunction	C0011581	Mental Disorders	Depressive disorder	disease	1		0.769		F03
1515	1996		0.437	2020	P10635	CYP2D6	0.4	1565	1.0793e-25	CURATED	Mental or Behavioral Dysfunction	C0011581	Mental Disorders	Depressive disorder	disease	0.8		0.885		F03
1516	1996		0.328	2019	P12821	ACE	0.4	1636	1.0344e-37	CURATED	Mental or Behavioral Dysfunction	C0011581	Mental Disorders	Depressive disorder	disease	1	DTO_05007624	0.923	Enzyme	F03
1517	1998		0.517	2018	P21917	DRD4	0.4	1815	9.3362e-09	CURATED	Mental or Behavioral Dysfunction	C0011581	Mental Disorders	Depressive disorder	disease	1	DTO_02300001	0.577	G-protein coupled receptor	F03
1518	2005		0.511	2005	Q16828	DUSP6	0.4	1848	0.97603	CURATED	Mental or Behavioral Dysfunction	C0011581	Mental Disorders	Depressive disorder	disease	1		0.846		F03
1519	2011		0.324	2020	P03372	ESR1	0.4	2099	0.9992	CURATED	Mental or Behavioral Dysfunction	C0011581	Mental Disorders	Depressive disorder	disease	0.8	DTO_00102000	0.962	Nuclear receptor	F03
1520	2007		0.524	2019	Q13451	FKBP5	0.4	2289	0.73393	CURATED	Mental or Behavioral Dysfunction	C0011581	Mental Disorders	Depressive disorder	disease	0.6	DTO_05007624	0.769	Enzyme	F03
1521	2008		0.486	2020	Q99259	GAD1	0.4	2571	0.046164	CURATED	Mental or Behavioral Dysfunction	C0011581	Mental Disorders	Depressive disorder	disease	1	DTO_05007624	0.885	Enzyme	F03
1522	2010		0.435	2012	P28799	GRN	0.4	2896	0.069666	CURATED	Mental or Behavioral Dysfunction	C0011581	Mental Disorders	Depressive disorder	disease	1		0.846		F03
1523	2009		0.51	2019	Q13224	GRIN2B	0.4	2904	1	CURATED	Mental or Behavioral Dysfunction	C0011581	Mental Disorders	Depressive disorder	disease	0.8	DTO_01300327	0.692	Ion channel	F03
1524	2009		0.5	2020	O43612	HCRT	0.4	3060	0.028774	CURATED	Mental or Behavioral Dysfunction	C0011581	Mental Disorders	Depressive disorder	disease	1		0.808		F03
1525	1999		0.522	2019	P08908	HTR1A	0.4	3350	0.19956	CURATED	Mental or Behavioral Dysfunction	C0011581	Mental Disorders	Depressive disorder	disease	1	DTO_02300001	0.846	G-protein coupled receptor	F03
1526	2003		0.555	2018	P28335	HTR2C	0.4	3358	0.037023	CURATED	Mental or Behavioral Dysfunction	C0011581	Mental Disorders	Depressive disorder	disease	1	DTO_02300001	0.692	G-protein coupled receptor	F03
1527	1996		0.318	2018	P05019	IGF1	0.4	3479	0.2716	CURATED	Mental or Behavioral Dysfunction	C0011581	Mental Disorders	Depressive disorder	disease	1		0.885		F03
1528	1999		0.276	2020	P01584	IL1B	0.4	3553	0.13005	CURATED	Mental or Behavioral Dysfunction	C0011581	Mental Disorders	Depressive disorder	disease	0.8		0.962		F03
1529	2001		0.365	2018	Q14116	IL18	0.4	3606	0.030717	CURATED	Mental or Behavioral Dysfunction	C0011581	Mental Disorders	Depressive disorder	disease	1		0.923		F03
1530	2011		0.454	2019	P14902	IDO1	0.4	3620	3.3013e-06	CURATED	Mental or Behavioral Dysfunction	C0011581	Mental Disorders	Depressive disorder	disease	1		0.846		F03
1531	1994		0.351	2019	P10275	AR	0.4	367	0.98837	CURATED	Mental or Behavioral Dysfunction	C0011581	Mental Disorders	Depressive disorder	disease	0.8	DTO_00102000	0.846	Nuclear receptor	F03
1532	2007		0.349	2019	P41159	LEP	0.4	3952	0.46491	CURATED	Mental or Behavioral Dysfunction	C0011581	Mental Disorders	Depressive disorder	disease	1		0.846		F03
1533	2001		0.465	2019	P21397	MAOA	0.4	4128	0.99928	CURATED	Mental or Behavioral Dysfunction	C0011581	Mental Disorders	Depressive disorder	disease	1		0.769		F03
1534	2001		0.469	2019	P08235	NR3C2	0.4	4306	0.83739	CURATED	Mental or Behavioral Dysfunction	C0011581	Mental Disorders	Depressive disorder	disease	1	DTO_00102000	0.846	Nuclear receptor	F03
1535	2011		0.544	2011	P13637	ATP1A3	0.4	478	1	CURATED	Mental or Behavioral Dysfunction	C0011581	Mental Disorders	Depressive disorder	disease	1	DTO_05007405	0.615	Transporter	F03
1536	2009		0.479	2020	Q16620	NTRK2	0.4	4915	1	CURATED	Mental or Behavioral Dysfunction	C0011581	Mental Disorders	Depressive disorder	disease	1	DTO_03300101	0.808	Kinase	F03
1537	2007		0.555	2020	P41145	OPRK1	0.4	4986	4.0625e-05	CURATED	Mental or Behavioral Dysfunction	C0011581	Mental Disorders	Depressive disorder	disease	1	DTO_02300001	0.615	G-protein coupled receptor	F03
1538	2008		0.541	2019	P30559	OXTR	0.4	5021	0.00071066	CURATED	Mental or Behavioral Dysfunction	C0011581	Mental Disorders	Depressive disorder	disease	1	DTO_02300001	0.769	G-protein coupled receptor	F03
1539	2006		0.45	2019	Q99572	P2RX7	0.4	5027	3.3344e-11	CURATED	Mental or Behavioral Dysfunction	C0011581	Mental Disorders	Depressive disorder	disease	0.8	DTO_01300327	0.808	Ion channel	F03
1540	2006		0.493	2019	P22466	GAL	0.4	51083	4.3885e-06	CURATED	Mental or Behavioral Dysfunction	C0011581	Mental Disorders	Depressive disorder	disease	1		0.846		F03
1541	2006		0.344	2020	P08183	ABCB1	0.4	5243	1.2564e-05	CURATED	Mental or Behavioral Dysfunction	C0011581	Mental Disorders	Depressive disorder	disease	1	DTO_05007405	0.885	Transporter	F03
1542	2012		0.445	2012	F7VJQ1;P04156	PRNP	0.4	5621	0.00063182	CURATED	Mental or Behavioral Dysfunction	C0011581	Mental Disorders	Depressive disorder	disease	1		0.923		F03
1543	1996		0.383	2020	P04271	S100B	0.4	6285	0.04387	CURATED	Mental or Behavioral Dysfunction	C0011581	Mental Disorders	Depressive disorder	disease	1	DTO_05007616	0.923	Calcium-binding protein	F03
1544	2008		0.49	2020	P23975	SLC6A2	0.4	6530	0.081524	CURATED	Mental or Behavioral Dysfunction	C0011581	Mental Disorders	Depressive disorder	disease	0.8	DTO_05007405	0.846	Transporter	F03
1545	2008		0.453	2020	Q01959	SLC6A3	0.4	6531	0.99758	CURATED	Mental or Behavioral Dysfunction	C0011581	Mental Disorders	Depressive disorder	disease	1	DTO_05007405	0.885	Transporter	F03
1546	1999		0.424	2020	P20366	TAC1	0.4	6863	0.74608	CURATED	Mental or Behavioral Dysfunction	C0011581	Mental Disorders	Depressive disorder	disease	1		0.923		F03
1547	2002		0.231	2020	P01375	TNF	0.4	7124	0.8033	CURATED	Mental or Behavioral Dysfunction	C0011581	Mental Disorders	Depressive disorder	disease	1	DTO_05007599	0.962	Signaling	F03
1548	2004		0.553	2019	P17752	TPH1	0.4	7166	3.1872e-07	CURATED	Mental or Behavioral Dysfunction	C0011581	Mental Disorders	Depressive disorder	disease	1		0.731		F03
1549	2009		0.266	2020	P15692	VEGFA	0.4	7422	2.4085e-05	CURATED	Mental or Behavioral Dysfunction	C0011581	Mental Disorders	Depressive disorder	disease	1	DTO_05007599	0.923	Signaling	F03
1550	2009		0.593	2009	O60258	FGF17	0.4	8822	0.95609	CURATED	Mental or Behavioral Dysfunction	C0011581	Mental Disorders	Depressive disorder	disease	1	DTO_05007599	0.692	Signaling	F03
1551	2012		0.626	2012	O43556	SGCE	0.4	8910	0.023761	CURATED	Mental or Behavioral Dysfunction	C0011581	Mental Disorders	Depressive disorder	disease	1	DTO_05007616	0.538	Calcium-binding protein	F03
1552	2005		0.48	2019	Q5T4W7	ARTN	0.4	9048	0.35793	CURATED	Mental or Behavioral Dysfunction	C0011581	Mental Disorders	Depressive disorder	disease	1	DTO_05007599	0.846	Signaling	F03
1553	1990		0.365	2019	P02751	FN1	0.4	2335	0.0014045	CURATED	Disease or Syndrome	C0011849	Nutritional and Metabolic Diseases; Endocrine System Diseases	Diabetes Mellitus	group	1	DTO_05007599	0.962	Signaling	C18;C19
1554	2007		0.378	2019	Q96EB6	SIRT1	0.4	23411	0.087326	CURATED	Disease or Syndrome	C0011849	Nutritional and Metabolic Diseases; Endocrine System Diseases	Diabetes Mellitus	group	1	DTO_05007378	0.885	Epigenetic regulator	C18;C19
1555	1995		0.488	2019	P35568	IRS1	0.4	3667	0.023645	CURATED	Disease or Syndrome	C0011849	Nutritional and Metabolic Diseases; Endocrine System Diseases	Diabetes Mellitus	group	0.969		0.769		C18;C19
1556	1996		0.433	2019	P48357	LEPR	0.4	3953	0.99475	CURATED	Disease or Syndrome	C0011849	Nutritional and Metabolic Diseases; Endocrine System Diseases	Diabetes Mellitus	group	1	DTO_05007599	0.808	Signaling	C18;C19
1557	2008		0.541	2008	P00846	ATP6	0.4	4508	NA	CURATED	Disease or Syndrome	C0011849	Nutritional and Metabolic Diseases; Endocrine System Diseases	Diabetes Mellitus	group	1	DTO_05007405	0.731	Transporter	C18;C19
1558	1996		0.356	2019	P01189	POMC	0.4	5443	0.00011658	CURATED	Disease or Syndrome	C0011849	Nutritional and Metabolic Diseases; Endocrine System Diseases	Diabetes Mellitus	group	0.833		0.846		C18;C19
1559	1998		0.409	2020	P27169	PON1	0.4	5444	9.8142e-11	CURATED	Disease or Syndrome	C0011849	Nutritional and Metabolic Diseases; Endocrine System Diseases	Diabetes Mellitus	group	0.977		0.885		C18;C19
1560	2004		0.314	2019	P35354	PTGS2	0.4	5743	0.99597	CURATED	Disease or Syndrome	C0011849	Nutritional and Metabolic Diseases; Endocrine System Diseases	Diabetes Mellitus	group	0.923	DTO_05007624	0.962	Enzyme	C18;C19
1561	2001		0.379	2019	P00441	SOD1	0.4	6647	0.1773	CURATED	Disease or Syndrome	C0011849	Nutritional and Metabolic Diseases; Endocrine System Diseases	Diabetes Mellitus	group	1	DTO_05007624	0.962	Enzyme	C18;C19
1562	2000		0.359	2020	P04040	CAT	0.4	847	1.6263e-10	CURATED	Disease or Syndrome	C0011849	Nutritional and Metabolic Diseases; Endocrine System Diseases	Diabetes Mellitus	group	0.976	DTO_05007624	0.962	Enzyme	C18;C19
1563	2010		0.418	2020	O75469	NR1I2	0.4	8856	7.2668e-09	CURATED	Disease or Syndrome	C0011849	Nutritional and Metabolic Diseases; Endocrine System Diseases	Diabetes Mellitus	group	1	DTO_00102000	0.846	Nuclear receptor	C18;C19
1564	2002		0.376	2020	Q15848	ADIPOQ	0.4	9370	4.6434e-09	CURATED	Disease or Syndrome	C0011849	Nutritional and Metabolic Diseases; Endocrine System Diseases	Diabetes Mellitus	group	0.967		0.885		C18;C19
1565	2007		0.299	2019	P02741	CRP	0.4	1401	0.0036969	CURATED	Disease or Syndrome	C0011854	Nutritional and Metabolic Diseases; Immune System Diseases; Endocrine System Diseases	Diabetes Mellitus, Insulin-Dependent	disease	1		0.962		C18;C20;C19
1566	1994		0.318	2020	P05019	IGF1	0.4	3479	0.2716	CURATED	Disease or Syndrome	C0011854	Nutritional and Metabolic Diseases; Immune System Diseases; Endocrine System Diseases	Diabetes Mellitus, Insulin-Dependent	disease	0.955		0.885		C18;C20;C19
1567	1993		0.248	2020	P05231	IL6	0.4	3569	0.31536	CURATED	Disease or Syndrome	C0011854	Nutritional and Metabolic Diseases; Immune System Diseases; Endocrine System Diseases	Diabetes Mellitus, Insulin-Dependent	disease	0.895		0.962		C18;C20;C19
1568	2000		0.378	2017	P29474	NOS3	0.4	4846	6.7246e-07	CURATED	Disease or Syndrome	C0011854	Nutritional and Metabolic Diseases; Immune System Diseases; Endocrine System Diseases	Diabetes Mellitus, Insulin-Dependent	disease	1		0.885		C18;C20;C19
1569	2008		0.636	2009	Q04759	PRKCQ	0.4	5588	0.2972	CURATED	Disease or Syndrome	C0011854	Nutritional and Metabolic Diseases; Immune System Diseases; Endocrine System Diseases	Diabetes Mellitus, Insulin-Dependent	disease	1	DTO_03300101	0.654	Kinase	C18;C20;C19
1570	1989		0.231	2020	P01375	TNF	0.4	7124	0.8033	CURATED	Disease or Syndrome	C0011854	Nutritional and Metabolic Diseases; Immune System Diseases; Endocrine System Diseases	Diabetes Mellitus, Insulin-Dependent	disease	0.95	DTO_05007599	0.962	Signaling	C18;C20;C19
1571	2001		0.359	2018	P04040	CAT	0.4	847	1.6263e-10	CURATED	Disease or Syndrome	C0011854	Nutritional and Metabolic Diseases; Immune System Diseases; Endocrine System Diseases	Diabetes Mellitus, Insulin-Dependent	disease	0.923	DTO_05007624	0.962	Enzyme	C18;C20;C19
1572	2019		0.931	2019	Q9Y2Q1	ZNF257	0.4	113835	0.018857	CURATED	Disease or Syndrome	C0011860	Nutritional and Metabolic Diseases; Endocrine System Diseases	Diabetes Mellitus, Non-Insulin-Dependent	disease	1		0.154		C18;C19
1573	2011		0.691	2018	Q8TD94	KLF14	0.4	136259	0.01598	CURATED	Disease or Syndrome	C0011860	Nutritional and Metabolic Diseases; Endocrine System Diseases	Diabetes Mellitus, Non-Insulin-Dependent	disease	1	DTO_05007557	0.385	Nucleic acid binding	C18;C19
1574	2003		0.52	2016	P13498	CYBA	0.4	1535	8.8678e-06	CURATED	Disease or Syndrome	C0011860	Nutritional and Metabolic Diseases; Endocrine System Diseases	Diabetes Mellitus, Non-Insulin-Dependent	disease	0.917		0.769		C18;C19
1575	2018		0.444	2019	P14921	ETS1	0.4	2113	0.7816	CURATED	Disease or Syndrome	C0011860	Nutritional and Metabolic Diseases; Endocrine System Diseases	Diabetes Mellitus, Non-Insulin-Dependent	disease	1	DTO_05007542	0.731	Transcription factor	C18;C19
1576	2019		0.628	2019	Q8WXI2	CNKSR2	0.4	22866	0.99996	CURATED	Disease or Syndrome	C0011860	Nutritional and Metabolic Diseases; Endocrine System Diseases	Diabetes Mellitus, Non-Insulin-Dependent	disease	1		0.538		C18;C19
1577	2017		0.89	2017	Q9NQC1	JADE2	0.4	23338	0.99994	CURATED	Disease or Syndrome	C0011860	Nutritional and Metabolic Diseases; Endocrine System Diseases	Diabetes Mellitus, Non-Insulin-Dependent	disease	1	DTO_05007542	0.192	Transcription factor	C18;C19
1578	2019		0.569	2019	Q8WXX7	AUTS2	0.4	26053	0.99934	CURATED	Disease or Syndrome	C0011860	Nutritional and Metabolic Diseases; Endocrine System Diseases	Diabetes Mellitus, Non-Insulin-Dependent	disease	1		0.846		C18;C19
1579	2019		0.743	2019	Q52LR7	EPC2	0.4	26122	0.99998	CURATED	Disease or Syndrome	C0011860	Nutritional and Metabolic Diseases; Endocrine System Diseases	Diabetes Mellitus, Non-Insulin-Dependent	disease	1	DTO_05007557	0.5	Nucleic acid binding	C18;C19
1580	2008		0.485	2019	Q9NSA1	FGF21	0.4	26291	0.029439	CURATED	Disease or Syndrome	C0011860	Nutritional and Metabolic Diseases; Endocrine System Diseases	Diabetes Mellitus, Non-Insulin-Dependent	disease	1	DTO_05007599	0.769	Signaling	C18;C19
1581	1986		0.431	2020	P01275	GCG	0.4	2641	0.034814	CURATED	Disease or Syndrome	C0011860	Nutritional and Metabolic Diseases; Endocrine System Diseases	Diabetes Mellitus, Non-Insulin-Dependent	disease	0.99		0.885		C18;C19
1582	1999		0.518	2018	P16520	GNB3	0.4	2784	3.3303e-11	CURATED	Disease or Syndrome	C0011860	Nutritional and Metabolic Diseases; Endocrine System Diseases	Diabetes Mellitus, Non-Insulin-Dependent	disease	0.923	DTO_05007624	0.808	Enzyme	C18;C19
1583	2019		0.67	2019	P55259	GP2	0.4	2813	1.675e-21	CURATED	Disease or Syndrome	C0011860	Nutritional and Metabolic Diseases; Endocrine System Diseases	Diabetes Mellitus, Non-Insulin-Dependent	disease	1		0.5		C18;C19
1584	2006		0.38	2019	P09488	GSTM1	0.4	2944	0.0020641	CURATED	Disease or Syndrome	C0011860	Nutritional and Metabolic Diseases; Endocrine System Diseases	Diabetes Mellitus, Non-Insulin-Dependent	disease	0.95		0.923		C18;C19
1585	2007		0.599	2020	Q03014	HHEX	0.4	3087	0.54289	CURATED	Disease or Syndrome	C0011860	Nutritional and Metabolic Diseases; Endocrine System Diseases	Diabetes Mellitus, Non-Insulin-Dependent	disease	0.949		0.692		C18;C19
1586	1989		0.507	2020	P10997	IAPP	0.4	3375	0.0031814	CURATED	Disease or Syndrome	C0011860	Nutritional and Metabolic Diseases; Endocrine System Diseases	Diabetes Mellitus, Non-Insulin-Dependent	disease	0.958	DTO_05007599	0.808	Signaling	C18;C19
1587	2019		0.659	2019	P78552	IL13RA1	0.4	3597	0.96333	CURATED	Disease or Syndrome	C0011860	Nutritional and Metabolic Diseases; Endocrine System Diseases	Diabetes Mellitus, Non-Insulin-Dependent	disease	1	DTO_05007599	0.577	Signaling	C18;C19
1588	2002		0.59	2020	O15357	INPPL1	0.4	3636	0.0023313	CURATED	Disease or Syndrome	C0011860	Nutritional and Metabolic Diseases; Endocrine System Diseases	Diabetes Mellitus, Non-Insulin-Dependent	disease	1		0.769		C18;C19
1589	2010		0.447	2020		MIR126	0.4	406913	NA	CURATED	Disease or Syndrome	C0011860	Nutritional and Metabolic Diseases; Endocrine System Diseases	Diabetes Mellitus, Non-Insulin-Dependent	disease	1		0.846		C18;C19
1590	2010		0.476	2019		MIR375	0.4	494324	NA	CURATED	Disease or Syndrome	C0011860	Nutritional and Metabolic Diseases; Endocrine System Diseases	Diabetes Mellitus, Non-Insulin-Dependent	disease	0.923		0.769		C18;C19
1591	2000		0.432	2020	Q07869	PPARA	0.4	5465	0.030182	CURATED	Disease or Syndrome	C0011860	Nutritional and Metabolic Diseases; Endocrine System Diseases	Diabetes Mellitus, Non-Insulin-Dependent	disease	0.966	DTO_00102000	0.885	Nuclear receptor	C18;C19
1592	2001		0.476	2019	Q9UQ07	MOK	0.4	5891	8.8397e-22	CURATED	Disease or Syndrome	C0011860	Nutritional and Metabolic Diseases; Endocrine System Diseases	Diabetes Mellitus, Non-Insulin-Dependent	disease	1	DTO_03300101	0.769	Kinase	C18;C19
1593	2014		0.656	2019	Q9Y252	RNF6	0.4	6049	0.01389	CURATED	Disease or Syndrome	C0011860	Nutritional and Metabolic Diseases; Endocrine System Diseases	Diabetes Mellitus, Non-Insulin-Dependent	disease	1		0.615		C18;C19
1594	2019		0.678	2019	P47872	SCTR	0.4	6344	2.4257e-12	CURATED	Disease or Syndrome	C0011860	Nutritional and Metabolic Diseases; Endocrine System Diseases	Diabetes Mellitus, Non-Insulin-Dependent	disease	1	DTO_02300001	0.423	G-protein coupled receptor	C18;C19
1595	2000		0.438	2019	P04278	SHBG	0.4	6462	1.2538e-06	CURATED	Disease or Syndrome	C0011860	Nutritional and Metabolic Diseases; Endocrine System Diseases	Diabetes Mellitus, Non-Insulin-Dependent	disease	0.965		0.808		C18;C19
1596	2011		0.569	2019	P15907	ST6GAL1	0.4	6480	0.2341	CURATED	Disease or Syndrome	C0011860	Nutritional and Metabolic Diseases; Endocrine System Diseases	Diabetes Mellitus, Non-Insulin-Dependent	disease	1		0.731		C18;C19
1597	2019		0.511	2019	P43004	SLC1A2	0.4	6506	0.71036	CURATED	Disease or Syndrome	C0011860	Nutritional and Metabolic Diseases; Endocrine System Diseases	Diabetes Mellitus, Non-Insulin-Dependent	disease	1	DTO_05007405	0.731	Transporter	C18;C19
1598	1990		0.388	2020	P11166	SLC2A1	0.4	6513	0.9941	CURATED	Disease or Syndrome	C0011860	Nutritional and Metabolic Diseases; Endocrine System Diseases	Diabetes Mellitus, Non-Insulin-Dependent	disease	0.853	DTO_05007405	0.808	Transporter	C18;C19
1599	2001		0.379	2019	P00441	SOD1	0.4	6647	0.1773	CURATED	Disease or Syndrome	C0011860	Nutritional and Metabolic Diseases; Endocrine System Diseases	Diabetes Mellitus, Non-Insulin-Dependent	disease	0.929	DTO_05007624	0.962	Enzyme	C18;C19
1600	2004		0.379	2019	P04179	SOD2	0.4	6648	0.15499	CURATED	Disease or Syndrome	C0011860	Nutritional and Metabolic Diseases; Endocrine System Diseases	Diabetes Mellitus, Non-Insulin-Dependent	disease	0.941	DTO_05007624	0.923	Enzyme	C18;C19
1601	2017		0.319	2017	P15056	BRAF	0.4	673	0.99995	CURATED	Disease or Syndrome	C0011860	Nutritional and Metabolic Diseases; Endocrine System Diseases	Diabetes Mellitus, Non-Insulin-Dependent	disease	1	DTO_03300101	0.846	Kinase	C18;C19
1602	2017		1	2018	Q9H0X4	FAM234A	0.4	83986	1.459e-12	CURATED	Disease or Syndrome	C0011860	Nutritional and Metabolic Diseases; Endocrine System Diseases	Diabetes Mellitus, Non-Insulin-Dependent	disease	1		0.077		C18;C19
1603	2019		0.743	2019	Q86UV5	USP48	0.4	84196	1	CURATED	Disease or Syndrome	C0011860	Nutritional and Metabolic Diseases; Endocrine System Diseases	Diabetes Mellitus, Non-Insulin-Dependent	disease	1		0.308		C18;C19
1604	1992		0.359	2019	P04040	CAT	0.4	847	1.6263e-10	CURATED	Disease or Syndrome	C0011860	Nutritional and Metabolic Diseases; Endocrine System Diseases	Diabetes Mellitus, Non-Insulin-Dependent	disease	0.952	DTO_05007624	0.962	Enzyme	C18;C19
1605	2011		0.821	2013	O75436	VPS26A	0.4	9559	0.61411	CURATED	Disease or Syndrome	C0011860	Nutritional and Metabolic Diseases; Endocrine System Diseases	Diabetes Mellitus, Non-Insulin-Dependent	disease	1	DTO_05007405	0.269	Transporter	C18;C19
1606	1997		0.328	2019	P04626	ERBB2	0.4	2064	0.0059892	CURATED	Neoplastic Process	C0014859	Digestive System Diseases; Neoplasms	Esophageal Neoplasms	group	1	DTO_03300101	0.923	Kinase	C06;C04
1607	2011		0.363	2019		MIR21	0.4	406991	NA	CURATED	Neoplastic Process	C0014859	Digestive System Diseases; Neoplasms	Esophageal Neoplasms	group	1		0.846		C06;C04
1608	1993		0.344	2019	P24385	CCND1	0.4	595	0.89057	CURATED	Neoplastic Process	C0014859	Digestive System Diseases; Neoplasms	Esophageal Neoplasms	group	0.963	DTO_05007584	0.923	Enzyme modulator	C06;C04
1609	1996		0.291	2020	P10415	BCL2	0.4	596	0.55903	CURATED	Neoplastic Process	C0014859	Digestive System Diseases; Neoplasms	Esophageal Neoplasms	group	1	DTO_05007599	0.885	Signaling	C06;C04
1610	1995		0.328	2019	P12821	ACE	0.4	1636	1.0344e-37	CURATED	Disease or Syndrome	C0017661	Female Urogenital Diseases and Pregnancy Complications; Male Urogenital Diseases; Immune System Diseases	IGA Glomerulonephritis	disease	0.894	DTO_05007624	0.923	Enzyme	C13;C12;C20
1611	1995		0.367	2020	P01019	AGT	0.4	183	4.9706e-08	CURATED	Disease or Syndrome	C0017661	Female Urogenital Diseases and Pregnancy Complications; Male Urogenital Diseases; Immune System Diseases	IGA Glomerulonephritis	disease	0.957	DTO_05007584	0.923	Enzyme modulator	C13;C12;C20
1612	1993		0.287	2019	P01137	TGFB1	0.4	7040	0.03685	CURATED	Disease or Syndrome	C0017661	Female Urogenital Diseases and Pregnancy Complications; Male Urogenital Diseases; Immune System Diseases	IGA Glomerulonephritis	disease	0.833	DTO_05007599	0.962	Signaling	C13;C12;C20
1613	1995		0.369	2020	P16410	CTLA4	0.4	1493	0.94085	CURATED	Disease or Syndrome	C0018213	Eye Diseases; Immune System Diseases; Endocrine System Diseases	Graves Disease	disease	0.906		0.923		C11;C20;C19
1614	2009		0.565	2009	O60663	LMX1B	0.4	4010	0.74637	CURATED	Disease or Syndrome	C0018965	Pathological Conditions, Signs and Symptoms; Female Urogenital Diseases and Pregnancy Complications; Male Urogenital Diseases	Hematuria	phenotype	1	DTO_05007557	0.731	Nucleic acid binding	C23;C13;C12
1615	1986		0.288	2020	P01579	IFNG	0.4	3458	0.47156	CURATED	Disease or Syndrome	C0019158	Digestive System Diseases	Hepatitis	group	0.947		0.962		C06
1616	2009		0.43	2009	P48023	FASLG	0.4	356	0.18345	CURATED	Disease or Syndrome	C0019158	Digestive System Diseases	Hepatitis	group	1	DTO_05007599	0.885	Signaling	C06
1617	2000		0.523	2019	Q15223	NECTIN1	0.4	5818	0.061154	CURATED	Disease or Syndrome	C0019348	Infections; Skin and Connective Tissue Diseases	Herpes Simplex Infections	group	1		0.808		C01;C17
1618	1998		0.415	2018	P10321	HLA-C	0.4	3107	1.5695e-06	CURATED	Disease or Syndrome	C0019693	Infections; Immune System Diseases	HIV Infections	group	0.933		0.846		C01;C20
1619	1985		0.288	2019	P01579	IFNG	0.4	3458	0.47156	CURATED	Disease or Syndrome	C0019693	Infections; Immune System Diseases	HIV Infections	group	1		0.962		C01;C20
1620	1985		0.336	2019	P60568	IL2	0.4	3558	0.47968	CURATED	Disease or Syndrome	C0019693	Infections; Immune System Diseases	HIV Infections	group	1		0.885		C01;C20
1621	1993		0.281	2019	P22301	IL10	0.4	3586	0.0058874	CURATED	Disease or Syndrome	C0019693	Infections; Immune System Diseases	HIV Infections	group	0.962		0.923		C01;C20
1622	2007		0.475	2019	P43629	KIR3DL1	0.4	3811	8.3578e-14	CURATED	Disease or Syndrome	C0019693	Infections; Immune System Diseases	HIV Infections	group	0.923	DTO_05007575	0.769	Receptor	C01;C20
1623	1997		0.39	2016	P11226	MBL2	0.4	4153	0.0026836	CURATED	Disease or Syndrome	C0019693	Infections; Immune System Diseases	HIV Infections	group	1	DTO_05007575	0.846	Receptor	C01;C20
1624	1998		0.321	2019	P13500	CCL2	0.4	6347	0.60786	CURATED	Disease or Syndrome	C0019693	Infections; Immune System Diseases	HIV Infections	group	1	DTO_05007599	0.962	Signaling	C01;C20
1625	1997		0.379	2019	P48061	CXCL12	0.4	6387	0.11851	CURATED	Disease or Syndrome	C0019693	Infections; Immune System Diseases	HIV Infections	group	1		0.846		C01;C20
1626	2008		0.324	2020	Q9NZQ7	CD274	0.4	29126	0.01916	CURATED	Neoplastic Process	C0019829	Neoplasms; Immune System Diseases; Hemic and Lymphatic Diseases	Hodgkin Disease	disease	1	DTO_05007575	0.923	Receptor	C04;C20;C15
1627	2010		0.495	2017		PVT1	0.4	5820	NA	CURATED	Neoplastic Process	C0019829	Neoplasms; Immune System Diseases; Hemic and Lymphatic Diseases	Hodgkin Disease	disease	1		0.731		C04;C20;C15
1628	1987		0.444	2020	P28908	TNFRSF8	0.4	943	0.86407	CURATED	Neoplastic Process	C0019829	Neoplasms; Immune System Diseases; Hemic and Lymphatic Diseases	Hodgkin Disease	disease	0.991		0.808		C04;C20;C15
1629	2008		0.457	2019	P35372	OPRM1	0.4	4988	7.8882e-11	CURATED	Sign or Symptom	C0020429	Pathological Conditions, Signs and Symptoms; Nervous System Diseases	Hyperalgesia	phenotype	1	DTO_02300001	0.808	G-protein coupled receptor	C23;C10
1630	2009		0.42	2019	Q15109	AGER	0.4	177	6.3528e-16	CURATED	Disease or Syndrome	C0020456	Nutritional and Metabolic Diseases	Hyperglycemia	disease	1	DTO_05007575	0.885	Receptor	C18
1631	1975		0.431	2020	P01275	GCG	0.4	2641	0.034814	CURATED	Disease or Syndrome	C0020456	Nutritional and Metabolic Diseases	Hyperglycemia	disease	0.966		0.885		C18
1632	2009		0.349	2019	P41159	LEP	0.4	3952	0.46491	CURATED	Disease or Syndrome	C0020456	Nutritional and Metabolic Diseases	Hyperglycemia	disease	1		0.846		C18
1633	2008		0.357	2020	Q16236	NFE2L2	0.4	4780	0.0035719	CURATED	Disease or Syndrome	C0020456	Nutritional and Metabolic Diseases	Hyperglycemia	disease	1	DTO_05007624	0.885	Enzyme	C18
1634	2001		0.378	2020	P29474	NOS3	0.4	4846	6.7246e-07	CURATED	Disease or Syndrome	C0020456	Nutritional and Metabolic Diseases	Hyperglycemia	disease	1		0.885		C18
1635	2010		0.321	2019	P13500	CCL2	0.4	6347	0.60786	CURATED	Disease or Syndrome	C0020456	Nutritional and Metabolic Diseases	Hyperglycemia	disease	1	DTO_05007599	0.962	Signaling	C18
1636	2004		0.376	2019	Q15848	ADIPOQ	0.4	9370	4.6434e-09	CURATED	Disease or Syndrome	C0020456	Nutritional and Metabolic Diseases	Hyperglycemia	disease	1		0.885		C18
1637	2005		0.438	2019	Q9Y2R2	PTPN22	0.4	26191	3.4921e-21	CURATED	Disease or Syndrome	C0021390	Digestive System Diseases	Inflammatory Bowel Diseases	group	0.714		0.846		C06
1638	2011		0.736	2012	Q7Z5P9	MUC19	0.4	283463	6.2216e-32	CURATED	Disease or Syndrome	C0021390	Digestive System Diseases	Inflammatory Bowel Diseases	group	1		0.615		C06
1639	2012	strong	0.447	2020	P98170	XIAP	0.4	331	0.91837	CURATED	Disease or Syndrome	C0021390	Digestive System Diseases	Inflammatory Bowel Diseases	group	1	DTO_05007584	0.808	Enzyme modulator	C06
1640	1995		0.364	2019	P05362	ICAM1	0.4	3383	0.035295	CURATED	Disease or Syndrome	C0021390	Digestive System Diseases	Inflammatory Bowel Diseases	group	1		0.962		C06
1641	1992		0.248	2019	P05231	IL6	0.4	3569	0.31536	CURATED	Disease or Syndrome	C0021390	Digestive System Diseases	Inflammatory Bowel Diseases	group	0.98		0.962		C06
1642	2012	strong	0.579	2019	Q13651	IL10RA	0.4	3587	0.017808	CURATED	Disease or Syndrome	C0021390	Digestive System Diseases	Inflammatory Bowel Diseases	group	1	DTO_05007575	0.692	Receptor	C06
1643	2017		0.588	2017	P16885	PLCG2	0.4	5336	0.99562	CURATED	Disease or Syndrome	C0021390	Digestive System Diseases	Inflammatory Bowel Diseases	group	1	DTO_05007624	0.808	Enzyme	C06
1644	1998		0.314	2019	P35354	PTGS2	0.4	5743	0.99597	CURATED	Disease or Syndrome	C0021390	Digestive System Diseases	Inflammatory Bowel Diseases	group	1	DTO_05007624	0.962	Enzyme	C06
1645	2001		0.287	2020	P01137	TGFB1	0.4	7040	0.03685	CURATED	Disease or Syndrome	C0021390	Digestive System Diseases	Inflammatory Bowel Diseases	group	1	DTO_05007599	0.962	Signaling	C06
1646	2013		0.494	2013	P17096	HMGA1	0.4	3159	0.83209	CURATED	Pathologic Function	C0021655	Nutritional and Metabolic Diseases	Insulin Resistance	phenotype	1	DTO_05007557	0.769	Nucleic acid binding	C18
1647	2007		0.511	2007	P35858	IGFALS	0.4	3483	5.4379e-11	CURATED	Pathologic Function	C0021655	Nutritional and Metabolic Diseases	Insulin Resistance	phenotype	1	DTO_05007575	0.846	Receptor	C18
1648	2009		0.488	2009	P35568	IRS1	0.4	3667	0.023645	CURATED	Pathologic Function	C0021655	Nutritional and Metabolic Diseases	Insulin Resistance	phenotype	1		0.769		C18
1649	1997		0.529	1997	Q14654	KCNJ11	0.4	3767	0.010894	CURATED	Pathologic Function	C0021655	Nutritional and Metabolic Diseases	Insulin Resistance	phenotype	1	DTO_01300327	0.615	Ion channel	C18
1650	2004		0.585	2004	P11150	LIPC	0.4	3990	3.2764e-07	CURATED	Pathologic Function	C0021655	Nutritional and Metabolic Diseases	Insulin Resistance	phenotype	1	DTO_05007624	0.654	Enzyme	C18
1651	2005		0.358	2011	P37231	PPARG	0.4	5468	0.029194	CURATED	Pathologic Function	C0021655	Nutritional and Metabolic Diseases	Insulin Resistance	phenotype	1	DTO_00102000	0.885	Nuclear receptor	C18
1652	2005		0.454	2005	Q9HD89	RETN	0.4	56729	0.036545	CURATED	Pathologic Function	C0021655	Nutritional and Metabolic Diseases	Insulin Resistance	phenotype	1		0.808		C18
1653	2000		0.523	2000	P18031	PTPN1	0.4	5770	0.81293	CURATED	Pathologic Function	C0021655	Nutritional and Metabolic Diseases	Insulin Resistance	phenotype	1		0.731		C18
1654	2015		0.535	2015	Q9Y4H2	IRS2	0.4	8660	0.99032	CURATED	Pathologic Function	C0021655	Nutritional and Metabolic Diseases	Insulin Resistance	phenotype	1		0.654		C18
1655	1994		0.3	2016	P42771;Q8N726	CDKN2A	0.4	1029	0.39474	CURATED	Neoplastic Process	C0023418	Neoplasms	leukemia	disease	0.958		0.885		C04
1656	2001		0.55	2018	Q99062	CSF3R	0.4	1441	1.5225e-10	CURATED	Neoplastic Process	C0023418	Neoplasms	leukemia	disease	1	DTO_05007599	0.692	Signaling	C04
1657	1994		0.453	2019	P11308	ERG	0.4	2078	0.96413	CURATED	Neoplastic Process	C0023418	Neoplasms	leukemia	disease	1	DTO_05007542	0.808	Transcription factor	C04
1658	1998		0.531	2018	P78395	PRAME	0.4	23532	2.394e-07	CURATED	Neoplastic Process	C0023418	Neoplasms	leukemia	disease	1		0.577		C04
1659	1999		0.38	2019	P09488	GSTM1	0.4	2944	0.0020641	CURATED	Neoplastic Process	C0023418	Neoplasms	leukemia	disease	0.846		0.923		C04
1660	NA		0.462	NA	P52701	MSH6	0.4	2956	3.6705e-05	CURATED	Neoplastic Process	C0023418	Neoplasms	leukemia	disease	NA	DTO_05007557	0.731	Nucleic acid binding	C04
1661	1985		0.336	2019	P60568	IL2	0.4	3558	0.47968	CURATED	Neoplastic Process	C0023418	Neoplasms	leukemia	disease	1		0.885		C04
1662	1997		0.385	2019	O60674	JAK2	0.4	3717	0.65372	CURATED	Neoplastic Process	C0023418	Neoplasms	leukemia	disease	0.947	DTO_03300101	0.885	Kinase	C04
1663	1987		0.41	2020	Q03164	KMT2A	0.4	4297	1	CURATED	Neoplastic Process	C0023418	Neoplasms	leukemia	disease	0.997		0.885		C04
1664	1993		0.305	2019	P60484	PTEN	0.4	5728	0.25651	CURATED	Neoplastic Process	C0023418	Neoplasms	leukemia	disease	1	DTO_05007624	0.923	Enzyme	C04
1665	2003		0.385	2019	Q06124	PTPN11	0.4	5781	0.99998	CURATED	Neoplastic Process	C0023418	Neoplasms	leukemia	disease	1		0.923		C04
1666	1992		0.344	2018	P24385	CCND1	0.4	595	0.89057	CURATED	Neoplastic Process	C0023418	Neoplasms	leukemia	disease	1	DTO_05007584	0.923	Enzyme modulator	C04
1667	2005	strong	0.32	2019	P40763	STAT3	0.4	6774	1	CURATED	Neoplastic Process	C0023418	Neoplasms	leukemia	disease	0.962	DTO_05007557	0.923	Nucleic acid binding	C04
1668	1992		0.422	2019	P19544	WT1	0.4	7490	0.99648	CURATED	Neoplastic Process	C0023418	Neoplasms	leukemia	disease	1	DTO_05007557	0.808	Nucleic acid binding	C04
1669	1998		0.413	2018	P50591	TNFSF10	0.4	8743	0.13495	CURATED	Neoplastic Process	C0023418	Neoplasms	leukemia	disease	0.833	DTO_05007599	0.885	Signaling	C04
1670	2005	strong	0.496	2019	P49715	CEBPA	0.4	1050	0.55365	CURATED	Neoplastic Process	C0023465	Neoplasms	Acute monocytic leukemia	disease	1	DTO_05007542	0.692	Transcription factor	C04
1671	2011		0.445	2019	Q9Y6K1	DNMT3A	0.4	1788	7.3538e-39	CURATED	Neoplastic Process	C0023465	Neoplasms	Acute monocytic leukemia	disease	0.952		0.846		C04
1672	1983	strong	0.468	2017	Q8NB91	FANCB	0.4	2187	0.99631	CURATED	Neoplastic Process	C0023465	Neoplasms	Acute monocytic leukemia	disease	1		0.769		C04
1673	1993		0.41	2019	Q03164	KMT2A	0.4	4297	1	CURATED	Neoplastic Process	C0023465	Neoplasms	Acute monocytic leukemia	disease	0.986		0.885		C04
1674	1994		0.41	2016	Q03164	KMT2A	0.4	4297	1	CURATED	Neoplastic Process	C0023479	Neoplasms	Acute myelomonocytic leukemia	disease	1		0.885		C04
1675	2005		0.415	2019	P15502	ELN	0.4	2006	2.1429e-14	CURATED	Disease or Syndrome	C0024117	Respiratory Tract Diseases	Chronic Obstructive Airway Disease	disease	1		0.885		C08
1676	1997		0.5	2017	P07099	EPHX1	0.4	2052	3.2154e-09	CURATED	Disease or Syndrome	C0024117	Respiratory Tract Diseases	Chronic Obstructive Airway Disease	disease	0.923		0.846		C08
1677	2017		0.839	2019	Q9Y4B5	MTCL1	0.4	23255	8.834e-05	CURATED	Disease or Syndrome	C0024117	Respiratory Tract Diseases	Chronic Obstructive Airway Disease	disease	1		0.192		C08
1678	2006		0.248	2020	P05231	IL6	0.4	3569	0.31536	CURATED	Disease or Syndrome	C0024117	Respiratory Tract Diseases	Chronic Obstructive Airway Disease	disease	0.967		0.962		C08
1679	2000		0.31	2020	P10145	CXCL8	0.4	3576	0.00027377	CURATED	Disease or Syndrome	C0024117	Respiratory Tract Diseases	Chronic Obstructive Airway Disease	disease	0.965	DTO_05007599	0.962	Signaling	C08
1680	2017		0.751	2019	P57772	EEFSEC	0.4	60678	2.6975e-08	CURATED	Disease or Syndrome	C0024117	Respiratory Tract Diseases	Chronic Obstructive Airway Disease	disease	1	DTO_05007624	0.385	Enzyme	C08
1681	2000		0.231	2020	P01375	TNF	0.4	7124	0.8033	CURATED	Disease or Syndrome	C0024117	Respiratory Tract Diseases	Chronic Obstructive Airway Disease	disease	0.952	DTO_05007599	0.962	Signaling	C08
1682	1987		0.299	2020	P02741	CRP	0.4	1401	0.0036969	CURATED	Disease or Syndrome	C0024141	Skin and Connective Tissue Diseases; Immune System Diseases	Lupus Erythematosus, Systemic	disease	0.923		0.962		C17;C20
1683	1999		0.452	2019	O75015	FCGR3B	0.4	2215	3.0294e-07	CURATED	Disease or Syndrome	C0024141	Skin and Connective Tissue Diseases; Immune System Diseases	Lupus Erythematosus, Systemic	disease	0.925	DTO_05007620	0.962	Cell adhesion	C17;C20
1684	1996		0.332	2018	P05112	IL4	0.4	3565	0.0047372	CURATED	Disease or Syndrome	C0024141	Skin and Connective Tissue Diseases; Immune System Diseases	Lupus Erythematosus, Systemic	disease	0.895		0.962		C17;C20
1685	1990		0.248	2019	P05231	IL6	0.4	3569	0.31536	CURATED	Disease or Syndrome	C0024141	Skin and Connective Tissue Diseases; Immune System Diseases	Lupus Erythematosus, Systemic	disease	0.952		0.962		C17;C20
1686	1997		0.406	2019	P01236	PRL	0.4	5617	2.9015e-07	CURATED	Disease or Syndrome	C0024141	Skin and Connective Tissue Diseases; Immune System Diseases	Lupus Erythematosus, Systemic	disease	0.963	DTO_05007599	0.885	Signaling	C17;C20
1687	2004		0.441	2019	Q9HBE4	IL21	0.4	59067	0.6254	CURATED	Disease or Syndrome	C0024141	Skin and Connective Tissue Diseases; Immune System Diseases	Lupus Erythematosus, Systemic	disease	1		0.769		C17;C20
1688	2008		0.532	2015	P00751	CFB	0.4	629	4.6696e-16	CURATED	Disease or Syndrome	C0024141	Skin and Connective Tissue Diseases; Immune System Diseases	Lupus Erythematosus, Systemic	disease	1		0.769		C17;C20
1689	2001		0.518	2019	O60602	TLR5	0.4	7100	2.4773e-13	CURATED	Disease or Syndrome	C0024141	Skin and Connective Tissue Diseases; Immune System Diseases	Lupus Erythematosus, Systemic	disease	0.882		0.885		C17;C20
1690	2010	strong	0.705	2010	P09871	C1S	0.4	716	0.00067654	CURATED	Disease or Syndrome	C0024141	Skin and Connective Tissue Diseases; Immune System Diseases	Lupus Erythematosus, Systemic	disease	1	DTO_05007624	0.462	Enzyme	C17;C20
1691	2005		0.359	2019	P04040	CAT	0.4	847	1.6263e-10	CURATED	Disease or Syndrome	C0024141	Skin and Connective Tissue Diseases; Immune System Diseases	Lupus Erythematosus, Systemic	disease	0.818	DTO_05007624	0.962	Enzyme	C17;C20
1692	1993		0.377	2020	P09919	CSF3	0.4	1440	0.38046	CURATED	Neoplastic Process	C0026764	Neoplasms; Immune System Diseases; Hemic and Lymphatic Diseases; Cardiovascular Diseases	Multiple Myeloma	disease	0.969		0.885		C04;C20;C15;C14
1693	2013		0.769	2013	Q9UIG4	PSORS1C2	0.4	170680	0.0024913	CURATED	Neoplastic Process	C0026764	Neoplasms; Immune System Diseases; Hemic and Lymphatic Diseases; Cardiovascular Diseases	Multiple Myeloma	disease	1		0.308		C04;C20;C15;C14
1694	1989		0.248	2020	P05231	IL6	0.4	3569	0.31536	CURATED	Neoplastic Process	C0026764	Neoplasms; Immune System Diseases; Hemic and Lymphatic Diseases; Cardiovascular Diseases	Multiple Myeloma	disease	0.982		0.962		C04;C20;C15;C14
1695	2000		0.43	2020	Q07820	MCL1	0.4	4170	0.96349	CURATED	Neoplastic Process	C0026764	Neoplasms; Immune System Diseases; Hemic and Lymphatic Diseases; Cardiovascular Diseases	Multiple Myeloma	disease	0.984	DTO_05007599	0.808	Signaling	C04;C20;C15;C14
1696	1997		0.384	2019	P15941	MUC1	0.4	4582	0.018774	CURATED	Neoplastic Process	C0026764	Neoplasms; Immune System Diseases; Hemic and Lymphatic Diseases; Cardiovascular Diseases	Multiple Myeloma	disease	1		0.885		C04;C20;C15;C14
1697	1988		0.344	2020	P01106	MYC	0.4	4609	0.99801	CURATED	Neoplastic Process	C0026764	Neoplasms; Immune System Diseases; Hemic and Lymphatic Diseases; Cardiovascular Diseases	Multiple Myeloma	disease	0.976	DTO_05007542	0.923	Transcription factor	C04;C20;C15;C14
1698	2011		0.722	2017	Q96C45	ULK4	0.4	54986	4.4336e-38	CURATED	Neoplastic Process	C0026764	Neoplasms; Immune System Diseases; Hemic and Lymphatic Diseases; Cardiovascular Diseases	Multiple Myeloma	disease	1	DTO_03300101	0.385	Kinase	C04;C20;C15;C14
1699	1992		0.291	2020	P10415	BCL2	0.4	596	0.55903	CURATED	Neoplastic Process	C0026764	Neoplasms; Immune System Diseases; Hemic and Lymphatic Diseases; Cardiovascular Diseases	Multiple Myeloma	disease	1	DTO_05007599	0.885	Signaling	C04;C20;C15;C14
1700	2007		0.381	2018	P01588	EPO	0.4	2056	0.01125	CURATED	Disease or Syndrome	C0027051	Pathological Conditions, Signs and Symptoms; Cardiovascular Diseases	Myocardial Infarction	disease	0.917		0.885		C23;C14
1701	2003		0.324	2018	P03372	ESR1	0.4	2099	0.9992	CURATED	Disease or Syndrome	C0027051	Pathological Conditions, Signs and Symptoms; Cardiovascular Diseases	Myocardial Infarction	disease	0.929	DTO_00102000	0.962	Nuclear receptor	C23;C14
1702	1997		0.415	2019	P00734	F2	0.4	2147	0.0011118	CURATED	Disease or Syndrome	C0027051	Pathological Conditions, Signs and Symptoms; Cardiovascular Diseases	Myocardial Infarction	disease	0.892	DTO_05007624	0.885	Enzyme	C23;C14
1703	1995		0.441	2019	P12259	F5	0.4	2153	5.919e-15	CURATED	Disease or Syndrome	C0027051	Pathological Conditions, Signs and Symptoms; Cardiovascular Diseases	Myocardial Infarction	disease	0.962	DTO_05007624	0.846	Enzyme	C23;C14
1704	1995		0.623	2006	P08709	F7	0.4	2155	1.349e-05	CURATED	Disease or Syndrome	C0027051	Pathological Conditions, Signs and Symptoms; Cardiovascular Diseases	Myocardial Infarction	disease	1	DTO_05007624	0.615	Enzyme	C23;C14
1705	1986		0.338	2020	P02649	APOE	0.4	348	0.0018685	CURATED	Disease or Syndrome	C0027051	Pathological Conditions, Signs and Symptoms; Cardiovascular Diseases	Myocardial Infarction	disease	0.959		0.962		C23;C14
1706	2000		0.248	2020	P05231	IL6	0.4	3569	0.31536	CURATED	Disease or Syndrome	C0027051	Pathological Conditions, Signs and Symptoms; Cardiovascular Diseases	Myocardial Infarction	disease	0.901		0.962		C23;C14
1707	1996		0.485	2018	P05106	ITGB3	0.4	3690	0.0017189	CURATED	Disease or Syndrome	C0027051	Pathological Conditions, Signs and Symptoms; Cardiovascular Diseases	Myocardial Infarction	disease	0.824	DTO_05007575	0.846	Receptor	C23;C14
1708	2004		0.7	2012	P05162	LGALS2	0.4	3957	0.020219	CURATED	Disease or Syndrome	C0027051	Pathological Conditions, Signs and Symptoms; Cardiovascular Diseases	Myocardial Infarction	disease	0.8	DTO_05007599	0.385	Signaling	C23;C14
1709	2006		0.469	2019	P08235	NR3C2	0.4	4306	0.83739	CURATED	Disease or Syndrome	C0027051	Pathological Conditions, Signs and Symptoms; Cardiovascular Diseases	Myocardial Infarction	disease	0.929	DTO_00102000	0.846	Nuclear receptor	C23;C14
1710	1986		0.445	2019	P00750	PLAT	0.4	5327	5.6593e-05	CURATED	Disease or Syndrome	C0027051	Pathological Conditions, Signs and Symptoms; Cardiovascular Diseases	Myocardial Infarction	disease	0.978	DTO_05007624	0.885	Enzyme	C23;C14
1711	2009		0.291	2019	P10415	BCL2	0.4	596	0.55903	CURATED	Disease or Syndrome	C0027051	Pathological Conditions, Signs and Symptoms; Cardiovascular Diseases	Myocardial Infarction	disease	1	DTO_05007599	0.885	Signaling	C23;C14
1712	1991		0.37	2019	P00797	REN	0.4	5972	2.4297e-07	CURATED	Disease or Syndrome	C0027051	Pathological Conditions, Signs and Symptoms; Cardiovascular Diseases	Myocardial Infarction	disease	0.958	DTO_05007624	0.923	Enzyme	C23;C14
1713	2008		0.533	2020	Q9H244	P2RY12	0.4	64805	0.0016859	CURATED	Disease or Syndrome	C0027051	Pathological Conditions, Signs and Symptoms; Cardiovascular Diseases	Myocardial Infarction	disease	0.895	DTO_02300001	0.731	G-protein coupled receptor	C23;C14
1714	1997		0.457	2016	P07204	THBD	0.4	7056	0.053769	CURATED	Disease or Syndrome	C0027051	Pathological Conditions, Signs and Symptoms; Cardiovascular Diseases	Myocardial Infarction	disease	1		0.769		C23;C14
1715	2001		0.52	2019	P19429	TNNI3	0.4	7137	0.096284	CURATED	Disease or Syndrome	C0027051	Pathological Conditions, Signs and Symptoms; Cardiovascular Diseases	Myocardial Infarction	disease	1	DTO_05007530	0.769	Cellular structure	C23;C14
1716	2005		0.54	2018	P23510	TNFSF4	0.4	7292	0.049378	CURATED	Disease or Syndrome	C0027051	Pathological Conditions, Signs and Symptoms; Cardiovascular Diseases	Myocardial Infarction	disease	1	DTO_05007599	0.808	Signaling	C23;C14
1717	2006		0.502	2019	P43490	NAMPT	0.4	10135	0.97914	CURATED	Disease or Syndrome	C0028754	Pathological Conditions, Signs and Symptoms; Nutritional and Metabolic Diseases	Obesity	disease	1	DTO_05007599	0.808	Signaling	C23;C18
1718	NA	strong	0.631	NA	Q8TAM2	TTC8	0.4	123016	1.1846e-06	CURATED	Disease or Syndrome	C0028754	Pathological Conditions, Signs and Symptoms; Nutritional and Metabolic Diseases	Obesity	disease	NA		0.5		C23;C18
1719	2009		0.729	2019	Q96B42	TMEM18	0.4	129787	0.0022182	CURATED	Disease or Syndrome	C0028754	Pathological Conditions, Signs and Symptoms; Nutritional and Metabolic Diseases	Obesity	disease	0.966		0.308		C23;C18
1720	NA	strong	0.659	NA	Q8N3I7	BBS5	0.4	129880	4.8446e-06	CURATED	Disease or Syndrome	C0028754	Pathological Conditions, Signs and Symptoms; Nutritional and Metabolic Diseases	Obesity	disease	NA		0.577		C23;C18
1721	2009		0.792	2019	Q8TDQ7	GNPDA2	0.4	132789	0.0084836	CURATED	Disease or Syndrome	C0028754	Pathological Conditions, Signs and Symptoms; Nutritional and Metabolic Diseases	Obesity	disease	0.846	DTO_05007624	0.346	Enzyme	C23;C18
1722	NA	strong	0.674	NA	Q6ZW61	BBS12	0.4	166379	2.3352e-07	CURATED	Disease or Syndrome	C0028754	Pathological Conditions, Signs and Symptoms; Nutritional and Metabolic Diseases	Obesity	disease	NA		0.462		C23;C18
1723	2011		0.493	2011	Q12882	DPYD	0.4	1806	3.3686e-22	CURATED	Disease or Syndrome	C0028754	Pathological Conditions, Signs and Symptoms; Nutritional and Metabolic Diseases	Obesity	disease	1	DTO_05007624	0.846	Enzyme	C23;C18
1724	2013		0.769	2013		RMST	0.4	196475	NA	CURATED	Disease or Syndrome	C0028754	Pathological Conditions, Signs and Symptoms; Nutritional and Metabolic Diseases	Obesity	disease	1		0.385		C23;C18
1725	2008		0.311	2020	P31749	AKT1	0.4	207	0.9759	CURATED	Disease or Syndrome	C0028754	Pathological Conditions, Signs and Symptoms; Nutritional and Metabolic Diseases	Obesity	disease	1	DTO_03300101	0.962	Kinase	C23;C18
1726	2005		0.545	2020	O00519	FAAH	0.4	2166	4.4449e-11	CURATED	Disease or Syndrome	C0028754	Pathological Conditions, Signs and Symptoms; Nutritional and Metabolic Diseases	Obesity	disease	0.905		0.692		C23;C18
1727	2004		0.474	2019	P49327	FASN	0.4	2194	1	CURATED	Disease or Syndrome	C0028754	Pathological Conditions, Signs and Symptoms; Nutritional and Metabolic Diseases	Obesity	disease	1	DTO_05007624	0.846	Enzyme	C23;C18
1728	2009		0.695	2019	Q7Z3B1	NEGR1	0.4	257194	0.99173	CURATED	Disease or Syndrome	C0028754	Pathological Conditions, Signs and Symptoms; Nutritional and Metabolic Diseases	Obesity	disease	0.917		0.577		C23;C18
1729	2005		0.485	2019	Q9NSA1	FGF21	0.4	26291	0.029439	CURATED	Disease or Syndrome	C0028754	Pathological Conditions, Signs and Symptoms; Nutritional and Metabolic Diseases	Obesity	disease	0.989	DTO_05007599	0.769	Signaling	C23;C18
1730	1996		0.431	2020	P01275	GCG	0.4	2641	0.034814	CURATED	Disease or Syndrome	C0028754	Pathological Conditions, Signs and Symptoms; Nutritional and Metabolic Diseases	Obesity	disease	0.992		0.885		C23;C18
1731	1982		0.373	2019	P01241	GH1	0.4	2688	0.030057	CURATED	Disease or Syndrome	C0028754	Pathological Conditions, Signs and Symptoms; Nutritional and Metabolic Diseases	Obesity	disease	1	DTO_05007599	0.923	Signaling	C23;C18
1732	1999		0.518	2018	P16520	GNB3	0.4	2784	3.3303e-11	CURATED	Disease or Syndrome	C0028754	Pathological Conditions, Signs and Symptoms; Nutritional and Metabolic Diseases	Obesity	disease	0.939	DTO_05007624	0.808	Enzyme	C23;C18
1733	1997		0.555	2019	P28335	HTR2C	0.4	3358	0.037023	CURATED	Disease or Syndrome	C0028754	Pathological Conditions, Signs and Symptoms; Nutritional and Metabolic Diseases	Obesity	disease	0.957	DTO_02300001	0.692	G-protein coupled receptor	C23;C18
1734	1997		0.39	2018	P01344	IGF2	0.4	3481	0.044127	CURATED	Disease or Syndrome	C0028754	Pathological Conditions, Signs and Symptoms; Nutritional and Metabolic Diseases	Obesity	disease	0.895		0.885		C23;C18
1735	2006		0.67	2019	O14520	AQP7	0.4	364	4.0504e-16	CURATED	Disease or Syndrome	C0028754	Pathological Conditions, Signs and Symptoms; Nutritional and Metabolic Diseases	Obesity	disease	1	DTO_01300327	0.462	Ion channel	C23;C18
1736	1992		0.449	2018	P01130	LDLR	0.4	3949	9.841e-24	CURATED	Disease or Syndrome	C0028754	Pathological Conditions, Signs and Symptoms; Nutritional and Metabolic Diseases	Obesity	disease	1		0.885		C23;C18
1737	2005		0.305	2019	P14780	MMP9	0.4	4318	1.8869e-17	CURATED	Disease or Syndrome	C0028754	Pathological Conditions, Signs and Symptoms; Nutritional and Metabolic Diseases	Obesity	disease	0.909	DTO_05007624	0.923	Enzyme	C23;C18
1738	1996		0.359	2019	P05121	SERPINE1	0.4	5054	0.043609	CURATED	Disease or Syndrome	C0028754	Pathological Conditions, Signs and Symptoms; Nutritional and Metabolic Diseases	Obesity	disease	0.971	DTO_05007584	0.885	Enzyme modulator	C23;C18
1739	2006		0.498	2020	Q9BY76	ANGPTL4	0.4	51129	2.3089e-11	CURATED	Disease or Syndrome	C0028754	Pathological Conditions, Signs and Symptoms; Nutritional and Metabolic Diseases	Obesity	disease	1	DTO_05007599	0.731	Signaling	C23;C18
1740	2003		0.59	2019	O60240	PLIN1	0.4	5346	3.1486e-11	CURATED	Disease or Syndrome	C0028754	Pathological Conditions, Signs and Symptoms; Nutritional and Metabolic Diseases	Obesity	disease	1		0.654		C23;C18
1741	1997		0.432	2019	Q07869	PPARA	0.4	5465	0.030182	CURATED	Disease or Syndrome	C0028754	Pathological Conditions, Signs and Symptoms; Nutritional and Metabolic Diseases	Obesity	disease	0.881	DTO_00102000	0.885	Nuclear receptor	C23;C18
1742	2004		0.513	2019	Q03181	PPARD	0.4	5467	0.99497	CURATED	Disease or Syndrome	C0028754	Pathological Conditions, Signs and Symptoms; Nutritional and Metabolic Diseases	Obesity	disease	1	DTO_00102000	0.846	Nuclear receptor	C23;C18
1743	NA	strong	0.505	NA	Q9NXB0	MKS1	0.4	54903	3.3768e-16	CURATED	Disease or Syndrome	C0028754	Pathological Conditions, Signs and Symptoms; Nutritional and Metabolic Diseases	Obesity	disease	NA	DTO_05007621	0.769	Extracellular structure	C23;C18
1744	NA	strong	0.682	NA	Q8IWZ6	BBS7	0.4	55212	7.0515e-09	CURATED	Disease or Syndrome	C0028754	Pathological Conditions, Signs and Symptoms; Nutritional and Metabolic Diseases	Obesity	disease	NA		0.462		C23;C18
1745	2013		0.653	2013	P24723	PRKCH	0.4	5583	0.42878	CURATED	Disease or Syndrome	C0028754	Pathological Conditions, Signs and Symptoms; Nutritional and Metabolic Diseases	Obesity	disease	1	DTO_03300101	0.577	Kinase	C23;C18
1746	2004		0.588	2019	P10082	PYY	0.4	5697	0.011784	CURATED	Disease or Syndrome	C0028754	Pathological Conditions, Signs and Symptoms; Nutritional and Metabolic Diseases	Obesity	disease	0.926	DTO_05007599	0.615	Signaling	C23;C18
1747	1999		0.523	2019	P18031	PTPN1	0.4	5770	0.81293	CURATED	Disease or Syndrome	C0028754	Pathological Conditions, Signs and Symptoms; Nutritional and Metabolic Diseases	Obesity	disease	0.944		0.731		C23;C18
1748	1995		0.231	2020	P01375	TNF	0.4	7124	0.8033	CURATED	Disease or Syndrome	C0028754	Pathological Conditions, Signs and Symptoms; Nutritional and Metabolic Diseases	Obesity	disease	0.958	DTO_05007599	0.962	Signaling	C23;C18
1749	1997		0.545	2020	P25874	UCP1	0.4	7350	1.6903e-11	CURATED	Disease or Syndrome	C0028754	Pathological Conditions, Signs and Symptoms; Nutritional and Metabolic Diseases	Obesity	disease	0.952	DTO_05007405	0.769	Transporter	C23;C18
1750	1997		0.493	2019	P55851	UCP2	0.4	7351	1.5497e-10	CURATED	Disease or Syndrome	C0028754	Pathological Conditions, Signs and Symptoms; Nutritional and Metabolic Diseases	Obesity	disease	0.882	DTO_05007405	0.808	Transporter	C23;C18
1751	NA	strong	0.636	NA	Q9H0F7	ARL6	0.4	84100	0.01013	CURATED	Disease or Syndrome	C0028754	Pathological Conditions, Signs and Symptoms; Nutritional and Metabolic Diseases	Obesity	disease	NA		0.462		C23;C18
1752	2003		0.568	2003	P58335	ANTXR2	0.4	118429	0.086921	CURATED	Disease or Syndrome	C0029456	Nutritional and Metabolic Diseases; Musculoskeletal Diseases	Osteoporosis	disease	1	DTO_05007575	0.808	Receptor	C18;C05
1753	1994		0.248	2019	P05231	IL6	0.4	3569	0.31536	CURATED	Disease or Syndrome	C0029456	Nutritional and Metabolic Diseases; Musculoskeletal Diseases	Osteoporosis	disease	1		0.962		C18;C05
1754	2003		0.295	2019	P00533	EGFR	0.4	1956	0.36837	CURATED	Neoplastic Process	C0030297	Digestive System Diseases; Neoplasms; Endocrine System Diseases	Pancreatic Neoplasm	disease	1	DTO_03300101	0.885	Kinase	C06;C04;C19
1755	2003		0.327	2019	Q16665	HIF1A	0.4	3091	0.9777	CURATED	Neoplastic Process	C0030297	Digestive System Diseases; Neoplasms; Endocrine System Diseases	Pancreatic Neoplasm	disease	1	DTO_05007542	0.923	Transcription factor	C06;C04;C19
1756	2003		0.32	2019	P40763	STAT3	0.4	6774	1	CURATED	Neoplastic Process	C0030297	Digestive System Diseases; Neoplasms; Endocrine System Diseases	Pancreatic Neoplasm	disease	1	DTO_05007557	0.923	Nucleic acid binding	C06;C04;C19
1757	2009		0.422	2009	P19544	WT1	0.4	7490	0.99648	CURATED	Neoplastic Process	C0030297	Digestive System Diseases; Neoplasms; Endocrine System Diseases	Pancreatic Neoplasm	disease	1	DTO_05007557	0.808	Nucleic acid binding	C06;C04;C19
1758	2009		0.861	2019		PARK16	0.4	100359403	NA	CURATED	Disease or Syndrome	C0030567	Nervous System Diseases	Parkinson Disease	disease	0.963		0.077		C10
1759	2010		0.475	2020	O00429	DNM1L	0.4	10059	0.00056753	CURATED	Disease or Syndrome	C0030567	Nervous System Diseases	Parkinson Disease	disease	1	DTO_05007584	0.808	Enzyme modulator	C10
1760	2009		0.453	2019	Q9UBK2	PPARGC1A	0.4	10891	0.9973	CURATED	Disease or Syndrome	C0030567	Nervous System Diseases	Parkinson Disease	disease	0.857	DTO_05007542	0.885	Transcription factor	C10
1761	2004		0.466	2020	P00450	CP	0.4	1356	4.2013e-10	CURATED	Disease or Syndrome	C0030567	Nervous System Diseases	Parkinson Disease	disease	0.938	DTO_05007624	0.846	Enzyme	C10
1762	1992		0.437	2019	P10635	CYP2D6	0.4	1565	1.0793e-25	CURATED	Disease or Syndrome	C0030567	Nervous System Diseases	Parkinson Disease	disease	0.879		0.885		C10
1763	1993		0.434	2020	P39905	GDNF	0.4	2668	0.2035	CURATED	Disease or Syndrome	C0030567	Nervous System Diseases	Parkinson Disease	disease	0.983	DTO_05007599	0.885	Signaling	C10
1764	1999		0.421	2020	P14136	GFAP	0.4	2670	1.4601e-06	CURATED	Disease or Syndrome	C0030567	Nervous System Diseases	Parkinson Disease	disease	1		0.885		C10
1765	2016		0.769	2018	Q96A57	TMEM230	0.4	29058	0.00018056	CURATED	Disease or Syndrome	C0030567	Nervous System Diseases	Parkinson Disease	disease	0.923		0.115		C10
1766	1999		0.38	2019	P09488	GSTM1	0.4	2944	0.0020641	CURATED	Disease or Syndrome	C0030567	Nervous System Diseases	Parkinson Disease	disease	0.75		0.923		C10
1767	2002		0.436	2018	Q30201	HFE	0.4	3077	2.5587e-08	CURATED	Disease or Syndrome	C0030567	Nervous System Diseases	Parkinson Disease	disease	0.727		0.846		C10
1768	1997		0.381	2020	P09601	HMOX1	0.4	3162	0.0096817	CURATED	Disease or Syndrome	C0030567	Nervous System Diseases	Parkinson Disease	disease	0.905		0.923		C10
1769	2006		0.502	2018	P38646	HSPA9	0.4	3313	0.96852	CURATED	Disease or Syndrome	C0030567	Nervous System Diseases	Parkinson Disease	disease	0.818		0.885		C10
1770	2001		0.248	2019	P05231	IL6	0.4	3569	0.31536	CURATED	Disease or Syndrome	C0030567	Nervous System Diseases	Parkinson Disease	disease	1		0.962		C10
1771	1994		0.465	2019	P21397	MAOA	0.4	4128	0.99928	CURATED	Disease or Syndrome	C0030567	Nervous System Diseases	Parkinson Disease	disease	0.87		0.769		C10
1772	2004		0.337	2019	P42898	MTHFR	0.4	4524	3.2068e-10	CURATED	Disease or Syndrome	C0030567	Nervous System Diseases	Parkinson Disease	disease	1		0.885		C10
1773	1997		0.408	2019	P29475	NOS1	0.4	4842	1	CURATED	Disease or Syndrome	C0030567	Nervous System Diseases	Parkinson Disease	disease	0.727		0.885		C10
1774	2002		0.344	2018	P08183	ABCB1	0.4	5243	1.2564e-05	CURATED	Disease or Syndrome	C0030567	Nervous System Diseases	Parkinson Disease	disease	0.9	DTO_05007405	0.885	Transporter	C10
1775	2011		0.656	2019	Q96QK1	VPS35	0.4	55737	0.96921	CURATED	Disease or Syndrome	C0030567	Nervous System Diseases	Parkinson Disease	disease	0.931	DTO_05007405	0.5	Transporter	C10
1776	1995		0.345	2020	P23560	BDNF	0.4	627	0.65626	CURATED	Disease or Syndrome	C0030567	Nervous System Diseases	Parkinson Disease	disease	0.906	DTO_05007599	0.923	Signaling	C10
1777	1994		0.453	2020	Q01959	SLC6A3	0.4	6531	0.99758	CURATED	Disease or Syndrome	C0030567	Nervous System Diseases	Parkinson Disease	disease	0.935	DTO_05007405	0.885	Transporter	C10
1778	1993		0.379	2020	P00441	SOD1	0.4	6647	0.1773	CURATED	Disease or Syndrome	C0030567	Nervous System Diseases	Parkinson Disease	disease	0.971	DTO_05007624	0.962	Enzyme	C10
1779	1997		0.379	2019	P04179	SOD2	0.4	6648	0.15499	CURATED	Disease or Syndrome	C0030567	Nervous System Diseases	Parkinson Disease	disease	1	DTO_05007624	0.923	Enzyme	C10
1780	1999		0.231	2020	P01375	TNF	0.4	7124	0.8033	CURATED	Disease or Syndrome	C0030567	Nervous System Diseases	Parkinson Disease	disease	0.98	DTO_05007599	0.962	Signaling	C10
1781	2005		0.299	2019	P02741	CRP	0.4	1401	0.0036969	CURATED	Disease or Syndrome	C0031099	Stomatognathic Diseases	Periodontitis	disease	0.941		0.962		C07
1782	2004		0.305	2020	P14780	MMP9	0.4	4318	1.8869e-17	CURATED	Disease or Syndrome	C0031099	Stomatognathic Diseases	Periodontitis	disease	0.9	DTO_05007624	0.923	Enzyme	C07
1783	2010		0.288	2019	P01579	IFNG	0.4	3458	0.47156	CURATED	Disease or Syndrome	C0032285	Infections; Respiratory Tract Diseases	Pneumonia	disease	1		0.962		C01;C08
1784	2002		0.248	2020	P05231	IL6	0.4	3569	0.31536	CURATED	Disease or Syndrome	C0032285	Infections; Respiratory Tract Diseases	Pneumonia	disease	1		0.962		C01;C08
1785	2002		0.386	2020	P35225	IL13	0.4	3596	0.014426	CURATED	Disease or Syndrome	C0032285	Infections; Respiratory Tract Diseases	Pneumonia	disease	0.929		0.846		C01;C08
1786	2007		0.324	2019	Q16552	IL17A	0.4	3605	0.043049	CURATED	Disease or Syndrome	C0032285	Infections; Respiratory Tract Diseases	Pneumonia	disease	1		0.923		C01;C08
1787	2009		0.414	2020	Q99836	MYD88	0.4	4615	0.12443	CURATED	Disease or Syndrome	C0032285	Infections; Respiratory Tract Diseases	Pneumonia	disease	0.917	DTO_05007584	0.923	Enzyme modulator	C01;C08
1788	2002		0.321	2019	O00206	TLR4	0.4	7099	4.6131e-09	CURATED	Disease or Syndrome	C0032285	Infections; Respiratory Tract Diseases	Pneumonia	disease	1		0.962		C01;C08
1789	1998		0.231	2020	P01375	TNF	0.4	7124	0.8033	CURATED	Disease or Syndrome	C0032285	Infections; Respiratory Tract Diseases	Pneumonia	disease	0.966	DTO_05007599	0.962	Signaling	C01;C08
1790	2011		0.409	2020	O95760	IL33	0.4	90865	8.2925e-10	CURATED	Disease or Syndrome	C0032285	Infections; Respiratory Tract Diseases	Pneumonia	disease	1		0.885		C01;C08
1791	2000		0.644	2019	O60383	GDF9	0.4	2661	5.5222e-06	CURATED	Disease or Syndrome	C0032460	Neoplasms; Female Urogenital Diseases and Pregnancy Complications; Endocrine System Diseases	Polycystic Ovary Syndrome	disease	1	DTO_05007599	0.385	Signaling	C04;C13;C19
1792	1989		0.445	2019	P01308	INS	0.4	3630	0.30091	CURATED	Disease or Syndrome	C0032460	Neoplasms; Female Urogenital Diseases and Pregnancy Complications; Endocrine System Diseases	Polycystic Ovary Syndrome	disease	0.824		0.923		C04;C13;C19
1793	1998		0.349	2019	P41159	LEP	0.4	3952	0.46491	CURATED	Disease or Syndrome	C0032460	Neoplasms; Female Urogenital Diseases and Pregnancy Complications; Endocrine System Diseases	Polycystic Ovary Syndrome	disease	0.906		0.846		C04;C13;C19
1794	2000		0.659	2019	O95972	BMP15	0.4	9210	0.0001832	CURATED	Disease or Syndrome	C0032460	Neoplasms; Female Urogenital Diseases and Pregnancy Complications; Endocrine System Diseases	Polycystic Ovary Syndrome	disease	0.923	DTO_05007599	0.385	Signaling	C04;C13;C19
1795	2017	strong	0.553	2017	P29400	COL4A5	0.4	1287	1	CURATED	Finding	C0033687	Pathological Conditions, Signs and Symptoms; Female Urogenital Diseases and Pregnancy Complications; Male Urogenital Diseases	Proteinuria	phenotype	1		0.654		C23;C13;C12
1796	2010		0.338	2010	P02649	APOE	0.4	348	0.0018685	CURATED	Finding	C0033687	Pathological Conditions, Signs and Symptoms; Female Urogenital Diseases and Pregnancy Complications; Male Urogenital Diseases	Proteinuria	phenotype	1		0.962		C23;C13;C12
1797	2012	strong	0.505	2012	P35579	MYH9	0.4	4627	1	CURATED	Finding	C0033687	Pathological Conditions, Signs and Symptoms; Female Urogenital Diseases and Pregnancy Complications; Male Urogenital Diseases	Proteinuria	phenotype	1		0.808		C23;C13;C12
1798	2014	strong	0.644	2014	Q27J81	INF2	0.4	64423	0.97346	CURATED	Finding	C0033687	Pathological Conditions, Signs and Symptoms; Female Urogenital Diseases and Pregnancy Complications; Male Urogenital Diseases	Proteinuria	phenotype	1		0.423		C23;C13;C12
1799	2002		0.353	2002	P10451	SPP1	0.4	6696	2.146e-06	CURATED	Finding	C0033687	Pathological Conditions, Signs and Symptoms; Female Urogenital Diseases and Pregnancy Complications; Male Urogenital Diseases	Proteinuria	phenotype	1		0.885		C23;C13;C12
1800	2005	strong	0.514	2005	Q9Y210	TRPC6	0.4	7225	3.0274e-07	CURATED	Finding	C0033687	Pathological Conditions, Signs and Symptoms; Female Urogenital Diseases and Pregnancy Complications; Male Urogenital Diseases	Proteinuria	phenotype	1	DTO_01300327	0.692	Ion channel	C23;C13;C12
1801	2003		0.299	2020	P02741	CRP	0.4	1401	0.0036969	CURATED	Disease or Syndrome	C0033860	Skin and Connective Tissue Diseases	Psoriasis	disease	0.875		0.962		C17
1802	1978		0.415	2020	P10321	HLA-C	0.4	3107	1.5695e-06	CURATED	Disease or Syndrome	C0033860	Skin and Connective Tissue Diseases	Psoriasis	disease	0.945		0.846		C17
1803	2009		0.751	2017	Q5TA77	LCE3B	0.4	353143	0.0034323	CURATED	Disease or Syndrome	C0033860	Skin and Connective Tissue Diseases	Psoriasis	disease	0.862		0.231		C17
1804	2009		0.743	2017	Q5T5A8	LCE3C	0.4	353144	0.47523	CURATED	Disease or Syndrome	C0033860	Skin and Connective Tissue Diseases	Psoriasis	disease	0.867		0.269		C17
1805	1990		0.276	2019	P01584	IL1B	0.4	3553	0.13005	CURATED	Disease or Syndrome	C0033860	Skin and Connective Tissue Diseases	Psoriasis	disease	1		0.962		C17
1806	2002		0.332	2018	P05112	IL4	0.4	3565	0.0047372	CURATED	Disease or Syndrome	C0033860	Skin and Connective Tissue Diseases	Psoriasis	disease	1		0.962		C17
1807	1989		0.248	2020	P05231	IL6	0.4	3569	0.31536	CURATED	Disease or Syndrome	C0033860	Skin and Connective Tissue Diseases	Psoriasis	disease	0.941		0.962		C17
1808	2004		0.415	2020	Q9NPF7	IL23A	0.4	51561	0.35806	CURATED	Disease or Syndrome	C0033860	Skin and Connective Tissue Diseases	Psoriasis	disease	0.956	DTO_05007599	0.846	Signaling	C17
1809	2010		0.792	2010	P50452	SERPINB8	0.4	5271	2.7764e-09	CURATED	Disease or Syndrome	C0033860	Skin and Connective Tissue Diseases	Psoriasis	disease	1	DTO_05007584	0.154	Enzyme modulator	C17
1810	1995		0.546	2020	P31151	S100A7	0.4	6278	0.45274	CURATED	Disease or Syndrome	C0033860	Skin and Connective Tissue Diseases	Psoriasis	disease	0.957	DTO_05007616	0.769	Calcium-binding protein	C17
1811	1991		0.231	2020	P01375	TNF	0.4	7124	0.8033	CURATED	Disease or Syndrome	C0033860	Skin and Connective Tissue Diseases	Psoriasis	disease	0.979	DTO_05007599	0.962	Signaling	C17
1812	1993		0.236	2018	P04637	TP53	0.4	7157	0.53235	CURATED	Disease or Syndrome	C0033860	Skin and Connective Tissue Diseases	Psoriasis	disease	1	DTO_05007542	0.962	Transcription factor	C17
1813	2000		0.436	2020	P35318	ADM	0.4	133	0.040831	CURATED	Disease or Syndrome	C0036690	Pathological Conditions, Signs and Symptoms; Infections	Septicemia	disease	1	DTO_05007599	0.808	Signaling	C23;C01
1814	2000		0.377	2020	P09919	CSF3	0.4	1440	0.38046	CURATED	Disease or Syndrome	C0036690	Pathological Conditions, Signs and Symptoms; Infections	Septicemia	disease	1		0.885		C23;C01
1815	2005		0.446	2019	Q15389	ANGPT1	0.4	284	0.95208	CURATED	Disease or Syndrome	C0036690	Pathological Conditions, Signs and Symptoms; Infections	Septicemia	disease	1	DTO_05007599	0.808	Signaling	C23;C01
1816	2004		0.368	2020	P09429	HMGB1	0.4	3146	0.82035	CURATED	Disease or Syndrome	C0036690	Pathological Conditions, Signs and Symptoms; Infections	Septicemia	disease	0.956	DTO_05007557	0.923	Nucleic acid binding	C23;C01
1817	1998		0.288	2019	P01579	IFNG	0.4	3458	0.47156	CURATED	Disease or Syndrome	C0036690	Pathological Conditions, Signs and Symptoms; Infections	Septicemia	disease	1		0.962		C23;C01
1818	2000		0.281	2019	P22301	IL10	0.4	3586	0.0058874	CURATED	Disease or Syndrome	C0036690	Pathological Conditions, Signs and Symptoms; Infections	Septicemia	disease	0.974		0.923		C23;C01
1819	2003		0.364	2019	P35228	NOS2	0.4	4843	4.0277e-15	CURATED	Disease or Syndrome	C0036690	Pathological Conditions, Signs and Symptoms; Infections	Septicemia	disease	1		0.923		C23;C01
1820	2000		0.504	2019	P04070	PROC	0.4	5624	1.9118e-05	CURATED	Disease or Syndrome	C0036690	Pathological Conditions, Signs and Symptoms; Infections	Septicemia	disease	1	DTO_05007624	0.808	Enzyme	C23;C01
1821	2001		0.321	2020	O00206	TLR4	0.4	7099	4.6131e-09	CURATED	Disease or Syndrome	C0036690	Pathological Conditions, Signs and Symptoms; Infections	Septicemia	disease	0.967		0.962		C23;C01
1822	1995		0.231	2020	P01375	TNF	0.4	7124	0.8033	CURATED	Disease or Syndrome	C0036690	Pathological Conditions, Signs and Symptoms; Infections	Septicemia	disease	0.981	DTO_05007599	0.962	Signaling	C23;C01
1823	2005		0.351	2020	P42574	CASP3	0.4	836	0.10017	CURATED	Disease or Syndrome	C0036690	Pathological Conditions, Signs and Symptoms; Infections	Septicemia	disease	1	DTO_05007624	0.923	Enzyme	C23;C01
1824	2007		0.48	2019	P29460	IL12B	0.4	3593	0.00011439	CURATED	Disease or Syndrome	C0038013	Musculoskeletal Diseases	Ankylosing spondylitis	disease	1	DTO_05007599	0.885	Signaling	C05
1825	2018		0.471	2018	Q00534	CDK6	0.4	1021	0.98315	CURATED	Disease or Syndrome	C0038454	Nervous System Diseases; Cardiovascular Diseases	Cerebrovascular accident	group	1	DTO_03300101	0.731	Kinase	C10;C14
1826	2003		0.38	2019	P05305	EDN1	0.4	1906	0.45504	CURATED	Disease or Syndrome	C0038454	Nervous System Diseases; Cardiovascular Diseases	Cerebrovascular accident	group	1	DTO_05007599	0.846	Signaling	C10;C14
1827	1998		0.317	2020	P02768	ALB	0.4	213	0.64329	CURATED	Disease or Syndrome	C0038454	Nervous System Diseases; Cardiovascular Diseases	Cerebrovascular accident	group	0.958	DTO_05007405	0.962	Transporter	C10;C14
1828	2018		0.769	2018	Q9Y2L9	LRCH1	0.4	23143	0.99552	CURATED	Disease or Syndrome	C0038454	Nervous System Diseases; Cardiovascular Diseases	Cerebrovascular accident	group	1		0.269		C10;C14
1829	2004	strong	0.537	2018	P06280	GLA	0.4	2717	0.99675	CURATED	Disease or Syndrome	C0038454	Nervous System Diseases; Cardiovascular Diseases	Cerebrovascular accident	group	1		0.769		C10;C14
1830	2000		0.276	2020	P01584	IL1B	0.4	3553	0.13005	CURATED	Disease or Syndrome	C0038454	Nervous System Diseases; Cardiovascular Diseases	Cerebrovascular accident	group	0.909		0.962		C10;C14
1831	1995		0.373	2018	P18510	IL1RN	0.4	3557	0.030914	CURATED	Disease or Syndrome	C0038454	Nervous System Diseases; Cardiovascular Diseases	Cerebrovascular accident	group	0.944		0.923		C10;C14
1832	1996		0.248	2020	P05231	IL6	0.4	3569	0.31536	CURATED	Disease or Syndrome	C0038454	Nervous System Diseases; Cardiovascular Diseases	Cerebrovascular accident	group	0.979		0.962		C10;C14
1833	2018		0.584	2018	O14649	KCNK3	0.4	3777	0.90018	CURATED	Disease or Syndrome	C0038454	Nervous System Diseases; Cardiovascular Diseases	Cerebrovascular accident	group	1	DTO_01300327	0.654	Ion channel	C10;C14
1834	2018		0.67	2018	Q14432	PDE3A	0.4	5139	0.00019291	CURATED	Disease or Syndrome	C0038454	Nervous System Diseases; Cardiovascular Diseases	Cerebrovascular accident	group	1		0.577		C10;C14
1835	1989		0.445	2020	P00750	PLAT	0.4	5327	5.6593e-05	CURATED	Disease or Syndrome	C0038454	Nervous System Diseases; Cardiovascular Diseases	Cerebrovascular accident	group	0.973	DTO_05007624	0.885	Enzyme	C10;C14
1836	2004		0.314	2018	P35354	PTGS2	0.4	5743	0.99597	CURATED	Disease or Syndrome	C0038454	Nervous System Diseases; Cardiovascular Diseases	Cerebrovascular accident	group	1	DTO_05007624	0.962	Enzyme	C10;C14
1837	2018		0.644	2018	Q93097	WNT2B	0.4	7482	0.038333	CURATED	Disease or Syndrome	C0038454	Nervous System Diseases; Cardiovascular Diseases	Cerebrovascular accident	group	1	DTO_05007599	0.615	Signaling	C10;C14
1838	1997		0.537	2019	Q13093	PLA2G7	0.4	7941	5.3314e-22	CURATED	Disease or Syndrome	C0038454	Nervous System Diseases; Cardiovascular Diseases	Cerebrovascular accident	group	1	DTO_05007624	0.769	Enzyme	C10;C14
1839	2004		0.524	2019	P13224	GP1BB	0.4	2812	0.51249	CURATED	Disease or Syndrome	C0040034	Hemic and Lymphatic Diseases	Thrombocytopenia	phenotype	1		0.769		C15
1840	1994		0.522	2020	P02776	PF4	0.4	5196	0.043062	CURATED	Disease or Syndrome	C0040034	Hemic and Lymphatic Diseases	Thrombocytopenia	phenotype	0.955	DTO_05007599	0.846	Signaling	C15
1841	1999	strong	0.578	2009	P20062	TCN2	0.4	6948	1.0478e-06	CURATED	Disease or Syndrome	C0040034	Hemic and Lymphatic Diseases	Thrombocytopenia	phenotype	1		0.615		C15
1842	1995		0.612	2017	P35611	ADD1	0.4	118	0.9883	CURATED	Disease or Syndrome	C0085580	Cardiovascular Diseases	Essential Hypertension	disease	0.944	DTO_05007530	0.615	Cellular structure	C14
1843	1998		0.518	2017	P16520	GNB3	0.4	2784	3.3303e-11	CURATED	Disease or Syndrome	C0085580	Cardiovascular Diseases	Essential Hypertension	disease	0.909	DTO_05007624	0.808	Enzyme	C14
1844	1997		0.367	2020	P38398	BRCA1	0.4	672	9.2157e-29	CURATED	Neoplastic Process	C0235974	Digestive System Diseases; Neoplasms; Endocrine System Diseases	Pancreatic carcinoma	disease	1	DTO_05007624	0.923	Enzyme	C06;C04;C19
1845	1995		0.379	2019	P51587	BRCA2	0.4	675	2.3581e-25	CURATED	Neoplastic Process	C0235974	Digestive System Diseases; Neoplasms; Endocrine System Diseases	Pancreatic carcinoma	disease	0.986	DTO_05007557	0.846	Nucleic acid binding	C06;C04;C19
1846	1996		0.512	2019	P11597	CETP	0.4	1071	1.1892e-23	CURATED	Disease or Syndrome	C0242339	Nutritional and Metabolic Diseases	Dyslipidemias	group	1		0.731		C18
1847	1994		0.453	2019	P04114	APOB	0.4	338	1.9234e-16	CURATED	Disease or Syndrome	C0242339	Nutritional and Metabolic Diseases	Dyslipidemias	group	1		0.808		C18
1848	1994		0.338	2020	P02649	APOE	0.4	348	0.0018685	CURATED	Disease or Syndrome	C0242339	Nutritional and Metabolic Diseases	Dyslipidemias	group	0.985		0.962		C18
1849	1996		0.449	2019	P01130	LDLR	0.4	3949	9.841e-24	CURATED	Disease or Syndrome	C0242339	Nutritional and Metabolic Diseases	Dyslipidemias	group	0.917		0.885		C18
1850	1995		0.474	2019	P06858	LPL	0.4	4023	1.2712e-09	CURATED	Disease or Syndrome	C0242339	Nutritional and Metabolic Diseases	Dyslipidemias	group	0.976	DTO_05007624	0.808	Enzyme	C18
1851	2000		0.432	2019	Q07869	PPARA	0.4	5465	0.030182	CURATED	Disease or Syndrome	C0242339	Nutritional and Metabolic Diseases	Dyslipidemias	group	0.975	DTO_00102000	0.885	Nuclear receptor	C18
1852	2000		0.358	2020	P37231	PPARG	0.4	5468	0.029194	CURATED	Disease or Syndrome	C0242339	Nutritional and Metabolic Diseases	Dyslipidemias	group	1	DTO_00102000	0.885	Nuclear receptor	C18
1853	2008		0.292	2020	P42336	PIK3CA	0.4	5290	1	CURATED	Neoplastic Process	C0278996	Neoplasms	Malignant Head and Neck Neoplasm	disease	1	DTO_03300101	0.923	Kinase	C04
1854	2013		0.322	2020	P42338	PIK3CB	0.4	5291	0.99964	CURATED	Neoplastic Process	C0278996	Neoplasms	Malignant Head and Neck Neoplasm	disease	1	DTO_03300101	0.885	Kinase	C04
1855	1999		0.291	2015	P10415	BCL2	0.4	596	0.55903	CURATED	Neoplastic Process	C0278996	Neoplasms	Malignant Head and Neck Neoplasm	disease	1	DTO_05007599	0.885	Signaling	C04
1856	1992		0.236	2020	P04637	TP53	0.4	7157	0.53235	CURATED	Neoplastic Process	C0278996	Neoplasms	Malignant Head and Neck Neoplasm	disease	0.97	DTO_05007542	0.962	Transcription factor	C04
1857	2000		0.266	2019	P15692	VEGFA	0.4	7422	2.4085e-05	CURATED	Neoplastic Process	C0278996	Neoplasms	Malignant Head and Neck Neoplasm	disease	0.933	DTO_05007599	0.923	Signaling	C04
1858	2000	definitive	0.46	2019	O96017	CHEK2	0.4	11200	1.2103e-24	CURATED	Neoplastic Process	C0346153	Neoplasms; Skin and Connective Tissue Diseases	Breast Cancer, Familial	disease	0.939	DTO_03300101	0.808	Kinase	C04;C17
1859	1998	definitive	0.374	2019	Q13315	ATM	0.4	472	5.5884e-47	CURATED	Neoplastic Process	C0346153	Neoplasms; Skin and Connective Tissue Diseases	Breast Cancer, Familial	disease	1	DTO_03300101	0.885	Kinase	C04;C17
1860	1993		0.367	2019	P38398	BRCA1	0.4	672	9.2157e-29	CURATED	Neoplastic Process	C0346153	Neoplasms; Skin and Connective Tissue Diseases	Breast Cancer, Familial	disease	0.946	DTO_05007624	0.923	Enzyme	C04;C17
1861	1995		0.379	2019	P51587	BRCA2	0.4	675	2.3581e-25	CURATED	Neoplastic Process	C0346153	Neoplasms; Skin and Connective Tissue Diseases	Breast Cancer, Familial	disease	0.961	DTO_05007557	0.846	Nucleic acid binding	C04;C17
1862	1998		0.451	2017	P11245	NAT2	0.4	10	3.2744e-06	CURATED	Neoplastic Process	C0376358	Neoplasms; Male Urogenital Diseases	Malignant neoplasm of prostate	disease	0.882	DTO_05007624	0.885	Enzyme	C04;C12
1863	1995		0.403	2019	P38936	CDKN1A	0.4	1026	0.0018575	CURATED	Neoplastic Process	C0376358	Neoplasms; Male Urogenital Diseases	Malignant neoplasm of prostate	disease	0.966		0.769		C04;C12
1864	1996		0.409	2019	P46527	CDKN1B	0.4	1027	0.62376	CURATED	Neoplastic Process	C0376358	Neoplasms; Male Urogenital Diseases	Malignant neoplasm of prostate	disease	0.875		0.769		C04;C12
1865	2003		0.488	2018	Q92597	NDRG1	0.4	10397	0.011324	CURATED	Neoplastic Process	C0376358	Neoplasms; Male Urogenital Diseases	Malignant neoplasm of prostate	disease	1	DTO_05007624	0.731	Enzyme	C04;C12
1866	2006		0.603	2014	Q9UKW4	VAV3	0.4	10451	8.4532e-14	CURATED	Neoplastic Process	C0376358	Neoplasms; Male Urogenital Diseases	Malignant neoplasm of prostate	disease	1		0.615		C04;C12
1867	2005		0.556	2018	O95994	AGR2	0.4	10551	9.2381e-08	CURATED	Neoplastic Process	C0376358	Neoplasms; Male Urogenital Diseases	Malignant neoplasm of prostate	disease	1	DTO_05007624	0.692	Enzyme	C04;C12
1868	2014		0.601	2019	P49454	CENPF	0.4	1063	1.8822e-36	CURATED	Neoplastic Process	C0376358	Neoplasms; Male Urogenital Diseases	Malignant neoplasm of prostate	disease	1		0.654		C04;C12
1869	2003		0.498	2019	Q13007	IL24	0.4	11009	5.8826e-07	CURATED	Neoplastic Process	C0376358	Neoplasms; Male Urogenital Diseases	Malignant neoplasm of prostate	disease	1		0.769		C04;C12
1870	2012		0.628	2019	O14646	CHD1	0.4	1105	1	CURATED	Neoplastic Process	C0376358	Neoplasms; Male Urogenital Diseases	Malignant neoplasm of prostate	disease	1		0.692		C04;C12
1871	2000		0.426	2019	P10909	CLU	0.4	1191	7.8072e-05	CURATED	Neoplastic Process	C0376358	Neoplasms; Male Urogenital Diseases	Malignant neoplasm of prostate	disease	0.978		0.885		C04;C12
1872	2005		0.4	2019	P21964	COMT	0.4	1312	1.1377e-06	CURATED	Neoplastic Process	C0376358	Neoplasms; Male Urogenital Diseases	Malignant neoplasm of prostate	disease	0.727	DTO_05007624	0.923	Enzyme	C04;C12
1873	2003		0.428	2019	Q92793	CREBBP	0.4	1387	1	CURATED	Neoplastic Process	C0376358	Neoplasms; Male Urogenital Diseases	Malignant neoplasm of prostate	disease	1		0.808		C04;C12
1874	2003		0.389	2019	P09874	PARP1	0.4	142	0.00033366	CURATED	Neoplastic Process	C0376358	Neoplasms; Male Urogenital Diseases	Malignant neoplasm of prostate	disease	1		0.923		C04;C12
1875	2002		0.588	2018	Q5VWQ8	DAB2IP	0.4	153090	0.99995	CURATED	Neoplastic Process	C0376358	Neoplasms; Male Urogenital Diseases	Malignant neoplasm of prostate	disease	1	DTO_05007584	0.538	Enzyme modulator	C04;C12
1876	1998		0.436	2019	P04798	CYP1A1	0.4	1543	1.0635e-17	CURATED	Neoplastic Process	C0376358	Neoplasms; Male Urogenital Diseases	Malignant neoplasm of prostate	disease	0.931	DTO_05007624	0.846	Enzyme	C04;C12
1877	2002		0.457	2019	Q16678	CYP1B1	0.4	1545	2.2024e-05	CURATED	Neoplastic Process	C0376358	Neoplasms; Male Urogenital Diseases	Malignant neoplasm of prostate	disease	0.931	DTO_05007624	0.769	Enzyme	C04;C12
1878	1998		0.462	2017	P08684	CYP3A4	0.4	1576	5.7979e-11	CURATED	Neoplastic Process	C0376358	Neoplasms; Male Urogenital Diseases	Malignant neoplasm of prostate	disease	0.844	DTO_05007624	0.885	Enzyme	C04;C12
1879	1999		0.462	2019	P05093	CYP17A1	0.4	1586	0.00026255	CURATED	Neoplastic Process	C0376358	Neoplasms; Male Urogenital Diseases	Malignant neoplasm of prostate	disease	0.91		0.769		C04;C12
1880	1996		0.41	2019	P11511	CYP19A1	0.4	1588	1.7022e-05	CURATED	Neoplastic Process	C0376358	Neoplasms; Male Urogenital Diseases	Malignant neoplasm of prostate	disease	1	DTO_05007624	0.885	Enzyme	C04;C12
1881	2004		0.328	2019	P12821	ACE	0.4	1636	1.0344e-37	CURATED	Neoplastic Process	C0376358	Neoplasms; Male Urogenital Diseases	Malignant neoplasm of prostate	disease	0.833	DTO_05007624	0.923	Enzyme	C04;C12
1882	2003		0.434	2019	P15559	NQO1	0.4	1728	1.1867e-09	CURATED	Neoplastic Process	C0376358	Neoplasms; Male Urogenital Diseases	Malignant neoplasm of prostate	disease	0.909		0.885		C04;C12
1883	2001		0.406	2018	P26358	DNMT1	0.4	1786	1	CURATED	Neoplastic Process	C0376358	Neoplasms; Male Urogenital Diseases	Malignant neoplasm of prostate	disease	1	DTO_05007378	0.885	Epigenetic regulator	C04;C12
1884	2002		0.453	2019	Q9UBC3	DNMT3B	0.4	1789	0.19964	CURATED	Neoplastic Process	C0376358	Neoplasms; Male Urogenital Diseases	Malignant neoplasm of prostate	disease	0.9		0.846		C04;C12
1885	1993		0.357	2019	P01133	EGF	0.4	1950	8.5294e-17	CURATED	Neoplastic Process	C0376358	Neoplasms; Male Urogenital Diseases	Malignant neoplasm of prostate	disease	0.984		0.923		C04;C12
1886	1994		0.295	2019	P00533	EGFR	0.4	1956	0.36837	CURATED	Neoplastic Process	C0376358	Neoplasms; Male Urogenital Diseases	Malignant neoplasm of prostate	disease	0.972	DTO_03300101	0.885	Kinase	C04;C12
1887	1998		0.433	2019	P18146	EGR1	0.4	1958	0.3509	CURATED	Neoplastic Process	C0376358	Neoplasms; Male Urogenital Diseases	Malignant neoplasm of prostate	disease	1	DTO_05007557	0.923	Nucleic acid binding	C04;C12
1888	2002		0.41	2018	P35869	AHR	0.4	196	0.99999	CURATED	Neoplastic Process	C0376358	Neoplasms; Male Urogenital Diseases	Malignant neoplasm of prostate	disease	1	DTO_05007542	0.923	Transcription factor	C04;C12
1889	1992		0.328	2019	P04626	ERBB2	0.4	2064	0.0059892	CURATED	Neoplastic Process	C0376358	Neoplasms; Male Urogenital Diseases	Malignant neoplasm of prostate	disease	0.945	DTO_03300101	0.923	Kinase	C04;C12
1890	2000		0.42	2017	P18074	ERCC2	0.4	2068	7.0654e-20	CURATED	Neoplastic Process	C0376358	Neoplasms; Male Urogenital Diseases	Malignant neoplasm of prostate	disease	0.929	DTO_05007624	0.846	Enzyme	C04;C12
1891	2000		0.311	2019	P31749	AKT1	0.4	207	0.9759	CURATED	Neoplastic Process	C0376358	Neoplasms; Male Urogenital Diseases	Malignant neoplasm of prostate	disease	0.992	DTO_03300101	0.962	Kinase	C04;C12
1892	2005		0.453	2020	P11308	ERG	0.4	2078	0.96413	CURATED	Neoplastic Process	C0376358	Neoplasms; Male Urogenital Diseases	Malignant neoplasm of prostate	disease	0.971	DTO_05007542	0.808	Transcription factor	C04;C12
1893	1996		0.324	2019	P03372	ESR1	0.4	2099	0.9992	CURATED	Neoplastic Process	C0376358	Neoplasms; Male Urogenital Diseases	Malignant neoplasm of prostate	disease	0.97	DTO_00102000	0.962	Nuclear receptor	C04;C12
1894	2001		0.4	2019	Q92731	ESR2	0.4	2100	4.4516e-08	CURATED	Neoplastic Process	C0376358	Neoplasms; Male Urogenital Diseases	Malignant neoplasm of prostate	disease	0.941	DTO_00102000	0.923	Nuclear receptor	C04;C12
1895	2005		0.631	2020	P50549	ETV1	0.4	2115	0.93694	CURATED	Neoplastic Process	C0376358	Neoplasms; Male Urogenital Diseases	Malignant neoplasm of prostate	disease	0.962	DTO_05007542	0.385	Transcription factor	C04;C12
1896	2006		0.545	2020	P43268	ETV4	0.4	2118	2.8688e-08	CURATED	Neoplastic Process	C0376358	Neoplasms; Male Urogenital Diseases	Malignant neoplasm of prostate	disease	0.962	DTO_05007542	0.5	Transcription factor	C04;C12
1897	2002		0.376	2020	Q15910	EZH2	0.4	2146	1	CURATED	Neoplastic Process	C0376358	Neoplasms; Male Urogenital Diseases	Malignant neoplasm of prostate	disease	0.989	DTO_05007378	0.885	Epigenetic regulator	C04;C12
1898	1988		0.383	2018	P09038	FGF2	0.4	2247	0.0184	CURATED	Neoplastic Process	C0376358	Neoplasms; Male Urogenital Diseases	Malignant neoplasm of prostate	disease	0.9	DTO_05007599	0.923	Signaling	C04;C12
1899	2002		0.433	2019	Q12778	FOXO1	0.4	2308	0.99725	CURATED	Neoplastic Process	C0376358	Neoplasms; Male Urogenital Diseases	Malignant neoplasm of prostate	disease	0.933		0.846		C04;C12
1900	2006		0.378	2019	Q96EB6	SIRT1	0.4	23411	0.087326	CURATED	Neoplastic Process	C0376358	Neoplasms; Male Urogenital Diseases	Malignant neoplasm of prostate	disease	1	DTO_05007378	0.885	Epigenetic regulator	C04;C12
1901	1995		0.453	2020	Q04609	FOLH1	0.4	2346	6.1977e-09	CURATED	Neoplastic Process	C0376358	Neoplasms; Male Urogenital Diseases	Malignant neoplasm of prostate	disease	0.983	DTO_05007624	0.885	Enzyme	C04;C12
1902	2014		0.446	2019	O60885	BRD4	0.4	23476	1	CURATED	Neoplastic Process	C0376358	Neoplasms; Male Urogenital Diseases	Malignant neoplasm of prostate	disease	1	DTO_05007378	0.885	Epigenetic regulator	C04;C12
1903	2002		0.51	2020	Q9UHK6	AMACR	0.4	23600	0.027363	CURATED	Neoplastic Process	C0376358	Neoplasms; Male Urogenital Diseases	Malignant neoplasm of prostate	disease	0.966		0.769		C04;C12
1904	2002		0.393	2019	P17302	GJA1	0.4	2697	0.15523	CURATED	Neoplastic Process	C0376358	Neoplasms; Male Urogenital Diseases	Malignant neoplasm of prostate	disease	1	DTO_05007527	0.885	Cell-cell junction	C04;C12
1905	2005		0.424	2019	Q9BYW2	SETD2	0.4	29072	1	CURATED	Neoplastic Process	C0376358	Neoplasms; Male Urogenital Diseases	Malignant neoplasm of prostate	disease	0.933	DTO_05007378	0.846	Epigenetic regulator	C04;C12
1906	1997		0.393	2020	P04150	NR3C1	0.4	2908	0.96958	CURATED	Neoplastic Process	C0376358	Neoplasms; Male Urogenital Diseases	Malignant neoplasm of prostate	disease	1	DTO_00102000	0.885	Nuclear receptor	C04;C12
1907	2000		0.595	2020	P30550	GRPR	0.4	2925	0.22444	CURATED	Neoplastic Process	C0376358	Neoplasms; Male Urogenital Diseases	Malignant neoplasm of prostate	disease	0.973	DTO_02300001	0.538	G-protein coupled receptor	C04;C12
1908	2004		0.43	2019	P49841	GSK3B	0.4	2932	0.95571	CURATED	Neoplastic Process	C0376358	Neoplasms; Male Urogenital Diseases	Malignant neoplasm of prostate	disease	1	DTO_03300101	0.846	Kinase	C04;C12
1909	1998		0.38	2019	P09488	GSTM1	0.4	2944	0.0020641	CURATED	Neoplastic Process	C0376358	Neoplasms; Male Urogenital Diseases	Malignant neoplasm of prostate	disease	0.887		0.923		C04;C12
1910	1994		0.383	2020	P09211	GSTP1	0.4	2950	0.014155	CURATED	Neoplastic Process	C0376358	Neoplasms; Male Urogenital Diseases	Malignant neoplasm of prostate	disease	0.948		0.923		C04;C12
1911	1999		0.393	2016	P30711	GSTT1	0.4	2952	0.00014834	CURATED	Neoplastic Process	C0376358	Neoplasms; Male Urogenital Diseases	Malignant neoplasm of prostate	disease	0.864		0.923		C04;C12
1912	2000		0.327	2019	Q16665	HIF1A	0.4	3091	0.9777	CURATED	Neoplastic Process	C0376358	Neoplasms; Male Urogenital Diseases	Malignant neoplasm of prostate	disease	0.952	DTO_05007542	0.923	Transcription factor	C04;C12
1913	2009		0.381	2019	P09601	HMOX1	0.4	3162	0.0096817	CURATED	Neoplastic Process	C0376358	Neoplasms; Male Urogenital Diseases	Malignant neoplasm of prostate	disease	1		0.923		C04;C12
1914	2007		0.522	2020	P55317	FOXA1	0.4	3169	0.22227	CURATED	Neoplastic Process	C0376358	Neoplasms; Male Urogenital Diseases	Malignant neoplasm of prostate	disease	1	DTO_05007542	0.731	Transcription factor	C04;C12
1915	2001		0.641	2019	P05981	HPN	0.4	3249	0.99911	CURATED	Neoplastic Process	C0376358	Neoplasms; Male Urogenital Diseases	Malignant neoplasm of prostate	disease	0.96	DTO_05007624	0.577	Enzyme	C04;C12
1916	2006		0.458	2019	P27695	APEX1	0.4	328	1.9191e-07	CURATED	Neoplastic Process	C0376358	Neoplasms; Male Urogenital Diseases	Malignant neoplasm of prostate	disease	1		0.846		C04;C12
1917	2002		0.619	2019	P14060	HSD3B1	0.4	3283	2.3984e-07	CURATED	Neoplastic Process	C0376358	Neoplasms; Male Urogenital Diseases	Malignant neoplasm of prostate	disease	1	DTO_05007624	0.462	Enzyme	C04;C12
1918	1993		0.318	2019	P05019	IGF1	0.4	3479	0.2716	CURATED	Neoplastic Process	C0376358	Neoplasms; Male Urogenital Diseases	Malignant neoplasm of prostate	disease	0.946		0.885		C04;C12
1919	1996		0.439	2018	P17936	IGFBP3	0.4	3486	0.91029	CURATED	Neoplastic Process	C0376358	Neoplasms; Male Urogenital Diseases	Malignant neoplasm of prostate	disease	0.943	DTO_05007584	0.808	Enzyme modulator	C04;C12
1920	1994		0.248	2019	P05231	IL6	0.4	3569	0.31536	CURATED	Neoplastic Process	C0376358	Neoplasms; Male Urogenital Diseases	Malignant neoplasm of prostate	disease	0.966		0.962		C04;C12
1921	1999		0.31	2020	P10145	CXCL8	0.4	3576	0.00027377	CURATED	Neoplastic Process	C0376358	Neoplasms; Male Urogenital Diseases	Malignant neoplasm of prostate	disease	0.9	DTO_05007599	0.962	Signaling	C04;C12
1922	2001		0.281	2020	P22301	IL10	0.4	3586	0.0058874	CURATED	Neoplastic Process	C0376358	Neoplasms; Male Urogenital Diseases	Malignant neoplasm of prostate	disease	0.815		0.923		C04;C12
1923	1999		0.412	2019	Q9Y2Q3	GSTK1	0.4	373156	1.9374e-06	CURATED	Neoplastic Process	C0376358	Neoplasms; Male Urogenital Diseases	Malignant neoplasm of prostate	disease	0.909		0.885		C04;C12
1924	1998		0.653	2019	P20151	KLK2	0.4	3817	0.00012775	CURATED	Neoplastic Process	C0376358	Neoplasms; Male Urogenital Diseases	Malignant neoplasm of prostate	disease	0.97	DTO_05007624	0.423	Enzyme	C04;C12
1925	2001		0.349	2020	P41159	LEP	0.4	3952	0.46491	CURATED	Neoplastic Process	C0376358	Neoplasms; Male Urogenital Diseases	Malignant neoplasm of prostate	disease	0.941		0.846		C04;C12
1926	2009		0.363	2020		MIR21	0.4	406991	NA	CURATED	Neoplastic Process	C0376358	Neoplasms; Male Urogenital Diseases	Malignant neoplasm of prostate	disease	0.953		0.846		C04;C12
1927	2004		0.451	2019	P16422	EPCAM	0.4	4072	1.2844e-07	CURATED	Neoplastic Process	C0376358	Neoplasms; Male Urogenital Diseases	Malignant neoplasm of prostate	disease	1		0.885		C04;C12
1928	1999		0.362	2019	Q00987	MDM2	0.4	4193	0.99981	CURATED	Neoplastic Process	C0376358	Neoplasms; Male Urogenital Diseases	Malignant neoplasm of prostate	disease	0.925	DTO_05007557	0.846	Nucleic acid binding	C04;C12
1929	1995		0.38	2020	P08581	MET	0.4	4233	0.96998	CURATED	Neoplastic Process	C0376358	Neoplasms; Male Urogenital Diseases	Malignant neoplasm of prostate	disease	1	DTO_03300101	0.846	Kinase	C04;C12
1930	2001		0.399	2019	P40692	MLH1	0.4	4292	3.41e-05	CURATED	Neoplastic Process	C0376358	Neoplasms; Male Urogenital Diseases	Malignant neoplasm of prostate	disease	1	DTO_05007557	0.808	Nucleic acid binding	C04;C12
1931	2000		0.407	2013	P08473	MME	0.4	4311	1.465e-18	CURATED	Neoplastic Process	C0376358	Neoplasms; Male Urogenital Diseases	Malignant neoplasm of prostate	disease	1	DTO_05007624	0.808	Enzyme	C04;C12
1932	1998		0.305	2020	P14780	MMP9	0.4	4318	1.8869e-17	CURATED	Neoplastic Process	C0376358	Neoplasms; Male Urogenital Diseases	Malignant neoplasm of prostate	disease	0.984	DTO_05007624	0.923	Enzyme	C04;C12
1933	2002		0.553	2018	P21757	MSR1	0.4	4481	2.1571e-20	CURATED	Neoplastic Process	C0376358	Neoplasms; Male Urogenital Diseases	Malignant neoplasm of prostate	disease	0.909	DTO_05007624	0.654	Enzyme	C04;C12
1934	2004		0.337	2017	P42898	MTHFR	0.4	4524	3.2068e-10	CURATED	Neoplastic Process	C0376358	Neoplasms; Male Urogenital Diseases	Malignant neoplasm of prostate	disease	0.75		0.885		C04;C12
1935	1998		0.344	2020	P01106	MYC	0.4	4609	0.99801	CURATED	Neoplastic Process	C0376358	Neoplasms; Male Urogenital Diseases	Malignant neoplasm of prostate	disease	0.97	DTO_05007542	0.923	Transcription factor	C04;C12
1936	2000		0.374	2019	Q13315	ATM	0.4	472	5.5884e-47	CURATED	Neoplastic Process	C0376358	Neoplasms; Male Urogenital Diseases	Malignant neoplasm of prostate	disease	0.943	DTO_03300101	0.885	Kinase	C04;C12
1937	2010		0.357	2018	Q16236	NFE2L2	0.4	4780	0.0035719	CURATED	Neoplastic Process	C0376358	Neoplasms; Male Urogenital Diseases	Malignant neoplasm of prostate	disease	1	DTO_05007624	0.885	Enzyme	C04;C12
1938	2002		0.378	2018	P29474	NOS3	0.4	4846	6.7246e-07	CURATED	Neoplastic Process	C0376358	Neoplasms; Male Urogenital Diseases	Malignant neoplasm of prostate	disease	0.905		0.885		C04;C12
1939	2002		0.453	2018	O15527	OGG1	0.4	4968	3.9314e-12	CURATED	Neoplastic Process	C0376358	Neoplasms; Male Urogenital Diseases	Malignant neoplasm of prostate	disease	0.933		0.808		C04;C12
1940	1998		0.359	2019	P05121	SERPINE1	0.4	5054	0.043609	CURATED	Neoplastic Process	C0376358	Neoplasms; Male Urogenital Diseases	Malignant neoplasm of prostate	disease	0.727	DTO_05007584	0.885	Enzyme modulator	C04;C12
1941	1999		0.542	2017	Q96IZ0	PAWR	0.4	5074	0.089515	CURATED	Neoplastic Process	C0376358	Neoplasms; Male Urogenital Diseases	Malignant neoplasm of prostate	disease	1		0.846		C04;C12
1942	2005		0.322	2020	P42338	PIK3CB	0.4	5291	0.99964	CURATED	Neoplastic Process	C0376358	Neoplasms; Male Urogenital Diseases	Malignant neoplasm of prostate	disease	0.984	DTO_03300101	0.885	Kinase	C04;C12
1943	2005		0.319	2020	O00329	PIK3CD	0.4	5293	0.99999	CURATED	Neoplastic Process	C0376358	Neoplasms; Male Urogenital Diseases	Malignant neoplasm of prostate	disease	0.984	DTO_03300101	0.885	Kinase	C04;C12
[truncated: 276 more rows]
