# Supplementary material for: The Molecular Comorbidity Network of Periodontal Disease
Source: Int J Mol Sci. 2024 Sep 21;25(18):10161. doi: 10.3390/ijms251810161 (PMC11432284; doi:10.3390/ijms251810161)
Supplement: Supplementary file 1 [file ijms-25-10161-s001.zip › Supplementary_Table_S2.csv]

gene_symbol	disease_name
ESR1	Malignant neoplasm of breast
PIK3CA	Malignant neoplasm of breast
BARD1	Malignant neoplasm of breast
BRCA1	Malignant neoplasm of breast
BRCA2	Malignant neoplasm of breast
TP53	Malignant neoplasm of breast
NOD2	Crohn Disease
HNF4A	Diabetes Mellitus, Non-Insulin-Dependent
PAX4	Diabetes Mellitus, Non-Insulin-Dependent
PPP1R3A	Diabetes Mellitus, Non-Insulin-Dependent
FBN1	Marfan Syndrome
MC4R	Obesity
PPARG	Obesity
MEFV	Familial Mediterranean Fever
AR	Malignant neoplasm of prostate
PTEN	Malignant neoplasm of prostate
AKT2	Diabetes Mellitus, Non-Insulin-Dependent
ACE	Alzheimer's Disease
APP	Alzheimer's Disease
PTPN22	Diabetes Mellitus, Insulin-Dependent
GCK	Diabetes Mellitus, Non-Insulin-Dependent
IRS1	Diabetes Mellitus, Non-Insulin-Dependent
KCNJ11	Diabetes Mellitus, Non-Insulin-Dependent
HNF1A	Diabetes Mellitus, Non-Insulin-Dependent
ATM	leukemia
MMP1	Chronic Obstructive Airway Disease
DNASE1	Lupus Erythematosus, Systemic
FCGR2B	Lupus Erythematosus, Systemic
POMC	Obesity
LRP5	Osteoporosis
TP53	Pancreatic Neoplasm
GATA1	Thrombocytopenia
BRCA2	Malignant neoplasm of prostate
TP53	Breast Carcinoma
CHEK2	Malignant neoplasm of breast
ERBB2	Malignant neoplasm of breast
PTEN	Malignant neoplasm of breast
PALB2	Malignant neoplasm of breast
BRIP1	Malignant neoplasm of breast
CAV1	Malignant neoplasm of breast
CDH1	Malignant neoplasm of breast
NEUROD1	Diabetes Mellitus, Non-Insulin-Dependent
SLC2A4	Diabetes Mellitus, Non-Insulin-Dependent
HNF1B	Diabetes Mellitus, Non-Insulin-Dependent
CDKN2A	Esophageal Neoplasms
TREX1	Lupus Erythematosus, Systemic
PTPN22	Lupus Erythematosus, Systemic
PDCD1	Lupus Erythematosus, Systemic
CDKN2A	Pancreatic Neoplasm
CHEK2	Malignant neoplasm of prostate
F5	Hereditary Factor V Deficiency
F12	Hereditary Angioedema Type III
CPE	Obesity
TP53	Adenocarcinoma
ADH1B	Alcoholic Intoxication, Chronic
ADH1C	Alcoholic Intoxication, Chronic
ALDH2	Alcoholic Intoxication, Chronic
GABRA2	Alcoholic Intoxication, Chronic
HTR2A	Alcoholic Intoxication, Chronic
ADAM10	Alzheimer's Disease
GSK3B	Alzheimer's Disease
HFE	Alzheimer's Disease
APOE	Alzheimer's Disease
MAPT	Alzheimer's Disease
TREM2	Alzheimer's Disease
PSEN1	Alzheimer's Disease
HAMP	Anemia
PTPN22	Rheumatoid Arthritis
SLC22A4	Rheumatoid Arthritis
TNF	Rheumatoid Arthritis
TBX21	Asthma
IL5	Asthma
IL13	Asthma
CCL11	Asthma
TGFB1	Asthma
LDLR	Atherosclerosis
KCNH2	Atrial Fibrillation
EP300	Malignant neoplasm of breast
AKT1	Malignant neoplasm of breast
FGFR2	Malignant neoplasm of breast
KRAS	Malignant neoplasm of breast
ATM	Malignant neoplasm of breast
IL23R	Ulcerative Colitis
NOD2	Ulcerative Colitis
APOE	Coronary heart disease
IL23R	Crohn Disease
HLA-DRB1	Crohn Disease
IRGM	Crohn Disease
IL10	Crohn Disease
ATG16L1	Crohn Disease
SLC6A4	Depressive disorder
INS	Diabetes Mellitus
INS	Diabetes Mellitus, Insulin-Dependent
HNF1A	Diabetes Mellitus, Insulin-Dependent
ADCY5	Diabetes Mellitus, Non-Insulin-Dependent
CAPN10	Diabetes Mellitus, Non-Insulin-Dependent
HMGA1	Diabetes Mellitus, Non-Insulin-Dependent
INS	Diabetes Mellitus, Non-Insulin-Dependent
INSR	Diabetes Mellitus, Non-Insulin-Dependent
PDX1	Diabetes Mellitus, Non-Insulin-Dependent
ENPP1	Diabetes Mellitus, Non-Insulin-Dependent
PPARG	Diabetes Mellitus, Non-Insulin-Dependent
CDKAL1	Diabetes Mellitus, Non-Insulin-Dependent
SLC2A2	Diabetes Mellitus, Non-Insulin-Dependent
ABCC8	Diabetes Mellitus, Non-Insulin-Dependent
TCF7L2	Diabetes Mellitus, Non-Insulin-Dependent
TGFB1	Diabetes Mellitus, Non-Insulin-Dependent
WFS1	Diabetes Mellitus, Non-Insulin-Dependent
IRS2	Diabetes Mellitus, Non-Insulin-Dependent
INS	Hyperglycemia
IL10	Inflammatory Bowel Diseases
HMOX1	Chronic Obstructive Airway Disease
SFTPD	Chronic Obstructive Airway Disease
TNIP1	Lupus Erythematosus, Systemic
CTLA4	Lupus Erythematosus, Systemic
ETS1	Lupus Erythematosus, Systemic
HLA-DRB1	Lupus Erythematosus, Systemic
IL10	Lupus Erythematosus, Systemic
IRF5	Lupus Erythematosus, Systemic
ITGAM	Lupus Erythematosus, Systemic
BANK1	Lupus Erythematosus, Systemic
BLK	Lupus Erythematosus, Systemic
IFIH1	Lupus Erythematosus, Systemic
STAT4	Lupus Erythematosus, Systemic
TNFAIP3	Lupus Erythematosus, Systemic
C4A	Lupus Erythematosus, Systemic
FGFR3	Multiple Myeloma
CCND1	Multiple Myeloma
AGRP	Obesity
SH2B1	Obesity
LEP	Obesity
LEPR	Obesity
PCSK1	Obesity
ENPP1	Obesity
SIM1	Obesity
UCP3	Obesity
COL1A1	Osteoporosis
VDR	Osteoporosis
WNT1	Osteoporosis
KRAS	Pancreatic Neoplasm
SMAD4	Pancreatic Neoplasm
SNCA	Parkinson Disease
STAT3	Psoriasis
CARD14	Psoriasis
KRAS	Pancreatic carcinoma
SMAD4	Pancreatic carcinoma
TP53	Pancreatic carcinoma
PALB2	Breast Cancer, Familial
APC	Malignant neoplasm of prostate
MSMB	Malignant neoplasm of prostate
SPOP	Malignant neoplasm of prostate
CDH1	Malignant neoplasm of prostate
CHEK2	Breast Carcinoma
AKT1	Breast Carcinoma
ESR1	Breast Carcinoma
KRAS	Breast Carcinoma
PIK3CA	Breast Carcinoma
PTEN	Breast Carcinoma
BRCA1	Breast Carcinoma
BRCA2	Breast Carcinoma
PALB2	Breast Carcinoma
BRIP1	Breast Carcinoma
CASP8	Breast Carcinoma
KRAS	Carcinoma of lung
BRAF	Carcinoma of lung
INS	DIABETES MELLITUS, INSULIN-DEPENDENT, 2
RNASEL	Prostate cancer, familial
CR2	Lupus Erythematosus, Systemic
NR0B2	Obesity
ETV6	Thrombocytopenia
PLAU	Alzheimer's Disease
PTPN2	Ulcerative Colitis
LIPC	Diabetes Mellitus, Non-Insulin-Dependent
NOTCH2	Breast Carcinoma
BCL2	Diabetes Mellitus, Non-Insulin-Dependent
PXK	Lupus Erythematosus, Systemic
C1QA	Lupus Erythematosus, Systemic
COL1A2	Osteoporosis
BBS4	Obesity
MKKS	Obesity
MXI1	Malignant neoplasm of prostate
BRCA2	Pancreatic Neoplasm
CYCS	Thrombocytopenia
CCL20	Ulcerative Colitis
JAZF1	Lupus Erythematosus, Systemic
PTGIS	Essential Hypertension
RAD54L	Malignant neoplasm of breast
TYK2	Crohn Disease
FGFR1	Depressive disorder
SOD1	Depressive disorder
MAPK8IP1	Diabetes Mellitus, Non-Insulin-Dependent
SCN10A	Hyperalgesia
FANCD2	leukemia
RASGRP1	Lupus Erythematosus, Systemic
BBS1	Obesity
BRCA1	Pancreatic Neoplasm
FANCC	leukemia
BLM	leukemia
STK11	Pancreatic Neoplasm
PTGS2	Adenocarcinoma
CYP 20.00	Alcoholic Intoxication, Chronic
NPY	Alcoholic Intoxication, Chronic
OPRM1	Alcoholic Intoxication, Chronic
PDYN	Alcoholic Intoxication, Chronic
SLC6A4	Alcoholic Intoxication, Chronic
BACE1	Alzheimer's Disease
IDE	Alzheimer's Disease
IL1B	Alzheimer's Disease
INSR	Alzheimer's Disease
LEP	Alzheimer's Disease
NPY	Alzheimer's Disease
BCL2	Alzheimer's Disease
BDNF	Alzheimer's Disease
CASP3	Alzheimer's Disease
CRP	Rheumatoid Arthritis
ICAM1	Asthma
IL4	Asthma
IL6	Asthma
MMP9	Asthma
NOS2	Asthma
CCL2	Asthma
CCL5	Asthma
AGER	Atherosclerosis
AGT	Atherosclerosis
SIRT1	Atherosclerosis
HP	Atherosclerosis
CDKN1B	Malignant neoplasm of breast
PARP1	Malignant neoplasm of breast
NQO1	Malignant neoplasm of breast
AKT2	Malignant neoplasm of breast
ESR2	Malignant neoplasm of breast
FGF3	Malignant neoplasm of breast
FGFR1	Malignant neoplasm of breast
FLT1	Malignant neoplasm of breast
FN1	Malignant neoplasm of breast
GATA3	Malignant neoplasm of breast
FOXA1	Malignant neoplasm of breast
HRAS	Malignant neoplasm of breast
IGF1	Malignant neoplasm of breast
AR	Malignant neoplasm of breast
MDM2	Malignant neoplasm of breast
MMP1	Malignant neoplasm of breast
NOS2	Malignant neoplasm of breast
NOTCH1	Malignant neoplasm of breast
ROR1	Malignant neoplasm of breast
PHB	Malignant neoplasm of breast
FBXW7	Malignant neoplasm of breast
PTHLH	Malignant neoplasm of breast
RAD51	Malignant neoplasm of breast
RB1	Malignant neoplasm of breast
STAT1	Malignant neoplasm of breast
TBX3	Malignant neoplasm of breast
NCOA3	Malignant neoplasm of breast
BAP1	Malignant neoplasm of breast
CASP8	Malignant neoplasm of breast
PPM1D	Malignant neoplasm of breast
ICAM1	Ulcerative Colitis
IL1B	Ulcerative Colitis
TNF	Ulcerative Colitis
IL12B	Crohn Disease
TPH2	Depressive disorder
CRH	Depressive disorder
DISC1	Depressive disorder
NR3C1	Depressive disorder
IL6	Depressive disorder
KCNK2	Depressive disorder
MTHFR	Depressive disorder
NPY	Depressive disorder
PTGS2	Depressive disorder
BDNF	Depressive disorder
S100A10	Depressive disorder
HP	Diabetes Mellitus, Insulin-Dependent
IFNG	Diabetes Mellitus, Insulin-Dependent
PPARGC1A	Diabetes Mellitus, Non-Insulin-Dependent
EDN1	Diabetes Mellitus, Non-Insulin-Dependent
EDNRA	Diabetes Mellitus, Non-Insulin-Dependent
SIRT1	Diabetes Mellitus, Non-Insulin-Dependent
HMOX1	Diabetes Mellitus, Non-Insulin-Dependent
HP	Diabetes Mellitus, Non-Insulin-Dependent
ICAM1	Diabetes Mellitus, Non-Insulin-Dependent
LEP	Diabetes Mellitus, Non-Insulin-Dependent
LEPR	Diabetes Mellitus, Non-Insulin-Dependent
NOS3	Diabetes Mellitus, Non-Insulin-Dependent
TNF	Diabetes Mellitus, Non-Insulin-Dependent
UCP2	Diabetes Mellitus, Non-Insulin-Dependent
ADIPOQ	Diabetes Mellitus, Non-Insulin-Dependent
EGFR	Esophageal Neoplasms
WWOX	Esophageal Neoplasms
PTGS2	Esophageal Neoplasms
TP53	Esophageal Neoplasms
IL1B	Hyperalgesia
NGF	Hyperalgesia
PTGS2	Hyperalgesia
TNF	Hyperalgesia
TRPV1	Hyperalgesia
TNF	Inflammatory Bowel Diseases
INSR	Insulin Resistance
PIK3R1	Insulin Resistance
FANCA	leukemia
FANCE	leukemia
FANCG	leukemia
HDAC2	Chronic Obstructive Airway Disease
MMP9	Chronic Obstructive Airway Disease
TGFB1	Chronic Obstructive Airway Disease
C4B	Lupus Erythematosus, Systemic
TNFSF4	Lupus Erythematosus, Systemic
CRBN	Multiple Myeloma
ACE	Myocardial Infarction
AGT	Myocardial Infarction
HMGB1	Myocardial Infarction
IL1B	Myocardial Infarction
MMP2	Myocardial Infarction
MMP9	Myocardial Infarction
NOS3	Myocardial Infarction
TGFB1	Myocardial Infarction
TNF	Myocardial Infarction
CASP3	Myocardial Infarction
CNR1	Obesity
CRP	Obesity
ESR1	Obesity
SIRT3	Obesity
SIRT1	Obesity
HSD11B1	Obesity
IL6	Obesity
IRS1	Obesity
LBP	Obesity
LPL	Obesity
CCL2	Obesity
ADIPOQ	Obesity
PTH	Osteoporosis
TGFB1	Osteoporosis
TNFSF11	Osteoporosis
PARK7	Parkinson Disease
DDC	Parkinson Disease
DRD2	Parkinson Disease
ATP13A2	Parkinson Disease
MAOB	Parkinson Disease
PRKN	Parkinson Disease
PINK1	Parkinson Disease
SLC18A2	Parkinson Disease
TH	Parkinson Disease
IL1B	Pneumonia
CYP19A1	Polycystic Ovary Syndrome
LMX1B	Proteinuria
VEGFA	Psoriasis
ACE	Cerebrovascular accident
TNF	Cerebrovascular accident
AGT	Essential Hypertension
AGTR1	Essential Hypertension
NOS3	Essential Hypertension
CDKN2A	Pancreatic carcinoma
EGFR	Malignant Head and Neck Neoplasm
HOXB13	Malignant neoplasm of prostate
CTNNB1	Malignant neoplasm of prostate
FGFR4	Malignant neoplasm of prostate
KRAS	Malignant neoplasm of prostate
CCND1	Malignant neoplasm of prostate
TGFBR2	Malignant neoplasm of prostate
TM6SF2	Non-alcoholic Fatty Liver Disease
CDKN1B	Breast Carcinoma
EP300	Breast Carcinoma
ERBB2	Breast Carcinoma
AKT2	Breast Carcinoma
FGF3	Breast Carcinoma
FGF4	Breast Carcinoma
FGFR1	Breast Carcinoma
FOXA1	Breast Carcinoma
HRAS	Breast Carcinoma
MMP1	Breast Carcinoma
NOTCH1	Breast Carcinoma
RB1	Breast Carcinoma
TBX3	Breast Carcinoma
BAP1	Breast Carcinoma
ERCC1	Carcinoma of lung
SLC22A18	Carcinoma of lung
HOXB13	Prostate cancer, familial
ELAC2	Prostate cancer, familial
IL6ST	Rheumatoid Arthritis
POMC	Depressive disorder
TNFRSF1A	Diabetes Mellitus, Non-Insulin-Dependent
ICAM1	Obesity
ITGB3	Cerebrovascular accident
SNCA	Alcoholic Intoxication, Chronic
GPNMB	Malignant neoplasm of breast
NOTCH2	Malignant neoplasm of breast
RB1CC1	Malignant neoplasm of breast
IL6	Hyperalgesia
CYP 20.00	Obesity
CXCL1	Pneumonia
MSR1	Prostate cancer, familial
IGF2	Alzheimer's Disease
IRF5	Ulcerative Colitis
GSK3B	Depressive disorder
NOS2	Diabetes Mellitus, Non-Insulin-Dependent
KL	Diabetes Mellitus, Non-Insulin-Dependent
CCL2	Hyperalgesia
TRPA1	Hyperalgesia
MYH11	Acute myelomonocytic leukemia
NPPA	Myocardial Infarction
DRD1	Parkinson Disease
AKR1C3	Polycystic Ovary Syndrome
ICAM1	Cerebrovascular accident
ITGA2B	Cerebrovascular accident
CHRNA5	Alcoholic Intoxication, Chronic
GABBR1	Alcoholic Intoxication, Chronic
IGF1R	Alzheimer's Disease
FGF4	Malignant neoplasm of breast
IFNB1	Malignant neoplasm of breast
CPT1A	Diabetes Mellitus, Non-Insulin-Dependent
GRIN2B	Hyperalgesia
KNG1	Hyperalgesia
GSK3B	Myocardial Infarction
ICAM1	Myocardial Infarction
CCL2	Pneumonia
STAR	Polycystic Ovary Syndrome
NOS2	Cerebrovascular accident
TACR1	Alcoholic Intoxication, Chronic
ZNF366	Malignant neoplasm of breast
PDPK1	Malignant neoplasm of breast
PLA2G4A	Malignant neoplasm of breast
NCOR1	Malignant neoplasm of breast
CNR2	Depressive disorder
REL	Hodgkin Disease
CBFB	Acute myelomonocytic leukemia
PRDM1	Lupus Erythematosus, Systemic
TP53	Mouth Neoplasms
GATA4	Myocardial Infarction
CCL11	Pneumonia
BCL2	Polycystic Ovary Syndrome
NKX3-1	Malignant neoplasm of prostate
SRD5A1	Malignant neoplasm of prostate
ZNF366	Breast Carcinoma
PDPK1	Breast Carcinoma
NCOR1	Breast Carcinoma
TAS2R38	Alcoholic Intoxication, Chronic
ATP5F1A	Alzheimer's Disease
ADAR	Malignant neoplasm of breast
MYH9	Malignant neoplasm of breast
AIF1	Hyperalgesia
CALCA	Hyperalgesia
PRKCB	Hyperglycemia
PPARGC1A	Myocardial Infarction
CAT	Myocardial Infarction
F2	Obesity
PMCH	Obesity
IKBKB	Pneumonia
NOS2	Endotoxemia
FGFR3	cervical cancer
CHRNA3	Alcoholic Intoxication, Chronic
GABRG2	Alcoholic Intoxication, Chronic
NPY2R	Alcoholic Intoxication, Chronic
CCKAR	Alcoholic Intoxication, Chronic
INS	Alzheimer's Disease
SREBF2	Malignant neoplasm of breast
ICAM5	Malignant neoplasm of breast
HTR7	Depressive disorder
RELN	Depressive disorder
S100B	Myocardial Infarction
XRCC2	Breast Cancer, Familial
EDNRA	Sleep Apnea, Obstructive
SLC29A1	Alcoholic Intoxication, Chronic
BAX	Alzheimer's Disease
APC2	Malignant neoplasm of breast
GLO1	Depressive disorder
SNAP25	Diabetes Mellitus, Non-Insulin-Dependent
HMGB1	Hyperalgesia
IL1RN	Hyperalgesia
PTGS1	Hyperalgesia
DEF6	Lupus Erythematosus, Systemic
PTGS2	Mouth Neoplasms
SOD2	Myocardial Infarction
BECN1	Myocardial Infarction
ACSL1	Obesity
FOXO3	Obesity
GPX3	Obesity
HK2	Obesity
NPY5R	Obesity
CD40	Obesity
HSD3B1	Polycystic Ovary Syndrome
TERT	Coronary Artery Disease
CHEK2	Prostate cancer, familial
GGT1	Alcoholic Intoxication, Chronic
SHBG	Alcoholic Intoxication, Chronic
TACR3	Alcoholic Intoxication, Chronic
GRIK2	Malignant neoplasm of breast
NRCAM	Malignant neoplasm of breast
STARD8	Malignant neoplasm of breast
EDNRB	Diabetes Mellitus, Non-Insulin-Dependent
ATP2A2	Diabetes Mellitus, Non-Insulin-Dependent
LZTS1	Esophageal Neoplasms
DCC	Esophageal Neoplasms
ADM	Hyperalgesia
FOS	Hyperalgesia
IL10	Hyperalgesia
CCKBR	Hyperalgesia
FANCF	leukemia
PLAU	Myocardial Infarction
PLN	Myocardial Infarction
HADH	Obesity
IGF1R	Parkinson Disease
IL18	Pneumonia
EDNRA	Cerebrovascular accident
RAD51D	Breast Cancer, Familial
PTEN	Squamous cell carcinoma of mouth
NR5A1	Adrenal gland hypofunction
ADH4	Alcoholic Intoxication, Chronic
ABCA7	Alzheimer's Disease
TOMM40	Alzheimer's Disease
CLU	Alzheimer's Disease
CR1	Alzheimer's Disease
A2M	Alzheimer's Disease
EPHA1	Alzheimer's Disease
CD2AP	Alzheimer's Disease
BIN1	Alzheimer's Disease
APOC1	Alzheimer's Disease
MPO	Alzheimer's Disease
NOS3	Alzheimer's Disease
PSEN2	Alzheimer's Disease
SORL1	Alzheimer's Disease
PICALM	Alzheimer's Disease
TTR	Amyloidosis
SLC46A1	Anemia
EPO	Anemia
GATA1	Anemia
REN	Anemia
SLC6A4	Anxiety
CCR6	Rheumatoid Arthritis
FCGR2A	Rheumatoid Arthritis
PADI4	Rheumatoid Arthritis
HLA-DPB1	Rheumatoid Arthritis
HLA-DRB1	Rheumatoid Arthritis
IL2RA	Rheumatoid Arthritis
IL6R	Rheumatoid Arthritis
IL10	Rheumatoid Arthritis
IRF5	Rheumatoid Arthritis
CIITA	Rheumatoid Arthritis
STAT4	Rheumatoid Arthritis
TNFAIP3	Rheumatoid Arthritis
TRAF1	Rheumatoid Arthritis
TRAF6	Rheumatoid Arthritis
CD28	Rheumatoid Arthritis
CD40	Rheumatoid Arthritis
SCGB3A2	Asthma
ADRB2	Asthma
ALOX5	Asthma
HLA-DQB1	Asthma
HLA-DRB1	Asthma
HLA-G	Asthma
GSDMB	Asthma
TNF	Asthma
TSLP	Asthma
IL33	Asthma
IL1RL1	Asthma
ORMDL3	Asthma
PPARG	Atherosclerosis
GJA5	Atrial Fibrillation
KCNN3	Atrial Fibrillation
ZFHX3	Atrial Fibrillation
PITX2	Atrial Fibrillation
SCN5A	Atrial Fibrillation
TBX5	Atrial Fibrillation
CAV1	Atrial Fibrillation
CDKN2A	Malignant neoplasm of breast
HOXB13	Malignant neoplasm of breast
COL7A1	Malignant neoplasm of breast
NOP9	Malignant neoplasm of breast
ERBB4	Malignant neoplasm of breast
ZNF365	Malignant neoplasm of breast
TOX3	Malignant neoplasm of breast
MSH6	Malignant neoplasm of breast
HADHB	Malignant neoplasm of breast
LSP1	Malignant neoplasm of breast
MDM4	Malignant neoplasm of breast
ABCC1	Malignant neoplasm of breast
NBN	Malignant neoplasm of breast
ARID1B	Malignant neoplasm of breast
RAD51B	Malignant neoplasm of breast
FTO	Malignant neoplasm of breast
ZNF432	Malignant neoplasm of breast
FCGR2A	Ulcerative Colitis
HLA-DRB1	Ulcerative Colitis
IL10	Ulcerative Colitis
STAT3	Ulcerative Colitis
TNFSF15	Ulcerative Colitis
APOB	Coronary heart disease
LDLR	Coronary heart disease
LPA	Coronary heart disease
MTHFR	Coronary heart disease
PLA2G7	Coronary heart disease
LRRK2	Crohn Disease
FUT2	Crohn Disease
JAK2	Crohn Disease
MST1	Crohn Disease
PTPN2	Crohn Disease
SLC22A4	Crohn Disease
STAT3	Crohn Disease
TLR4	Crohn Disease
COMT	Depressive disorder
DRD2	Depressive disorder
HTR2A	Depressive disorder
SNAP25	Depressive disorder
PPARG	Diabetes Mellitus
CASP12	Diabetes Mellitus, Insulin-Dependent
CLEC16A	Diabetes Mellitus, Insulin-Dependent
HLA-DQA1	Diabetes Mellitus, Insulin-Dependent
HLA-DQB1	Diabetes Mellitus, Insulin-Dependent
HLA-DRB1	Diabetes Mellitus, Insulin-Dependent
IL2RA	Diabetes Mellitus, Insulin-Dependent
IL10	Diabetes Mellitus, Insulin-Dependent
FOXP3	Diabetes Mellitus, Insulin-Dependent
IGF2BP2	Diabetes Mellitus, Non-Insulin-Dependent
SLC30A8	Diabetes Mellitus, Non-Insulin-Dependent
GLIS3	Diabetes Mellitus, Non-Insulin-Dependent
JAZF1	Diabetes Mellitus, Non-Insulin-Dependent
GCGR	Diabetes Mellitus, Non-Insulin-Dependent
GCKR	Diabetes Mellitus, Non-Insulin-Dependent
GLP1R	Diabetes Mellitus, Non-Insulin-Dependent
KCNQ1	Diabetes Mellitus, Non-Insulin-Dependent
MTNR1B	Diabetes Mellitus, Non-Insulin-Dependent
RETN	Diabetes Mellitus, Non-Insulin-Dependent
PTPN1	Diabetes Mellitus, Non-Insulin-Dependent
FTO	Diabetes Mellitus, Non-Insulin-Dependent
ADH1B	Esophageal Neoplasms
ALDH2	Esophageal Neoplasms
RNF6	Esophageal Neoplasms
TGFBR2	Esophageal Neoplasms
TNFSF13	IGA Glomerulonephritis
PTPN22	Graves Disease
TSHR	Graves Disease
F2	Hemorrhage
HLA-B	HIV Infections
AGER	Hyperalgesia
GFAP	Hyperalgesia
HTR2A	Hyperalgesia
MMP3	Hyperalgesia
NOS1	Hyperalgesia
BDKRB1	Hyperalgesia
BDKRB2	Hyperalgesia
CAMK2A	Hyperalgesia
MFN2	Hyperalgesia
GCK	Hyperglycemia
IL6	Hyperglycemia
INSR	Hyperglycemia
HNF1A	Hyperglycemia
IL23R	Inflammatory Bowel Diseases
IRGM	Inflammatory Bowel Diseases
ATG16L1	Inflammatory Bowel Diseases
NOD2	Inflammatory Bowel Diseases
CARD9	Inflammatory Bowel Diseases
TNFSF15	Inflammatory Bowel Diseases
ADRB2	Insulin Resistance
SIRT1	Insulin Resistance
ACACB	Insulin Resistance
LEP	Insulin Resistance
LEPR	Insulin Resistance
NOS3	Insulin Resistance
PRKAA1	Insulin Resistance
PTEN	Insulin Resistance
SREBF1	Insulin Resistance
TNF	Insulin Resistance
ADIPOQ	Insulin Resistance
CD36	Insulin Resistance
NRAS	leukemia
BRIP1	leukemia
FAM13A	Chronic Obstructive Airway Disease
SERPINA1	Chronic Obstructive Airway Disease
FCGR2A	Lupus Erythematosus, Systemic
HLA-DQA1	Lupus Erythematosus, Systemic
IRAK1	Lupus Erythematosus, Systemic
MECP2	Lupus Erythematosus, Systemic
SPP1	Lupus Erythematosus, Systemic
TGFBR2	Marfan Syndrome
HRAS	Mouth Neoplasms
CDKN2A	Multiple Myeloma
IRF4	Multiple Myeloma
KRAS	Multiple Myeloma
NRAS	Multiple Myeloma
BRAF	Multiple Myeloma
HSD11B2	Myocardial Infarction
IL10	Myocardial Infarction
LTA	Myocardial Infarction
MIAT	Myocardial Infarction
MYH7	Myocardial Infarction
PSMA6	Myocardial Infarction
BCL2L1	Myocardial Infarction
ADRB2	Obesity
ADRB3	Obesity
GLUL	Obesity
APOE	Obesity
INS	Obesity
NPY1R	Obesity
GHRL	Obesity
INPP5E	Obesity
TF	Obesity
FTO	Obesity
NEIL1	Obesity
CARTPT	Obesity
CYP19A1	Osteoporosis
TNFRSF11B	Osteoporosis
CALCR	Osteoporosis
LRRK2	Parkinson Disease
GAK	Parkinson Disease
GBA	Parkinson Disease
MAPT	Parkinson Disease
BST1	Parkinson Disease
ITGB2	Pneumonia
CCL17	Pneumonia
FSHR	Polycystic Ovary Syndrome
AGTR1	Proteinuria
HAVCR1	Proteinuria
TGFB1	Proteinuria
TNIP1	Psoriasis
TRAF3IP2	Psoriasis
IL23R	Psoriasis
IL12B	Psoriasis
IL13	Psoriasis
ERAP1	Psoriasis
TNFAIP3	Psoriasis
TYK2	Psoriasis
ANTXR2	Ankylosing spondylitis
IL23R	Ankylosing spondylitis
HLA-B	Ankylosing spondylitis
ERAP1	Ankylosing spondylitis
COL4A1	Cerebrovascular accident
CST3	Cerebrovascular accident
F2	Cerebrovascular accident
F5	Cerebrovascular accident
LPA	Cerebrovascular accident
MTHFR	Cerebrovascular accident
NOTCH3	Cerebrovascular accident
HDAC9	Cerebrovascular accident
RUNX1	Thrombocytopenia
PCAT1	Malignant neoplasm of prostate
KLF6	Malignant neoplasm of prostate
EPHB2	Malignant neoplasm of prostate
KLK3	Malignant neoplasm of prostate
NBN	Malignant neoplasm of prostate
PIK3CA	Malignant neoplasm of prostate
RNASEL	Malignant neoplasm of prostate
BRCA1	Malignant neoplasm of prostate
HNF1B	Malignant neoplasm of prostate
TP53	Malignant neoplasm of prostate
HSPD1	Endotoxemia
PNPLA3	Non-alcoholic Fatty Liver Disease
CDKN2A	Breast Carcinoma
CTNNB1	Breast Carcinoma
ERBB4	Breast Carcinoma
FGFR2	Breast Carcinoma
ZNF365	Breast Carcinoma
PHGDH	Breast Carcinoma
TOX3	Breast Carcinoma
KRT8	Breast Carcinoma
LSP1	Breast Carcinoma
MDM2	Breast Carcinoma
MDM4	Breast Carcinoma
MAP3K1	Breast Carcinoma
ATM	Breast Carcinoma
PHB	Breast Carcinoma
BARD1	Breast Carcinoma
RAD51	Breast Carcinoma
RAD51C	Breast Carcinoma
RAD51B	Breast Carcinoma
CCND1	Breast Carcinoma
XRCC3	Breast Carcinoma
FTO	Breast Carcinoma
PPM1D	Breast Carcinoma
NCOA1	Breast Carcinoma
CDH1	Breast Carcinoma
EGFR	Carcinoma of lung
PRKN	Carcinoma of lung
PIK3CA	Carcinoma of lung
BRCA2	Carcinoma of lung
TP53	Carcinoma of lung
TP63	Carcinoma of lung
CDKN2B	Coronary Artery Disease
APOA5	Coronary Artery Disease
PHACTR1	Coronary Artery Disease
PCSK9	Coronary Artery Disease
ABO	Coronary Artery Disease
LDLR	Coronary Artery Disease
LPA	Coronary Artery Disease
NOS3	Coronary Artery Disease
ANGPTL4	Coronary Artery Disease
TCF21	Coronary Artery Disease
HLA-DPB1	cervical cancer
STK11	cervical cancer
VSNL1	Alzheimer's Disease
PTPN2	Rheumatoid Arthritis
TYK2	Rheumatoid Arthritis
RUNX1	Rheumatoid Arthritis
HLA-DQA1	Asthma
IL6R	Asthma
HCN4	Atrial Fibrillation
THADA	Diabetes Mellitus, Non-Insulin-Dependent
BRAF	leukemia
UBE2L3	Lupus Erythematosus, Systemic
PHACTR1	Myocardial Infarction
OLR1	Myocardial Infarction
ADCY3	Obesity
GNAS	Obesity
APP	Cerebrovascular accident
HMMR	Breast Carcinoma
PECAM1	Coronary Artery Disease
PLPP3	Coronary Artery Disease
PTPRC	Rheumatoid Arthritis
RAD50	Asthma
SCN10A	Atrial Fibrillation
HMG20A	Diabetes Mellitus, Non-Insulin-Dependent
FCRL3	Graves Disease
COL4A5	Hematuria
NPC1	Obesity
HLA-DRA	Parkinson Disease
ZFHX3	Cerebrovascular accident
STK11	Pancreatic carcinoma
RNF115	Breast Carcinoma
H19	Breast Carcinoma
AGER	Rheumatoid Arthritis
IL2RB	Rheumatoid Arthritis
NFKBIL1	Rheumatoid Arthritis
PDE4D	Asthma
KCNJ2	Atrial Fibrillation
LGR6	Malignant neoplasm of breast
MST1	Ulcerative Colitis
HNF1A	Coronary heart disease
COX2	Depressive disorder
PON1	Depressive disorder
DNASE1L3	Lupus Erythematosus, Systemic
PHRF1	Lupus Erythematosus, Systemic
RNF114	Psoriasis
FCGR2A	Thrombocytopenia
ZFHX3	Malignant neoplasm of prostate
SLC22A3	Malignant neoplasm of prostate
LGR6	Breast Carcinoma
PRC1	Breast Carcinoma
RB1CC1	Breast Carcinoma
JCAD	Coronary Artery Disease
CYP11A1	Adrenal gland hypofunction
AFF3	Rheumatoid Arthritis
REL	Rheumatoid Arthritis
BLK	Rheumatoid Arthritis
IKZF3	Asthma
HNMT	Asthma
NKX2-5	Atrial Fibrillation
IL2RA	Crohn Disease
SLC18A2	Depressive disorder
CP	Diabetes Mellitus
SH2B3	Diabetes Mellitus, Insulin-Dependent
NOTCH2	Diabetes Mellitus, Non-Insulin-Dependent
PROX1	Diabetes Mellitus, Non-Insulin-Dependent
GATA3	Hodgkin Disease
PRKAR1A	Obesity
GP9	Thrombocytopenia
CTBP2	Malignant neoplasm of prostate
RFX6	Malignant neoplasm of prostate
KCNH1	Breast Carcinoma
SLC22A18	Breast Carcinoma
NRIP1	Breast Carcinoma
SH2B3	Coronary Artery Disease
ZC3HC1	Coronary Artery Disease
INPP5D	Alzheimer's Disease
CDHR3	Asthma
CYP27A1	Atherosclerosis
PLN	Atrial Fibrillation
STXBP4	Malignant neoplasm of breast
IRGM	Ulcerative Colitis
TCF7L2	Coronary heart disease
NCF4	Crohn Disease
PER2	Depressive disorder
RAC1	Diabetes Mellitus
GPD2	Diabetes Mellitus, Non-Insulin-Dependent
UBE2E2	Diabetes Mellitus, Non-Insulin-Dependent
KCNK16	Diabetes Mellitus, Non-Insulin-Dependent
C2	Lupus Erythematosus, Systemic
TNFRSF13B	Multiple Myeloma
BRAP	Myocardial Infarction
AHR	Obesity
LMNA	Polycystic Ovary Syndrome
ITGA2B	Thrombocytopenia
LDAH	Malignant neoplasm of prostate
FGF10	Breast Carcinoma
STXBP4	Breast Carcinoma
STAT4	Sjogren's Syndrome
MRAS	Coronary Artery Disease
GUCY1A1	Coronary Artery Disease
LIPA	Coronary Artery Disease
ABCG8	Coronary Artery Disease
NECTIN2	Alzheimer's Disease
CDK6	Rheumatoid Arthritis
CD244	Rheumatoid Arthritis
MMEL1	Rheumatoid Arthritis
ANKRD55	Rheumatoid Arthritis
KIF3A	Asthma
NEURL1	Atrial Fibrillation
ZC3HC1	Coronary heart disease
BACH2	Crohn Disease
PSEN1	Depressive disorder
GLIS3	Diabetes Mellitus, Insulin-Dependent
AP3S2	Diabetes Mellitus, Non-Insulin-Dependent
MAEA	Diabetes Mellitus, Non-Insulin-Dependent
SLC15A4	Lupus Erythematosus, Systemic
SDCCAG8	Obesity
MYT1L	Obesity
NTRK2	Obesity
SDC3	Obesity
PTEN	Pancreatic Neoplasm
TERT	Pancreatic Neoplasm
NOS2	Psoriasis
IFIH1	Psoriasis
CARD9	Ankylosing spondylitis
CASZ1	Cerebrovascular accident
FOXP4	Malignant neoplasm of prostate
LMTK2	Malignant neoplasm of prostate
TNFAIP3	Sjogren's Syndrome
MIA3	Coronary Artery Disease
FTO	Alcoholic Intoxication, Chronic
MS4A4A	Alzheimer's Disease
SLC40A1	Anemia
GATA3	Rheumatoid Arthritis
PYHIN1	Asthma
MUC7	Asthma
PLA2G7	Asthma
KCNJ5	Atrial Fibrillation
MYH7	Atrial Fibrillation
TTN	Atrial Fibrillation
CARD9	Ulcerative Colitis
CCNY	Crohn Disease
SMAD3	Crohn Disease
GABRB3	Depressive disorder
GRIN2A	Depressive disorder
PER3	Depressive disorder
APPL1	Diabetes Mellitus
CTSH	Diabetes Mellitus, Insulin-Dependent
BACH2	Diabetes Mellitus, Insulin-Dependent
TYK2	Diabetes Mellitus, Insulin-Dependent
GRB14	Diabetes Mellitus, Non-Insulin-Dependent
PEPD	Diabetes Mellitus, Non-Insulin-Dependent
CMIP	Diabetes Mellitus, Non-Insulin-Dependent
UHRF1BP1	Lupus Erythematosus, Systemic
MIA3	Myocardial Infarction
KCNMA1	Obesity
APC	Pancreatic Neoplasm
GJB2	Psoriasis
ABO	Cerebrovascular accident
PALB2	Malignant neoplasm of prostate
NQO2	Breast Carcinoma
EXO1	Breast Carcinoma
ERCC6	Carcinoma of lung
ATP2B1	Coronary Artery Disease
CTNNA2	Alcoholic Intoxication, Chronic
SERINC2	Alcoholic Intoxication, Chronic
PKNOX2	Alcoholic Intoxication, Chronic
KIAA0040	Alcoholic Intoxication, Chronic
PCDH11X	Alzheimer's Disease
CASS4	Alzheimer's Disease
NFKBIE	Rheumatoid Arthritis
DNAH5	Asthma
CAND2	Atrial Fibrillation
SYNE2	Atrial Fibrillation
SIRT1	Atrial Fibrillation
PRRX1	Atrial Fibrillation
SOX5	Atrial Fibrillation
AOPEP	Atrial Fibrillation
HAND2	Atrial Fibrillation
OLA1	Malignant neoplasm of breast
ZMIZ1	Malignant neoplasm of breast
CCNY	Ulcerative Colitis
IL7R	Ulcerative Colitis
IL17REL	Ulcerative Colitis
ABCG5	Coronary heart disease
ERAP2	Crohn Disease
HTT	Depressive disorder
WFS1	Depressive disorder
ITGA1	Diabetes Mellitus, Non-Insulin-Dependent
PAM	Diabetes Mellitus, Non-Insulin-Dependent
PLEKHA1	Diabetes Mellitus, Non-Insulin-Dependent
ZFAND3	Diabetes Mellitus, Non-Insulin-Dependent
DGKD	Diabetes Mellitus, Non-Insulin-Dependent
CCND2	Diabetes Mellitus, Non-Insulin-Dependent
PSMD6	Diabetes Mellitus, Non-Insulin-Dependent
COL4A1	Hematuria
CFHR5	Hematuria
INAVA	Inflammatory Bowel Diseases
DSP	Chronic Obstructive Airway Disease
CBX7	Multiple Myeloma
SH2B3	Myocardial Infarction
RAI1	Obesity
MRAP2	Obesity
BBS9	Obesity
BBS2	Obesity
PALB2	Pancreatic Neoplasm
DDX58	Psoriasis
EHBP1	Malignant neoplasm of prostate
DAP3	Breast Carcinoma
ATG10	Breast Carcinoma
RAD54L	Breast Carcinoma
KCNJ6	Alcoholic Intoxication, Chronic
LINC02694	Alcoholic Intoxication, Chronic
THSD7B	Alcoholic Intoxication, Chronic
PLD4	Rheumatoid Arthritis
DNASE1L3	Rheumatoid Arthritis
KIF5A	Rheumatoid Arthritis
ARID5B	Rheumatoid Arthritis
TNIP1	Asthma
WDR36	Asthma
NEBL	Atrial Fibrillation
ERBB4	Atrial Fibrillation
RBM20	Atrial Fibrillation
KCND3	Atrial Fibrillation
SMAD7	Atrial Fibrillation
WNT8A	Atrial Fibrillation
SYNPO2L	Atrial Fibrillation
CASQ2	Atrial Fibrillation
TNFSF12	Atrial Fibrillation
NR2F6	Malignant neoplasm of breast
ADCY7	Ulcerative Colitis
GNA12	Ulcerative Colitis
DNAH11	Coronary heart disease
EIF2S3	Diabetes Mellitus
C1QTNF6	Diabetes Mellitus, Insulin-Dependent
CD69	Diabetes Mellitus, Insulin-Dependent
KSR2	Diabetes Mellitus, Non-Insulin-Dependent
NFATC2	Diabetes Mellitus, Non-Insulin-Dependent
CASP8	Esophageal Neoplasms
VAV3	IGA Glomerulonephritis
CARD9	IGA Glomerulonephritis
SELENBP1	Halitosis
KLHDC8B	Hodgkin Disease
IL18RAP	Inflammatory Bowel Diseases
CLEC16A	Lupus Erythematosus, Systemic
RASGRP3	Lupus Erythematosus, Systemic
C1R	Lupus Erythematosus, Systemic
KIAA0319L	Lupus Erythematosus, Systemic
LTBP2	Marfan Syndrome
LIG4	Multiple Myeloma
WDR12	Myocardial Infarction
VPS13B	Obesity
AFF4	Obesity
HOXB5	Obesity
PACS1	Obesity
BBS10	Obesity
PHF6	Obesity
PDLIM4	Osteoporosis
GORAB	Osteoporosis
SPINK1	Pancreatic Neoplasm
TSC2	Pancreatic Neoplasm
BAP1	Pancreatic Neoplasm
GNAS	Polycystic Ovary Syndrome
NPHS1	Proteinuria
FBXL19	Psoriasis
CSMD1	Psoriasis
ANO6	Ankylosing spondylitis
SH2B3	Cerebrovascular accident
FGF10	Malignant neoplasm of prostate
POLK	Malignant neoplasm of prostate
FLACC1	Breast Carcinoma
PTPRD	Breast Carcinoma
ZC3H11A	Breast Carcinoma
TNIP1	Sjogren's Syndrome
SEC61A1	Chronic Kidney Diseases
BMP8A	Peripheral Arterial Diseases
LMOD1	Coronary Artery Disease
WDR12	Coronary Artery Disease
HHIPL1	Coronary Artery Disease
CDKN2A	Adenocarcinoma
RASSF1	Adenocarcinoma
CTNNB1	Adenocarcinoma
EGF	Adenocarcinoma
EGFR	Adenocarcinoma
ERBB2	Adenocarcinoma
ESR1	Adenocarcinoma
ESR2	Adenocarcinoma
GAST	Adenocarcinoma
APC	Adenocarcinoma
CXCL8	Adenocarcinoma
KRAS	Adenocarcinoma
MET	Adenocarcinoma
MUC2	Adenocarcinoma
MYC	Adenocarcinoma
PCNA	Adenocarcinoma
PGR	Adenocarcinoma
PIK3CA	Adenocarcinoma
KRT20	Adenocarcinoma
PPARG	Adenocarcinoma
PTEN	Adenocarcinoma
CCND1	Adenocarcinoma
BCL2	Adenocarcinoma
STAT3	Adenocarcinoma
STK11	Adenocarcinoma
TGFB1	Adenocarcinoma
TNF	Adenocarcinoma
VEGFA	Adenocarcinoma
TP63	Adenocarcinoma
SGPL1	Adrenal gland hypofunction
AKR1A1	Alcoholic Intoxication, Chronic
CHRM2	Alcoholic Intoxication, Chronic
COMT	Alcoholic Intoxication, Chronic
CRHR1	Alcoholic Intoxication, Chronic
DBH	Alcoholic Intoxication, Chronic
DRD2	Alcoholic Intoxication, Chronic
DRD3	Alcoholic Intoxication, Chronic
DRD4	Alcoholic Intoxication, Chronic
ANKK1	Alcoholic Intoxication, Chronic
HTR1B	Alcoholic Intoxication, Chronic
MAOA	Alcoholic Intoxication, Chronic
OPRK1	Alcoholic Intoxication, Chronic
POMC	Alcoholic Intoxication, Chronic
BDNF	Alcoholic Intoxication, Chronic
SLC6A3	Alcoholic Intoxication, Chronic
CYP46A1	Alzheimer's Disease
CHRNA7	Alzheimer's Disease
CST3	Alzheimer's Disease
CYP2D6	Alzheimer's Disease
DHCR24	Alzheimer's Disease
DPYSL2	Alzheimer's Disease
ESR1	Alzheimer's Disease
NCSTN	Alzheimer's Disease
HMOX1	Alzheimer's Disease
IGF1	Alzheimer's Disease
MIR146A	Alzheimer's Disease
MAOB	Alzheimer's Disease
ACHE	Alzheimer's Disease
MTHFR	Alzheimer's Disease
PPARG	Alzheimer's Disease
PRNP	Alzheimer's Disease
RELN	Alzheimer's Disease
BCHE	Alzheimer's Disease
TFAM	Alzheimer's Disease
TNF	Alzheimer's Disease
VEGFA	Alzheimer's Disease
CD33	Alzheimer's Disease
GSN	Amyloidosis
APOE	Amyloidosis
APP	Amyloidosis
ACHE	Amyloidosis
PSEN1	Amyloidosis
TNF	Anemia
RASGRP1	Rheumatoid Arthritis
CSF2	Rheumatoid Arthritis
CTLA4	Rheumatoid Arthritis
ACAN	Rheumatoid Arthritis
RCAN1	Rheumatoid Arthritis
AHR	Rheumatoid Arthritis
SPRED2	Rheumatoid Arthritis
ENO1	Rheumatoid Arthritis
ANXA3	Rheumatoid Arthritis
HLA-DQA2	Rheumatoid Arthritis
IFNG	Rheumatoid Arthritis
CCN1	Rheumatoid Arthritis
IL1B	Rheumatoid Arthritis
IL1RN	Rheumatoid Arthritis
IL6	Rheumatoid Arthritis
CXCL8	Rheumatoid Arthritis
IL18	Rheumatoid Arthritis
MIF	Rheumatoid Arthritis
MMP2	Rheumatoid Arthritis
MPO	Rheumatoid Arthritis
MTHFR	Rheumatoid Arthritis
NCF2	Rheumatoid Arthritis
TNFRSF11B	Rheumatoid Arthritis
FOXP3	Rheumatoid Arthritis
IL23A	Rheumatoid Arthritis
ABCB1	Rheumatoid Arthritis
PON1	Rheumatoid Arthritis
PTGS2	Rheumatoid Arthritis
CCL21	Rheumatoid Arthritis
SLC11A1	Rheumatoid Arthritis
STAT1	Rheumatoid Arthritis
TLR2	Rheumatoid Arthritis
VEGFA	Rheumatoid Arthritis
CXCR4	Rheumatoid Arthritis
CAT	Rheumatoid Arthritis
ADIPOQ	Rheumatoid Arthritis
PTGDR2	Asthma
PARP1	Asthma
EDN1	Asthma
GSTM1	Asthma
GSTP1	Asthma
HLA-DPB1	Asthma
TNC	Asthma
IL1B	Asthma
IL1RN	Asthma
ARG1	Asthma
NPSR1	Asthma
RNASE3	Asthma
VEGFA	Asthma
CAT	Asthma
CD14	Asthma
CETP	Atherosclerosis
CRP	Atherosclerosis
CYBA	Atherosclerosis
ABCA1	Atherosclerosis
ESR1	Atherosclerosis
ALOX5	Atherosclerosis
ALOX15	Atherosclerosis
APOA4	Atherosclerosis
ICAM1	Atherosclerosis
IFNG	Atherosclerosis
APOE	Atherosclerosis
IL6	Atherosclerosis
LPA	Atherosclerosis
MMP1	Atherosclerosis
NOS3	Atherosclerosis
SERPINE1	Atherosclerosis
PLA2G2A	Atherosclerosis
PON1	Atherosclerosis
PTGS2	Atherosclerosis
CCL2	Atherosclerosis
STAT3	Atherosclerosis
TLR4	Atherosclerosis
TNF	Atherosclerosis
VCAM1	Atherosclerosis
VEGFA	Atherosclerosis
ADIPOQ	Atherosclerosis
LINC01426	Atrial Fibrillation
TTN-AS1	Atrial Fibrillation
CDK6	Atrial Fibrillation
CDKN1A	Atrial Fibrillation
UBE4B	Atrial Fibrillation
COG5	Atrial Fibrillation
FBXO32	Atrial Fibrillation
ZPBP2	Atrial Fibrillation
MIR1-1HG	Atrial Fibrillation
BEST3	Atrial Fibrillation
GCOM1	Atrial Fibrillation
SLC9B1	Atrial Fibrillation
XXYLT1	Atrial Fibrillation
DGKB	Atrial Fibrillation
ACE	Atrial Fibrillation
DNAH10	Atrial Fibrillation
EPHA3	Atrial Fibrillation
ESR2	Atrial Fibrillation
REEP3	Atrial Fibrillation
KDM1B	Atrial Fibrillation
SLC35F1	Atrial Fibrillation
SCMH1	Atrial Fibrillation
XPO7	Atrial Fibrillation
FRMD4B	Atrial Fibrillation
CEP68	Atrial Fibrillation
SUN1	Atrial Fibrillation
SPATS2L	Atrial Fibrillation
LRIG1	Atrial Fibrillation
SLC27A6	Atrial Fibrillation
GTF2I	Atrial Fibrillation
GYPC	Atrial Fibrillation
IGF1R	Atrial Fibrillation
KCNN2	Atrial Fibrillation
KIF3C	Atrial Fibrillation
TEX41	Atrial Fibrillation
MAPT	Atrial Fibrillation
ASAH1	Atrial Fibrillation
MYH6	Atrial Fibrillation
PAK2	Atrial Fibrillation
MEX3C	Atrial Fibrillation
TUBA8	Atrial Fibrillation
PKP2	Atrial Fibrillation
CASZ1	Atrial Fibrillation
PPP2R3A	Atrial Fibrillation
PTK2	Atrial Fibrillation
FBRSL1	Atrial Fibrillation
ZNF462	Atrial Fibrillation
GNB4	Atrial Fibrillation
RPL3L	Atrial Fibrillation
RPS2	Atrial Fibrillation
ATXN1	Atrial Fibrillation
NUCKS1	Atrial Fibrillation
SLIT3	Atrial Fibrillation
THRB	Atrial Fibrillation
VWF	Atrial Fibrillation
WNT3	Atrial Fibrillation
ARMH3	Atrial Fibrillation
ARHGAP10	Atrial Fibrillation
LHX3	Atrial Fibrillation
SSPN	Atrial Fibrillation
DPF3	Atrial Fibrillation
CAMK2D	Atrial Fibrillation
LRMDA	Atrial Fibrillation
CUL4A	Atrial Fibrillation
MYO18B	Atrial Fibrillation
AGBL4	Atrial Fibrillation
PPFIA4	Atrial Fibrillation
HERC1	Atrial Fibrillation
NAV2	Atrial Fibrillation
PHLDB2	Atrial Fibrillation
HIP1R	Atrial Fibrillation
CYTH1	Atrial Fibrillation
MYOCD	Atrial Fibrillation
AKAP6	Atrial Fibrillation
GOSR2	Atrial Fibrillation
CREB5	Atrial Fibrillation
SH3PXD2A	Atrial Fibrillation
USP34	Atrial Fibrillation
USP3	Atrial Fibrillation
NAT2	Malignant neoplasm of breast
ABCB6	Malignant neoplasm of breast
ADAM10	Malignant neoplasm of breast
NDRG1	Malignant neoplasm of breast
YAP1	Malignant neoplasm of breast
AGR2	Malignant neoplasm of breast
SORBS1	Malignant neoplasm of breast
HPSE	Malignant neoplasm of breast
IL24	Malignant neoplasm of breast
UBE2C	Malignant neoplasm of breast
CHEK1	Malignant neoplasm of breast
NISCH	Malignant neoplasm of breast
COMT	Malignant neoplasm of breast
CLDN4	Malignant neoplasm of breast
CSF1	Malignant neoplasm of breast
CSF1R	Malignant neoplasm of breast
CSF2	Malignant neoplasm of breast
CSF3	Malignant neoplasm of breast
CST6	Malignant neoplasm of breast
CTNNB1	Malignant neoplasm of breast
CYP1A1	Malignant neoplasm of breast
CYP1B1	Malignant neoplasm of breast
CYP2D6	Malignant neoplasm of breast
CYP3A4	Malignant neoplasm of breast
CYP17A1	Malignant neoplasm of breast
CYP19A1	Malignant neoplasm of breast
CYP24A1	Malignant neoplasm of breast
DNMT1	Malignant neoplasm of breast
DNMT3A	Malignant neoplasm of breast
DNMT3B	Malignant neoplasm of breast
JAG1	Malignant neoplasm of breast
E2F1	Malignant neoplasm of breast
EDNRA	Malignant neoplasm of breast
EGF	Malignant neoplasm of breast
EGFR	Malignant neoplasm of breast
AHR	Malignant neoplasm of breast
EPHB4	Malignant neoplasm of breast
ERBB3	Malignant neoplasm of breast
ESRRA	Malignant neoplasm of breast
ETV4	Malignant neoplasm of breast
EZH2	Malignant neoplasm of breast
F3	Malignant neoplasm of breast
FASN	Malignant neoplasm of breast
DKK 1.00	Malignant neoplasm of breast
FOXM1	Malignant neoplasm of breast
SIRT1	Malignant neoplasm of breast
FOS	Malignant neoplasm of breast
MTOR	Malignant neoplasm of breast
ABL1	Malignant neoplasm of breast
SLC39A6	Malignant neoplasm of breast
PHGDH	Malignant neoplasm of breast
GJA1	Malignant neoplasm of breast
PDCD4	Malignant neoplasm of breast
GLI1	Malignant neoplasm of breast
GPER1	Malignant neoplasm of breast
GPX1	Malignant neoplasm of breast
GRB7	Malignant neoplasm of breast
SETD2	Malignant neoplasm of breast
GSN	Malignant neoplasm of breast
GSTP1	Malignant neoplasm of breast
H2AX	Malignant neoplasm of breast
NRG1	Malignant neoplasm of breast
HIC1	Malignant neoplasm of breast
HIF1A	Malignant neoplasm of breast
HMOX1	Malignant neoplasm of breast
HRG	Malignant neoplasm of breast
HSP90AA1	Malignant neoplasm of breast
IFNG	Malignant neoplasm of breast
IGF1R	Malignant neoplasm of breast
IGFBP5	Malignant neoplasm of breast
IGFBP7	Malignant neoplasm of breast
APRT	Malignant neoplasm of breast
IL1B	Malignant neoplasm of breast
IL6	Malignant neoplasm of breast
CXCL8	Malignant neoplasm of breast
IL10	Malignant neoplasm of breast
IDO1	Malignant neoplasm of breast
JUN	Malignant neoplasm of breast
AREG	Malignant neoplasm of breast
MALAT1	Malignant neoplasm of breast
KDR	Malignant neoplasm of breast
KRT5	Malignant neoplasm of breast
STMN1	Malignant neoplasm of breast
LEP	Malignant neoplasm of breast
LEPR	Malignant neoplasm of breast
BCAR4	Malignant neoplasm of breast
LOXL2	Malignant neoplasm of breast
MIR10B	Malignant neoplasm of breast
MIR126	Malignant neoplasm of breast
MIR141	Malignant neoplasm of breast
MIR145	Malignant neoplasm of breast
MIR146A	Malignant neoplasm of breast
MIR200B	Malignant neoplasm of breast
MIR200C	Malignant neoplasm of breast
MIR205	Malignant neoplasm of breast
MIR206	Malignant neoplasm of breast
MIR214	Malignant neoplasm of breast
MIR221	Malignant neoplasm of breast
MIR222	Malignant neoplasm of breast
MIR29A	Malignant neoplasm of breast
MAP3K1	Malignant neoplasm of breast
MKI67	Malignant neoplasm of breast
MMP2	Malignant neoplasm of breast
MMP3	Malignant neoplasm of breast
MMP9	Malignant neoplasm of breast
MMP14	Malignant neoplasm of breast
MRE11	Malignant neoplasm of breast
MST1	Malignant neoplasm of breast
MTHFR	Malignant neoplasm of breast
MTR	Malignant neoplasm of breast
NHS	Malignant neoplasm of breast
NOS3	Malignant neoplasm of breast
NOTCH3	Malignant neoplasm of breast
NOTCH4	Malignant neoplasm of breast
YBX1	Malignant neoplasm of breast
PAEP	Malignant neoplasm of breast
SERPINB2	Malignant neoplasm of breast
PAK1	Malignant neoplasm of breast
FOXP3	Malignant neoplasm of breast
WWOX	Malignant neoplasm of breast
PGR	Malignant neoplasm of breast
ABCB1	Malignant neoplasm of breast
SERPINB5	Malignant neoplasm of breast
PIK3CB	Malignant neoplasm of breast
PIN1	Malignant neoplasm of breast
PRKAA1	Malignant neoplasm of breast
PRKAA2	Malignant neoplasm of breast
MAP2K7	Malignant neoplasm of breast
KLK10	Malignant neoplasm of breast
BAG1	Malignant neoplasm of breast
PTGS2	Malignant neoplasm of breast
BAX	Malignant neoplasm of breast
RAD51C	Malignant neoplasm of breast
RAF1	Malignant neoplasm of breast
RARA	Malignant neoplasm of breast
RARB	Malignant neoplasm of breast
CCND1	Malignant neoplasm of breast
BCL2	Malignant neoplasm of breast
RECQL	Malignant neoplasm of breast
CXCL12	Malignant neoplasm of breast
SFRP1	Malignant neoplasm of breast
BMP2	Malignant neoplasm of breast
SLC2A1	Malignant neoplasm of breast
BMP4	Malignant neoplasm of breast
SLC5A5	Malignant neoplasm of breast
SNAI2	Malignant neoplasm of breast
SNAI1	Malignant neoplasm of breast
SNCG	Malignant neoplasm of breast
SOD2	Malignant neoplasm of breast
SPP1	Malignant neoplasm of breast
SRC	Malignant neoplasm of breast
BRAF	Malignant neoplasm of breast
STAT3	Malignant neoplasm of breast
STAT5A	Malignant neoplasm of breast
AURKA	Malignant neoplasm of breast
SULT1A1	Malignant neoplasm of breast
ZEB1	Malignant neoplasm of breast
TERT	Malignant neoplasm of breast
TFAP2A	Malignant neoplasm of breast
TFRC	Malignant neoplasm of breast
TGM2	Malignant neoplasm of breast
THBS1	Malignant neoplasm of breast
TNF	Malignant neoplasm of breast
TOP2A	Malignant neoplasm of breast
TP53BP1	Malignant neoplasm of breast
TP73	Malignant neoplasm of breast
TYMS	Malignant neoplasm of breast
VDR	Malignant neoplasm of breast
VEGFC	Malignant neoplasm of breast
VIM	Malignant neoplasm of breast
WT1	Malignant neoplasm of breast
XBP1	Malignant neoplasm of breast
XRCC2	Malignant neoplasm of breast
XRCC3	Malignant neoplasm of breast
CXCR4	Malignant neoplasm of breast
ADAM12	Malignant neoplasm of breast
ARID1A	Malignant neoplasm of breast
BCAR3	Malignant neoplasm of breast
CAT	Malignant neoplasm of breast
NCOA1	Malignant neoplasm of breast
TNFSF10	Malignant neoplasm of breast
INPP4B	Malignant neoplasm of breast
CCNE1	Malignant neoplasm of breast
CLDN1	Malignant neoplasm of breast
MTDH	Malignant neoplasm of breast
ABCG2	Malignant neoplasm of breast
BCAR1	Malignant neoplasm of breast
APOBEC3B	Malignant neoplasm of breast
KEAP1	Malignant neoplasm of breast
ZEB2	Malignant neoplasm of breast
AIRE	Candidiasis
CDH3	Ulcerative Colitis
MASP2	Ulcerative Colitis
NKX2-3	Ulcerative Colitis
DAP	Ulcerative Colitis
CXCL8	Ulcerative Colitis
IL12B	Ulcerative Colitis
MMP9	Ulcerative Colitis
MPO	Ulcerative Colitis
ABCB1	Ulcerative Colitis
PRDM1	Ulcerative Colitis
GPR65	Ulcerative Colitis
CX3CR1	Coronary heart disease
ACE	Coronary heart disease
MRAS	Coronary heart disease
MMP3	Coronary heart disease
PON1	Coronary heart disease
CD36	Coronary heart disease
NLRP3	Crohn Disease
CRP	Crohn Disease
NKX2-3	Crohn Disease
DENND1B	Crohn Disease
DNMT3A	Crohn Disease
IFNG	Crohn Disease
IL6	Crohn Disease
PPARG	Crohn Disease
SLC11A1	Crohn Disease
SLC22A5	Crohn Disease
TNF	Crohn Disease
CNR1	Depressive disorder
CREB1	Depressive disorder
CRHR1	Depressive disorder
CYP2D6	Depressive disorder
ACE	Depressive disorder
DRD4	Depressive disorder
DUSP6	Depressive disorder
ESR1	Depressive disorder
FKBP5	Depressive disorder
GAD1	Depressive disorder
GRN	Depressive disorder
GRIN2B	Depressive disorder
HCRT	Depressive disorder
HTR1A	Depressive disorder
HTR2C	Depressive disorder
IGF1	Depressive disorder
IL1B	Depressive disorder
IL18	Depressive disorder
IDO1	Depressive disorder
AR	Depressive disorder
LEP	Depressive disorder
MAOA	Depressive disorder
NR3C2	Depressive disorder
ATP1A3	Depressive disorder
NTRK2	Depressive disorder
OPRK1	Depressive disorder
OXTR	Depressive disorder
P2RX7	Depressive disorder
GAL	Depressive disorder
ABCB1	Depressive disorder
PRNP	Depressive disorder
S100B	Depressive disorder
SLC6A2	Depressive disorder
SLC6A3	Depressive disorder
TAC1	Depressive disorder
TNF	Depressive disorder
TPH1	Depressive disorder
VEGFA	Depressive disorder
FGF17	Depressive disorder
SGCE	Depressive disorder
ARTN	Depressive disorder
FN1	Diabetes Mellitus
SIRT1	Diabetes Mellitus
IRS1	Diabetes Mellitus
LEPR	Diabetes Mellitus
ATP6	Diabetes Mellitus
POMC	Diabetes Mellitus
PON1	Diabetes Mellitus
PTGS2	Diabetes Mellitus
SOD1	Diabetes Mellitus
CAT	Diabetes Mellitus
NR1I2	Diabetes Mellitus
ADIPOQ	Diabetes Mellitus
CRP	Diabetes Mellitus, Insulin-Dependent
IGF1	Diabetes Mellitus, Insulin-Dependent
IL6	Diabetes Mellitus, Insulin-Dependent
NOS3	Diabetes Mellitus, Insulin-Dependent
PRKCQ	Diabetes Mellitus, Insulin-Dependent
TNF	Diabetes Mellitus, Insulin-Dependent
CAT	Diabetes Mellitus, Insulin-Dependent
ZNF257	Diabetes Mellitus, Non-Insulin-Dependent
KLF14	Diabetes Mellitus, Non-Insulin-Dependent
CYBA	Diabetes Mellitus, Non-Insulin-Dependent
ETS1	Diabetes Mellitus, Non-Insulin-Dependent
CNKSR2	Diabetes Mellitus, Non-Insulin-Dependent
JADE2	Diabetes Mellitus, Non-Insulin-Dependent
AUTS2	Diabetes Mellitus, Non-Insulin-Dependent
EPC2	Diabetes Mellitus, Non-Insulin-Dependent
FGF21	Diabetes Mellitus, Non-Insulin-Dependent
GCG	Diabetes Mellitus, Non-Insulin-Dependent
GNB3	Diabetes Mellitus, Non-Insulin-Dependent
GP2	Diabetes Mellitus, Non-Insulin-Dependent
GSTM1	Diabetes Mellitus, Non-Insulin-Dependent
HHEX	Diabetes Mellitus, Non-Insulin-Dependent
IAPP	Diabetes Mellitus, Non-Insulin-Dependent
IL13RA1	Diabetes Mellitus, Non-Insulin-Dependent
INPPL1	Diabetes Mellitus, Non-Insulin-Dependent
MIR126	Diabetes Mellitus, Non-Insulin-Dependent
MIR375	Diabetes Mellitus, Non-Insulin-Dependent
PPARA	Diabetes Mellitus, Non-Insulin-Dependent
MOK	Diabetes Mellitus, Non-Insulin-Dependent
RNF6	Diabetes Mellitus, Non-Insulin-Dependent
SCTR	Diabetes Mellitus, Non-Insulin-Dependent
SHBG	Diabetes Mellitus, Non-Insulin-Dependent
ST6GAL1	Diabetes Mellitus, Non-Insulin-Dependent
SLC1A2	Diabetes Mellitus, Non-Insulin-Dependent
SLC2A1	Diabetes Mellitus, Non-Insulin-Dependent
SOD1	Diabetes Mellitus, Non-Insulin-Dependent
SOD2	Diabetes Mellitus, Non-Insulin-Dependent
BRAF	Diabetes Mellitus, Non-Insulin-Dependent
FAM234A	Diabetes Mellitus, Non-Insulin-Dependent
USP48	Diabetes Mellitus, Non-Insulin-Dependent
CAT	Diabetes Mellitus, Non-Insulin-Dependent
VPS26A	Diabetes Mellitus, Non-Insulin-Dependent
ERBB2	Esophageal Neoplasms
MIR21	Esophageal Neoplasms
CCND1	Esophageal Neoplasms
BCL2	Esophageal Neoplasms
ACE	IGA Glomerulonephritis
AGT	IGA Glomerulonephritis
TGFB1	IGA Glomerulonephritis
CTLA4	Graves Disease
LMX1B	Hematuria
IFNG	Hepatitis
FASLG	Hepatitis
NECTIN1	Herpes Simplex Infections
HLA-C	HIV Infections
IFNG	HIV Infections
IL2	HIV Infections
IL10	HIV Infections
KIR3DL1	HIV Infections
MBL2	HIV Infections
CCL2	HIV Infections
CXCL12	HIV Infections
CD274	Hodgkin Disease
PVT1	Hodgkin Disease
TNFRSF8	Hodgkin Disease
OPRM1	Hyperalgesia
AGER	Hyperglycemia
GCG	Hyperglycemia
LEP	Hyperglycemia
NFE2L2	Hyperglycemia
NOS3	Hyperglycemia
CCL2	Hyperglycemia
ADIPOQ	Hyperglycemia
PTPN22	Inflammatory Bowel Diseases
MUC19	Inflammatory Bowel Diseases
XIAP	Inflammatory Bowel Diseases
ICAM1	Inflammatory Bowel Diseases
IL6	Inflammatory Bowel Diseases
IL10RA	Inflammatory Bowel Diseases
PLCG2	Inflammatory Bowel Diseases
PTGS2	Inflammatory Bowel Diseases
TGFB1	Inflammatory Bowel Diseases
HMGA1	Insulin Resistance
IGFALS	Insulin Resistance
IRS1	Insulin Resistance
KCNJ11	Insulin Resistance
LIPC	Insulin Resistance
PPARG	Insulin Resistance
RETN	Insulin Resistance
PTPN1	Insulin Resistance
IRS2	Insulin Resistance
CDKN2A	leukemia
CSF3R	leukemia
ERG	leukemia
PRAME	leukemia
GSTM1	leukemia
MSH6	leukemia
IL2	leukemia
JAK2	leukemia
KMT2A	leukemia
PTEN	leukemia
PTPN11	leukemia
CCND1	leukemia
STAT3	leukemia
WT1	leukemia
TNFSF10	leukemia
CEBPA	Acute monocytic leukemia
DNMT3A	Acute monocytic leukemia
FANCB	Acute monocytic leukemia
KMT2A	Acute monocytic leukemia
KMT2A	Acute myelomonocytic leukemia
ELN	Chronic Obstructive Airway Disease
EPHX1	Chronic Obstructive Airway Disease
MTCL1	Chronic Obstructive Airway Disease
IL6	Chronic Obstructive Airway Disease
CXCL8	Chronic Obstructive Airway Disease
EEFSEC	Chronic Obstructive Airway Disease
TNF	Chronic Obstructive Airway Disease
CRP	Lupus Erythematosus, Systemic
FCGR3B	Lupus Erythematosus, Systemic
IL4	Lupus Erythematosus, Systemic
IL6	Lupus Erythematosus, Systemic
PRL	Lupus Erythematosus, Systemic
IL21	Lupus Erythematosus, Systemic
CFB	Lupus Erythematosus, Systemic
TLR5	Lupus Erythematosus, Systemic
C1S	Lupus Erythematosus, Systemic
CAT	Lupus Erythematosus, Systemic
CSF3	Multiple Myeloma
PSORS1C2	Multiple Myeloma
IL6	Multiple Myeloma
MCL1	Multiple Myeloma
MUC1	Multiple Myeloma
MYC	Multiple Myeloma
ULK4	Multiple Myeloma
BCL2	Multiple Myeloma
EPO	Myocardial Infarction
ESR1	Myocardial Infarction
F2	Myocardial Infarction
F5	Myocardial Infarction
F7	Myocardial Infarction
APOE	Myocardial Infarction
IL6	Myocardial Infarction
ITGB3	Myocardial Infarction
LGALS2	Myocardial Infarction
NR3C2	Myocardial Infarction
PLAT	Myocardial Infarction
BCL2	Myocardial Infarction
REN	Myocardial Infarction
P2RY12	Myocardial Infarction
THBD	Myocardial Infarction
TNNI3	Myocardial Infarction
TNFSF4	Myocardial Infarction
NAMPT	Obesity
TTC8	Obesity
TMEM18	Obesity
BBS5	Obesity
GNPDA2	Obesity
BBS12	Obesity
DPYD	Obesity
RMST	Obesity
AKT1	Obesity
FAAH	Obesity
FASN	Obesity
NEGR1	Obesity
FGF21	Obesity
GCG	Obesity
GH1	Obesity
GNB3	Obesity
HTR2C	Obesity
IGF2	Obesity
AQP7	Obesity
LDLR	Obesity
MMP9	Obesity
SERPINE1	Obesity
ANGPTL4	Obesity
PLIN1	Obesity
PPARA	Obesity
PPARD	Obesity
MKS1	Obesity
BBS7	Obesity
PRKCH	Obesity
PYY	Obesity
PTPN1	Obesity
TNF	Obesity
UCP1	Obesity
UCP2	Obesity
ARL 6.00	Obesity
ANTXR2	Osteoporosis
IL6	Osteoporosis
EGFR	Pancreatic Neoplasm
HIF1A	Pancreatic Neoplasm
STAT3	Pancreatic Neoplasm
WT1	Pancreatic Neoplasm
PARK16	Parkinson Disease
DNM1L	Parkinson Disease
PPARGC1A	Parkinson Disease
CP	Parkinson Disease
CYP2D6	Parkinson Disease
GDNF	Parkinson Disease
GFAP	Parkinson Disease
TMEM230	Parkinson Disease
GSTM1	Parkinson Disease
HFE	Parkinson Disease
HMOX1	Parkinson Disease
HSPA9	Parkinson Disease
IL6	Parkinson Disease
MAOA	Parkinson Disease
MTHFR	Parkinson Disease
NOS1	Parkinson Disease
ABCB1	Parkinson Disease
VPS35	Parkinson Disease
BDNF	Parkinson Disease
SLC6A3	Parkinson Disease
SOD1	Parkinson Disease
SOD2	Parkinson Disease
TNF	Parkinson Disease
CRP	Periodontitis
MMP9	Periodontitis
IFNG	Pneumonia
IL6	Pneumonia
IL13	Pneumonia
IL17A	Pneumonia
MYD88	Pneumonia
TLR4	Pneumonia
TNF	Pneumonia
IL33	Pneumonia
GDF9	Polycystic Ovary Syndrome
INS	Polycystic Ovary Syndrome
LEP	Polycystic Ovary Syndrome
BMP15	Polycystic Ovary Syndrome
COL4A5	Proteinuria
APOE	Proteinuria
MYH9	Proteinuria
INF2	Proteinuria
SPP1	Proteinuria
TRPC6	Proteinuria
CRP	Psoriasis
HLA-C	Psoriasis
LCE3B	Psoriasis
LCE3C	Psoriasis
IL1B	Psoriasis
IL4	Psoriasis
IL6	Psoriasis
IL23A	Psoriasis
SERPINB8	Psoriasis
S100A7	Psoriasis
TNF	Psoriasis
TP53	Psoriasis
ADM	Septicemia
CSF3	Septicemia
ANGPT1	Septicemia
HMGB1	Septicemia
IFNG	Septicemia
IL10	Septicemia
NOS2	Septicemia
PROC	Septicemia
TLR4	Septicemia
TNF	Septicemia
CASP3	Septicemia
IL12B	Ankylosing spondylitis
CDK6	Cerebrovascular accident
EDN1	Cerebrovascular accident
ALB	Cerebrovascular accident
LRCH1	Cerebrovascular accident
GLA	Cerebrovascular accident
IL1B	Cerebrovascular accident
IL1RN	Cerebrovascular accident
IL6	Cerebrovascular accident
KCNK3	Cerebrovascular accident
PDE3A	Cerebrovascular accident
PLAT	Cerebrovascular accident
PTGS2	Cerebrovascular accident
WNT2B	Cerebrovascular accident
PLA2G7	Cerebrovascular accident
GP1BB	Thrombocytopenia
PF4	Thrombocytopenia
TCN2	Thrombocytopenia
ADD1	Essential Hypertension
GNB3	Essential Hypertension
BRCA1	Pancreatic carcinoma
BRCA2	Pancreatic carcinoma
CETP	Dyslipidemias
APOB	Dyslipidemias
APOE	Dyslipidemias
LDLR	Dyslipidemias
LPL	Dyslipidemias
PPARA	Dyslipidemias
PPARG	Dyslipidemias
PIK3CA	Malignant Head and Neck Neoplasm
PIK3CB	Malignant Head and Neck Neoplasm
BCL2	Malignant Head and Neck Neoplasm
TP53	Malignant Head and Neck Neoplasm
VEGFA	Malignant Head and Neck Neoplasm
CHEK2	Breast Cancer, Familial
ATM	Breast Cancer, Familial
BRCA1	Breast Cancer, Familial
BRCA2	Breast Cancer, Familial
NAT2	Malignant neoplasm of prostate
CDKN1A	Malignant neoplasm of prostate
CDKN1B	Malignant neoplasm of prostate
NDRG1	Malignant neoplasm of prostate
VAV3	Malignant neoplasm of prostate
AGR2	Malignant neoplasm of prostate
CENPF	Malignant neoplasm of prostate
IL24	Malignant neoplasm of prostate
CHD1	Malignant neoplasm of prostate
CLU	Malignant neoplasm of prostate
COMT	Malignant neoplasm of prostate
CREBBP	Malignant neoplasm of prostate
PARP1	Malignant neoplasm of prostate
DAB2IP	Malignant neoplasm of prostate
CYP1A1	Malignant neoplasm of prostate
CYP1B1	Malignant neoplasm of prostate
CYP3A4	Malignant neoplasm of prostate
CYP17A1	Malignant neoplasm of prostate
CYP19A1	Malignant neoplasm of prostate
ACE	Malignant neoplasm of prostate
NQO1	Malignant neoplasm of prostate
DNMT1	Malignant neoplasm of prostate
DNMT3B	Malignant neoplasm of prostate
EGF	Malignant neoplasm of prostate
EGFR	Malignant neoplasm of prostate
EGR1	Malignant neoplasm of prostate
AHR	Malignant neoplasm of prostate
ERBB2	Malignant neoplasm of prostate
ERCC2	Malignant neoplasm of prostate
AKT1	Malignant neoplasm of prostate
ERG	Malignant neoplasm of prostate
ESR1	Malignant neoplasm of prostate
ESR2	Malignant neoplasm of prostate
ETV1	Malignant neoplasm of prostate
ETV4	Malignant neoplasm of prostate
EZH2	Malignant neoplasm of prostate
FGF2	Malignant neoplasm of prostate
FOXO1	Malignant neoplasm of prostate
SIRT1	Malignant neoplasm of prostate
FOLH1	Malignant neoplasm of prostate
BRD4	Malignant neoplasm of prostate
AMACR	Malignant neoplasm of prostate
GJA1	Malignant neoplasm of prostate
SETD2	Malignant neoplasm of prostate
NR3C1	Malignant neoplasm of prostate
GRPR	Malignant neoplasm of prostate
GSK3B	Malignant neoplasm of prostate
GSTM1	Malignant neoplasm of prostate
GSTP1	Malignant neoplasm of prostate
GSTT1	Malignant neoplasm of prostate
HIF1A	Malignant neoplasm of prostate
HMOX1	Malignant neoplasm of prostate
FOXA1	Malignant neoplasm of prostate
HPN	Malignant neoplasm of prostate
APEX1	Malignant neoplasm of prostate
HSD3B1	Malignant neoplasm of prostate
IGF1	Malignant neoplasm of prostate
IGFBP3	Malignant neoplasm of prostate
IL6	Malignant neoplasm of prostate
CXCL8	Malignant neoplasm of prostate
IL10	Malignant neoplasm of prostate
GSTK1	Malignant neoplasm of prostate
KLK2	Malignant neoplasm of prostate
LEP	Malignant neoplasm of prostate
MIR21	Malignant neoplasm of prostate
EPCAM	Malignant neoplasm of prostate
MDM2	Malignant neoplasm of prostate
MET	Malignant neoplasm of prostate
MLH1	Malignant neoplasm of prostate
MME	Malignant neoplasm of prostate
MMP9	Malignant neoplasm of prostate
MSR1	Malignant neoplasm of prostate
MTHFR	Malignant neoplasm of prostate
MYC	Malignant neoplasm of prostate
ATM	Malignant neoplasm of prostate
NFE2L2	Malignant neoplasm of prostate
NOS3	Malignant neoplasm of prostate
OGG1	Malignant neoplasm of prostate
SERPINE1	Malignant neoplasm of prostate
PAWR	Malignant neoplasm of prostate
PIK3CB	Malignant neoplasm of prostate
PIK3CD	Malignant neoplasm of prostate
PLAU	Malignant neoplasm of prostate
CCHCR1	Malignant neoplasm of prostate
RNF43	Malignant neoplasm of prostate
MAPK3	Malignant neoplasm of prostate
PTGS2	Malignant neoplasm of prostate
PTHLH	Malignant neoplasm of prostate
BCL2	Malignant neoplasm of prostate
ELAC2	Malignant neoplasm of prostate
BGLAP	Malignant neoplasm of prostate
CXCL12	Malignant neoplasm of prostate
SHBG	Malignant neoplasm of prostate
SLC5A5	Malignant neoplasm of prostate
SOD2	Malignant neoplasm of prostate
SOX2	Malignant neoplasm of prostate
SPINK1	Malignant neoplasm of prostate
SRD5A2	Malignant neoplasm of prostate
ST14	Malignant neoplasm of prostate
STAT3	Malignant neoplasm of prostate
AURKA	Malignant neoplasm of prostate
TERT	Malignant neoplasm of prostate
TGFB1	Malignant neoplasm of prostate
TLR4	Malignant neoplasm of prostate
TMPRSS2	Malignant neoplasm of prostate
TPD52	Malignant neoplasm of prostate
UGT2B15	Malignant neoplasm of prostate
UGT2B17	Malignant neoplasm of prostate
VDR	Malignant neoplasm of prostate
VEGFA	Malignant neoplasm of prostate
VIM	Malignant neoplasm of prostate
VIP	Malignant neoplasm of prostate
XRCC1	Malignant neoplasm of prostate
CALCA	Malignant neoplasm of prostate
PSCA	Malignant neoplasm of prostate
CALR	Malignant neoplasm of prostate
NCOA3	Malignant neoplasm of prostate
MAD1L1	Malignant neoplasm of prostate
CASP9	Malignant neoplasm of prostate
CAV1	Malignant neoplasm of prostate
AKR1C3	Malignant neoplasm of prostate
TNFSF10	Malignant neoplasm of prostate
MBD2	Malignant neoplasm of prostate
CCND2	Malignant neoplasm of prostate
ZBED1	Malignant neoplasm of prostate
GDF15	Malignant neoplasm of prostate
CYP 20.00	Non-alcoholic Fatty Liver Disease
SIRT1	Non-alcoholic Fatty Liver Disease
FGF21	Non-alcoholic Fatty Liver Disease
LEP	Non-alcoholic Fatty Liver Disease
NFE2L2	Non-alcoholic Fatty Liver Disease
PPARA	Non-alcoholic Fatty Liver Disease
ADIPOQ	Non-alcoholic Fatty Liver Disease
NR1H4	Non-alcoholic Fatty Liver Disease
NAT2	Breast Carcinoma
ADAM10	Breast Carcinoma
NDRG1	Breast Carcinoma
YAP1	Breast Carcinoma
[truncated: 220 more rows]
