# Supplementary material for: The Molecular Comorbidity Network of Periodontal Disease
Source: Int J Mol Sci. 2024 Sep 21;25(18):10161. doi: 10.3390/ijms251810161 (PMC11432284; doi:10.3390/ijms251810161)
Supplement: Supplementary file 1 [file ijms-25-10161-s001.zip › Supplementary_Table_S3.csv]

source	term_name	term_id	highlighted	adjusted_p_value	negative_log10_of_adjusted_p_value	term_size	query_size	intersection_size	effective_domain_size	intersections
GO:MF	signaling receptor binding	GO:0005102	true	1.6940040396910856e-72	71.77108555834212	1501	1153	278	20212	TP53,HNF4A,FBN1,AR,ACE,APP,IRS1,POMC,ERBB2,CAV1,CPE,ADAM10,HFE,APOE,PSEN1,HAMP,TNF,IL5,IL13,CCL11,TGFB1,IL23R,HLA-DRB1,IL10,SLC6A4,INS,HMGA1,INSR,ENPP1,IRS2,ITGAM,BANK1,BLK,AGRP,SH2B1,LEP,WNT1,STAT3,CASP8,CR2,NR0B2,PTPN2,CCL20,TYK2,FGFR1,BBS1,NPY,PDYN,IL1B,BDNF,CASP3,CRP,ICAM1,IL4,IL6,CCL2,CCL5,AGT,ESR2,FGF3,FN1,GATA3,IGF1,MDM2,NOTCH1,PHB,PTHLH,STAT1,IL12B,CRH,IFNG,EDN1,ADIPOQ,EGFR,NGF,PIK3R1,TNF…
GO:MF	protein binding	GO:0005515	false	2.126467155611699e-55	54.67234132080171	14838	1153	1057	20212	ESR1,PIK3CA,BARD1,BRCA1,BRCA2,TP53,NOD2,HNF4A,PPP1R3A,FBN1,MC4R,PPARG,MEFV,AR,PTEN,AKT2,ACE,APP,PTPN22,GCK,IRS1,KCNJ11,HNF1A,ATM,DNASE1,FCGR2B,POMC,LRP5,GATA1,CHEK2,ERBB2,PALB2,BRIP1,CAV1,CDH1,NEUROD1,SLC2A4,HNF1B,CDKN2A,TREX1,PDCD1,F5,F12,CPE,GABRA2,HTR2A,ADAM10,GSK3B,HFE,APOE,MAPT,TREM2,PSEN1,HAMP,SLC22A4,TNF,TBX21,IL5,IL13,CCL11,TGFB1,LDLR,KCNH2,EP300,AKT1,FGFR2,KRAS,IL23R,HLA-DRB1,IRGM,IL10,A…
GO:MF	enzyme binding	GO:0019899	true	2.7396865738832023e-47	46.562299118573364	2103	1153	291	20212	ESR1,BARD1,BRCA1,BRCA2,TP53,NOD2,PPP1R3A,MC4R,PPARG,AR,PTEN,ACE,APP,PTPN22,IRS1,CHEK2,ERBB2,CAV1,CDH1,CDKN2A,ADAM10,GSK3B,APOE,MAPT,TREM2,PSEN1,TNF,LDLR,KCNH2,AKT1,IRGM,ATG16L1,SLC6A4,INS,ADCY5,HMGA1,TCF7L2,WFS1,IRS2,HMOX1,TNIP1,IRF5,BANK1,TNFAIP3,CCND1,SH2B1,COL1A1,STAT3,APC,SPOP,CASP8,BRAF,PTPN2,NOTCH2,BCL2,COL1A2,SOD1,MAPK8IP1,FANCD2,PTGS2,BACE1,CASP3,SIRT1,CDKN1B,PARP1,ESR2,FN1,MDM2,NOTCH1,PH…
GO:MF	identical protein binding	GO:0042802	false	2.901796710269165e-46	45.5373330159854	2162	1153	294	20212	ESR1,BARD1,BRCA1,BRCA2,TP53,HNF4A,FBN1,PPARG,MEFV,PTEN,APP,HNF1A,ATM,CHEK2,ERBB2,CAV1,CDH1,HNF1B,TREX1,HTR2A,ADAM10,APOE,MAPT,TNF,TGFB1,LDLR,KCNH2,AKT1,FGFR2,KRAS,ATG16L1,SLC6A4,INS,INSR,ENPP1,HMOX1,SFTPD,TNIP1,ETS1,IRF5,IFIH1,STAT4,TNFAIP3,FGFR3,LEPR,PCSK1,COL1A1,SMAD4,SNCA,STAT3,CASP8,BRAF,RNASEL,CR2,NR0B2,BCL2,COL1A2,FGFR1,SOD1,RASGRP1,BLM,PTGS2,IDE,CRP,MMP9,NOS2,CCL5,AGER,SIRT1,PARP1,NQO1,FN1…
GO:MF	signaling receptor activator activity	GO:0030546	false	1.2002498882830782e-35	34.92072832578208	519	1153	116	20212	FBN1,APP,POMC,HAMP,TNF,IL5,IL13,CCL11,TGFB1,IL10,INS,AGRP,LEP,WNT1,CCL20,NPY,PDYN,IL1B,BDNF,IL4,IL6,CCL2,CCL5,AGT,FGF3,IGF1,PTHLH,IL12B,CRH,IFNG,EDN1,ADIPOQ,EGFR,NGF,TNFSF4,HMGB1,PTH,TNFSF11,VEGFA,FGF4,GPNMB,CXCL1,IGF2,KL,NPPA,IFNB1,KNG1,CALCA,F2,PMCH,IL1RN,ADM,IL18,TTR,EPO,TSLP,IL33,TNFSF15,RETN,TNFSF13,SPP1,LTA,GHRL,CARTPT,TNFRSF11B,CCL17,FGF10,WNT8A,TNFSF12,BMP8A,EGF,GAST,CXCL8,CSF2,MIF,IL23A,…
GO:MF	molecular function activator activity	GO:0140677	false	1.7319639357063454e-35	34.76146115544038	1124	1153	180	20212	PIK3CA,TP53,FBN1,AKT2,APP,POMC,CAV1,HTR2A,APOE,TREM2,HAMP,TNF,IL5,IL13,CCL11,TGFB1,AKT1,IRGM,IL10,INS,HMGA1,CCND1,AGRP,LEP,WNT1,CCL20,BLM,STK11,NPY,PDYN,IL1B,BDNF,CASP3,IL4,IL6,CCL2,CCL5,AGT,CDKN1B,PARP1,FGF3,FN1,IGF1,NOTCH1,FBXW7,PTHLH,IL12B,CRH,IFNG,EDN1,ADIPOQ,EGFR,NGF,PIK3R1,TNFSF4,HMGB1,PTH,TNFSF11,PARK7,PINK1,VEGFA,TGFBR2,FGF4,IL6ST,GPNMB,CXCL1,IGF2,KL,NPPA,IFNB1,KNG1,PDPK1,NKX3-1,CALCA,F2,…
GO:MF	receptor ligand activity	GO:0048018	false	1.88971545955368e-35	34.72360358400069	513	1153	115	20212	FBN1,APP,POMC,HAMP,TNF,IL5,IL13,CCL11,TGFB1,IL10,INS,AGRP,LEP,WNT1,CCL20,NPY,PDYN,IL1B,BDNF,IL4,IL6,CCL2,CCL5,AGT,FGF3,IGF1,PTHLH,IL12B,CRH,IFNG,EDN1,ADIPOQ,NGF,TNFSF4,HMGB1,PTH,TNFSF11,VEGFA,FGF4,GPNMB,CXCL1,IGF2,KL,NPPA,IFNB1,KNG1,CALCA,F2,PMCH,IL1RN,ADM,IL18,TTR,EPO,TSLP,IL33,TNFSF15,RETN,TNFSF13,SPP1,LTA,GHRL,CARTPT,TNFRSF11B,CCL17,FGF10,WNT8A,TNFSF12,BMP8A,EGF,GAST,CXCL8,CSF2,MIF,IL23A,CCL21…
GO:MF	signaling receptor regulator activity	GO:0030545	false	1.9467327312950876e-35	34.710693669071276	555	1153	120	20212	FBN1,APP,POMC,HAMP,TNF,IL5,IL13,CCL11,TGFB1,IL10,INS,AGRP,LEP,WNT1,CCL20,NPY,PDYN,IL1B,BDNF,IL4,IL6,CCL2,CCL5,AGT,ESR2,FGF3,IGF1,PTHLH,IL12B,CRH,IFNG,EDN1,ADIPOQ,EGFR,NGF,TNFSF4,HMGB1,PTH,TNFSF11,VEGFA,FGF4,GPNMB,CXCL1,IGF2,KL,NPPA,IFNB1,KNG1,CALCA,F2,PMCH,IL1RN,ADM,IL18,TTR,EPO,TSLP,IL33,TNFSF15,RETN,TNFSF13,SPP1,LTA,GHRL,CARTPT,TNFRSF11B,CCL17,PCSK9,PDE4D,FGF10,MRAP2,WNT8A,TNFSF12,BMP8A,EGF,GAS…
GO:MF	protein-containing complex binding	GO:0044877	false	4.7770831456823255e-35	34.32083719970539	1752	1153	236	20212	ESR1,TP53,NOD2,HNF4A,FBN1,PPARG,AR,PTEN,HNF1A,ATM,FCGR2B,GATA1,BRIP1,CAV1,NEUROD1,TREX1,HTR2A,ADAM10,APOE,MAPT,TREM2,TGFB1,LDLR,EP300,KRAS,HLA-DRB1,SLC6A4,HMGA1,INSR,PDX1,ABCC8,TCF7L2,WFS1,ITGAM,IFIH1,C4A,SMAD4,SNCA,STAT3,APC,CASP8,BRAF,RNASEL,NR0B2,PTPN2,LIPC,STK11,IL1B,CASP3,CRP,ICAM1,MMP9,AGER,SIRT1,CDKN1B,PARP1,FN1,FOXA1,IGF1,MDM2,NOTCH1,RAD51,STAT1,BAP1,IL12B,DISC1,MTHFR,PPARGC1A,EGFR,HDAC2,…
GO:MF	transcription factor binding	GO:0008134	true	6.414140091424174e-34	33.19286155886532	600	1153	123	20212	ESR1,TP53,HNF4A,PPARG,AR,HNF1A,GATA1,NEUROD1,HNF1B,CDKN2A,GSK3B,EP300,HMGA1,TCF7L2,WFS1,ETS1,VDR,SMAD4,STAT3,NR0B2,PTPN2,NOTCH2,BCL2,BBS4,MKKS,BBS1,SIRT1,PARP1,GATA3,FOXA1,RB1,STAT1,TBX3,NCOA3,NR3C1,PPARGC1A,HDAC2,HMGB1,PARK7,CTNNB1,ERCC1,ZNF366,NCOR1,GATA4,NKX3-1,PRKCB,FOXO3,TERT,FOS,NR5A1,CIITA,PITX2,TBX5,NBN,FOXP3,RNF6,SREBF1,PSMA6,HDAC9,RUNX1,NCOA1,TCF21,NKX2-5,PROX1,CTBP2,NRIP1,PER2,AHR,SMAD…
GO:MF	molecular function regulator activity	GO:0098772	false	3.450572700701205e-33	32.46210881793752	2063	1153	258	20212	ESR1,PIK3CA,TP53,FBN1,AKT2,APP,POMC,CAV1,CDKN2A,HTR2A,APOE,TREM2,HAMP,TNF,IL5,IL13,CCL11,TGFB1,AKT1,KRAS,IRGM,IL10,INS,HMGA1,IRS2,C4A,CCND1,AGRP,LEP,WNT1,SNCA,APC,SPOP,NR0B2,BCL2,CCL20,MAPK8IP1,RASGRP1,BLM,STK11,NPY,PDYN,IL1B,BDNF,CASP3,IL4,IL6,CCL2,CCL5,AGT,CDKN1B,PARP1,ESR2,FGF3,FN1,HRAS,IGF1,NOTCH1,FBXW7,PTHLH,IL12B,CRH,KCNK2,IFNG,EDN1,ADIPOQ,EGFR,NGF,TRPV1,PIK3R1,C4B,TNFSF4,HMGB1,PTH,TNFSF11,…
GO:MF	RNA polymerase II-specific DNA-binding transcription factor binding	GO:0061629	false	1.0373381803390384e-30	29.984079637138276	349	1153	88	20212	ESR1,TP53,HNF4A,PPARG,AR,GATA1,NEUROD1,CDKN2A,GSK3B,EP300,HMGA1,TCF7L2,ETS1,VDR,SMAD4,STAT3,NR0B2,PTPN2,NOTCH2,BBS4,MKKS,BBS1,SIRT1,PARP1,GATA3,RB1,STAT1,TBX3,NCOA3,PPARGC1A,HDAC2,HMGB1,PARK7,CTNNB1,ZNF366,NCOR1,GATA4,NKX3-1,PRKCB,FOS,PITX2,TBX5,FOXP3,RNF6,PSMA6,HDAC9,NCOA1,TCF21,NKX2-5,PROX1,CTBP2,NRIP1,AHR,SMAD3,PRRX1,HAND2,BBS2,BBS10,PCNA,GTF2I,ASAH1,LHX3,MYOCD,DNMT3A,HIF1A,JUN,RARB,SRC,TP53BP…
GO:MF	DNA-binding transcription factor binding	GO:0140297	false	5.612009810071519e-29	28.25088157847472	490	1153	103	20212	ESR1,TP53,HNF4A,PPARG,AR,GATA1,NEUROD1,CDKN2A,GSK3B,EP300,HMGA1,TCF7L2,WFS1,ETS1,VDR,SMAD4,STAT3,NR0B2,PTPN2,NOTCH2,BCL2,BBS4,MKKS,BBS1,SIRT1,PARP1,GATA3,RB1,STAT1,TBX3,NCOA3,PPARGC1A,HDAC2,HMGB1,PARK7,CTNNB1,ZNF366,NCOR1,GATA4,NKX3-1,PRKCB,FOS,CIITA,PITX2,TBX5,NBN,FOXP3,RNF6,PSMA6,HDAC9,RUNX1,NCOA1,TCF21,NKX2-5,PROX1,CTBP2,NRIP1,AHR,SMAD3,PRRX1,HAND2,BBS2,BBS10,MYC,PCNA,GTF2I,ASAH1,NUCKS1,LHX3,M…
GO:MF	kinase binding	GO:0019900	false	4.992665310898381e-27	26.3016675464027	790	1153	132	20212	ESR1,BARD1,TP53,NOD2,ACE,PTPN22,IRS1,CHEK2,ERBB2,CAV1,CDH1,CDKN2A,ADAM10,GSK3B,MAPT,TREM2,AKT1,IRGM,TCF7L2,IRS2,TNIP1,IRF5,BANK1,TNFAIP3,CCND1,SH2B1,STAT3,APC,BRAF,PTPN2,MAPK8IP1,SIRT1,CDKN1B,PARP1,RB1,PPM1D,NR3C1,EGFR,PIK3R1,PARK7,PRKN,PINK1,CTNNB1,ITGB3,RB1CC1,GATA4,PRKCB,IKBKB,BECN1,FOXO3,EPHA1,TRAF6,CD28,SCN5A,JAK2,MST1,GCKR,KCNQ1,PTPN1,GFAP,SREBF1,IRAK1,BCL2L1,ITGB2,HDAC9,MAP3K1,CDKN2B,PTPRC…
GO:MF	cytokine activity	GO:0005125	false	2.296815396076621e-24	23.638873909326986	238	1153	65	20212	TNF,IL5,IL13,CCL11,IL10,WNT1,CCL20,IL1B,IL4,IL6,CCL2,CCL5,IL12B,IFNG,EDN1,ADIPOQ,TNFSF4,HMGB1,TNFSF11,VEGFA,CXCL1,IFNB1,IL1RN,IL18,EPO,TSLP,IL33,TNFSF15,TNFSF13,SPP1,LTA,TNFRSF11B,CCL17,WNT8A,TNFSF12,BMP8A,CXCL8,CSF2,MIF,IL23A,CCL21,WNT3,IL24,CSF1,CSF3,NRG1,AREG,CXCL12,BMP2,BMP4,TNFSF10,GRN,FASLG,IL2,IL21,NAMPT,GH1,IL17A,GDF9,BMP15,WNT2B,PF4,FGF2,GDF15,GPI
GO:MF	cytokine receptor binding	GO:0005126	false	5.045127003184877e-24	23.297127896604845	278	1153	70	20212	TNF,IL5,IL13,CCL11,TGFB1,IL23R,IL10,CASP8,CCL20,TYK2,IL1B,BDNF,CASP3,IL4,IL6,CCL2,CCL5,GATA3,STAT1,IL12B,IFNG,NGF,PIK3R1,TNFSF4,TNFSF11,VEGFA,TGFBR2,IL6ST,ITGB3,CXCL1,IFNB1,IL1RN,IL18,EPO,IL6R,TRAF1,TRAF6,TSLP,IL33,TNFSF15,JAK2,TNFSF13,LTA,CCL17,ERAP1,SH2B3,SMAD3,SMAD7,TNFSF12,CXCL8,CSF2,SPRED2,MIF,IL23A,CCL21,CSF1,CSF3,CXCL12,VEGFC,TNFSF10,CX3CR1,FASLG,IL2,PRL,IL21,TLR5,GH1,MYD88,PF4,DAB2IP
GO:MF	protein kinase binding	GO:0019901	false	2.3443539283332663e-23	22.62997682204014	706	1153	117	20212	ESR1,TP53,NOD2,ACE,PTPN22,IRS1,CHEK2,ERBB2,CAV1,CDH1,CDKN2A,ADAM10,GSK3B,MAPT,TREM2,AKT1,IRGM,TCF7L2,IRS2,TNIP1,IRF5,BANK1,CCND1,SH2B1,STAT3,APC,BRAF,PTPN2,MAPK8IP1,SIRT1,CDKN1B,PARP1,PPM1D,NR3C1,EGFR,PIK3R1,PRKN,PINK1,CTNNB1,ITGB3,RB1CC1,GATA4,PRKCB,IKBKB,BECN1,FOXO3,EPHA1,TRAF6,CD28,SCN5A,JAK2,MST1,KCNQ1,PTPN1,SREBF1,IRAK1,BCL2L1,ITGB2,HDAC9,MAP3K1,CDKN2B,PTPRC,FCRL3,PRC1,SH2B3,PRKAR1A,CTBP2,ZC…
GO:MF	amide binding	GO:0033218	true	2.1127450168601534e-21	20.67515291395228	398	1153	81	20212	NOD2,MC4R,PPARG,FCGR2B,APOE,TREM2,LDLR,HLA-DRB1,INSR,ITGAM,C1QA,OPRM1,BACE1,IDE,AGER,PIK3R1,LBP,MSR1,IGF1R,GRIN2B,PLA2G4A,SRD5A1,CCKAR,NPY5R,EDNRB,CCKBR,CLU,SORL1,PICALM,SLC46A1,HLA-DPB1,ADRB2,HLA-G,TLR4,HLA-DQA1,GCGR,GLP1R,HLA-B,BDKRB1,ACACB,CD36,NPY1R,CALCR,ITGB2,FSHR,ERAP1,CST3,EPHB2,PNPLA3,HLA-DRA,BRAP,SLC40A1,GRIN2A,NQO2,ERAP2,SEC61A1,CRHR1,OPRK1,CHRNA7,DHCR24,ACHE,PRNP,BCHE,HLA-DQA2,TLR2,PT…
GO:MF	signaling receptor activity	GO:0038023	true	2.8428630780971828e-21	20.546244056897255	1491	1153	183	20212	ESR1,NOD2,HNF4A,MC4R,PPARG,AR,FCGR2B,LRP5,ERBB2,GABRA2,HTR2A,TREM2,FGFR2,IL23R,HLA-DRB1,INSR,ABCC8,IFIH1,FGFR3,LEPR,VDR,STAT3,CR2,NOTCH2,FGFR1,NPY,OPRM1,ICAM1,AGER,ESR2,FLT1,NOTCH1,ROR1,IL12B,NR3C1,EDNRA,EGFR,TRPV1,CNR1,LBP,DRD2,AGTR1,FGFR4,TGFBR2,IL6ST,TNFRSF1A,ITGB3,DRD1,CHRNA5,GABBR1,IGF1R,GRIN2B,TACR1,CNR2,NKX3-1,TAS2R38,F2,CHRNA3,GABRG2,NPY2R,CCKAR,HTR7,NPY5R,CD40,TACR3,GRIK2,EDNRB,DCC,CCKBR…
GO:MF	molecular transducer activity	GO:0060089	false	2.8428630780971828e-21	20.546244056897255	1491	1153	183	20212	ESR1,NOD2,HNF4A,MC4R,PPARG,AR,FCGR2B,LRP5,ERBB2,GABRA2,HTR2A,TREM2,FGFR2,IL23R,HLA-DRB1,INSR,ABCC8,IFIH1,FGFR3,LEPR,VDR,STAT3,CR2,NOTCH2,FGFR1,NPY,OPRM1,ICAM1,AGER,ESR2,FLT1,NOTCH1,ROR1,IL12B,NR3C1,EDNRA,EGFR,TRPV1,CNR1,LBP,DRD2,AGTR1,FGFR4,TGFBR2,IL6ST,TNFRSF1A,ITGB3,DRD1,CHRNA5,GABBR1,IGF1R,GRIN2B,TACR1,CNR2,NKX3-1,TAS2R38,F2,CHRNA3,GABRG2,NPY2R,CCKAR,HTR7,NPY5R,CD40,TACR3,GRIK2,EDNRB,DCC,CCKBR…
GO:MF	peptide binding	GO:0042277	false	2.8660413403031015e-20	19.542717549550666	327	1153	71	20212	NOD2,MC4R,PPARG,FCGR2B,APOE,TREM2,LDLR,HLA-DRB1,INSR,ITGAM,C1QA,OPRM1,BACE1,IDE,AGER,PIK3R1,LBP,MSR1,IGF1R,GRIN2B,CCKAR,NPY5R,EDNRB,CCKBR,CLU,SORL1,PICALM,HLA-DPB1,ADRB2,HLA-G,TLR4,HLA-DQA1,GCGR,GLP1R,HLA-B,BDKRB1,CD36,NPY1R,CALCR,ITGB2,FSHR,ERAP1,CST3,EPHB2,HLA-DRA,BRAP,SLC40A1,GRIN2A,ERAP2,SEC61A1,CRHR1,OPRK1,CHRNA7,DHCR24,ACHE,PRNP,BCHE,HLA-DQA2,TLR2,PTGDR2,GSTM1,ATP1A3,OXTR,IAPP,SCTR,HLA-C,FO…
GO:MF	binding	GO:0005488	false	1.0792860632152161e-19	18.966863430933266	18370	1153	1127	20212	ESR1,PIK3CA,BARD1,BRCA1,BRCA2,TP53,NOD2,HNF4A,PAX4,PPP1R3A,FBN1,MC4R,PPARG,MEFV,AR,PTEN,AKT2,ACE,APP,PTPN22,GCK,IRS1,KCNJ11,HNF1A,ATM,MMP1,DNASE1,FCGR2B,POMC,LRP5,GATA1,CHEK2,ERBB2,PALB2,BRIP1,CAV1,CDH1,NEUROD1,SLC2A4,HNF1B,CDKN2A,TREX1,PDCD1,F5,F12,CPE,ADH1B,ADH1C,ALDH2,GABRA2,HTR2A,ADAM10,GSK3B,HFE,APOE,MAPT,TREM2,PSEN1,HAMP,SLC22A4,TNF,TBX21,IL5,IL13,CCL11,TGFB1,LDLR,KCNH2,EP300,AKT1,FGFR2,KRA…
GO:MF	small molecule binding	GO:0036094	false	2.4704341746709767e-18	17.607226713504183	6357	1153	510	20212	ESR1,PIK3CA,BARD1,BRCA1,TP53,NOD2,HNF4A,FBN1,PPARG,MEFV,AR,AKT2,ACE,APP,GCK,KCNJ11,ATM,MMP1,GATA1,CHEK2,ERBB2,BRIP1,CAV1,CDH1,TREX1,F5,F12,CPE,ADH1B,ADH1C,ALDH2,HTR2A,ADAM10,GSK3B,APOE,HAMP,SLC22A4,LDLR,EP300,AKT1,FGFR2,KRAS,IRGM,SLC6A4,ADCY5,INSR,ENPP1,CDKAL1,ABCC8,HMOX1,ITGAM,BLK,IFIH1,TNFAIP3,FGFR3,COL1A1,VDR,SMAD4,SNCA,BRAF,RNASEL,LIPC,NOTCH2,PXK,COL1A2,MKKS,CYCS,JAZF1,PTGIS,RAD54L,TYK2,FGFR1…
GO:MF	protein homodimerization activity	GO:0042803	false	3.156671152379347e-18	17.500770658572076	724	1153	109	20212	BARD1,HNF4A,CHEK2,HNF1B,TREX1,ADAM10,APOE,KCNH2,AKT1,FGFR2,ENPP1,HMOX1,SMAD4,STAT3,CR2,NR0B2,BCL2,FGFR1,BLM,PTGS2,IDE,NOS2,CCL5,PARP1,STAT1,S100A10,UCP2,ADIPOQ,HSD11B1,LPL,PARK7,VEGFA,MYH9,CAT,IKBKB,S100B,BAX,TERT,PLN,IL6R,ADRB2,HLA-G,PITX2,ERBB4,TOX3,LRRK2,FOXP3,SLC30A8,CAMK2A,CARD9,IRAK1,BCL2L1,ADRB3,RUNX1,PECAM1,PON1,IKZF3,NKX2-5,AHR,NECTIN2,NTRK2,SMAD3,APPL1,NQO2,HAND2,DGKD,CASQ2,PDLIM4,TSC2,…
GO:MF	transcription coregulator binding	GO:0001221	false	3.238076042785458e-18	17.48971295651707	118	1153	40	20212	ESR1,PPARG,AR,HNF1A,GATA1,HNF1B,EP300,HMGA1,ETS1,SMAD4,GATA3,STAT1,CTNNB1,FOXO3,TERT,FOS,NR5A1,SREBF1,RUNX1,CTBP2,PER2,AHR,SMAD3,PER3,HAND2,MYC,PGR,TFAM,ENO1,THRB,LHX3,EZH2,HIF1A,RARA,TP73,PPARA,NFE2L2,PPARD,CREBBP,NR1H4
GO:MF	protein dimerization activity	GO:0046983	false	7.789435101913105e-18	17.10849403668143	1113	1153	143	20212	BARD1,TP53,HNF4A,HNF1A,CHEK2,ERBB2,CAV1,NEUROD1,HNF1B,TREX1,ADAM10,APOE,CCL11,KCNH2,AKT1,FGFR2,IL10,ENPP1,HMOX1,SIM1,SMAD4,STAT3,CR2,NR0B2,BCL2,MXI1,FGFR1,BLM,PTGS2,IDE,NOS2,CCL5,PARP1,PHB,STAT1,NCOA3,IL12B,S100A10,UCP2,ADIPOQ,PIK3R1,HSD11B1,LPL,PARK7,VEGFA,AGTR1,GABBR1,MYH9,CAT,IKBKB,SREBF2,S100B,BAX,TERT,PLN,IL6R,ADRB2,HLA-G,PITX2,ERBB4,TOX3,LRRK2,TLR4,FOXP3,SLC30A8,BDKRB2,CAMK2A,CARD9,SREBF1,I…
GO:MF	ion binding	GO:0043167	false	1.2453098388825428e-15	14.904722580635845	6146	1153	486	20212	ESR1,PIK3CA,BARD1,BRCA1,TP53,NOD2,HNF4A,FBN1,PPARG,MEFV,AR,AKT2,ACE,APP,GCK,KCNJ11,ATM,MMP1,GATA1,CHEK2,ERBB2,BRIP1,CDH1,TREX1,F5,F12,CPE,ADH1B,ADH1C,HTR2A,ADAM10,GSK3B,APOE,HAMP,SLC22A4,LDLR,EP300,AKT1,FGFR2,KRAS,IRGM,SLC6A4,ADCY5,INSR,ENPP1,CDKAL1,ABCC8,HMOX1,ITGAM,BLK,IFIH1,TNFAIP3,FGFR3,COL1A1,VDR,SMAD4,SNCA,BRAF,RNASEL,LIPC,NOTCH2,PXK,COL1A2,MKKS,CYCS,JAZF1,PTGIS,RAD54L,TYK2,FGFR1,SOD1,RASGR…
GO:MF	growth factor receptor binding	GO:0070851	false	2.520657019183442e-15	14.598486243894977	139	1153	40	20212	PSEN1,IL5,IL23R,IL10,IL1B,IL4,IL6,FGF3,GATA3,IL12B,VEGFA,FGF4,IL6ST,ITGB3,KL,IL1RN,IL6R,TSLP,ERBB4,JAK2,ERAP1,FGF10,VAV3,EGF,NCSTN,CSF2,AGR2,CSF3,AREG,VEGFC,FGF17,ARTN,FGF21,IL2,IL21,TLR5,GDNF,MYD88,DAB2IP,FGF2
GO:MF	growth factor binding	GO:0019838	false	2.963710922180688e-14	13.528164159337898	134	1153	38	20212	ERBB2,FGFR2,INSR,FGFR3,COL1A1,COL1A2,FGFR1,FLT1,EGFR,FGFR4,TGFBR2,IL6ST,ITGB3,KL,IGF1R,IL1RN,A2M,IL2RA,IL6R,SCN5A,CD36,COL4A1,IL2RB,NTRK2,LTBP2,CCN1,RPS2,CSF1R,ERBB3,IGFBP5,IGFBP7,KDR,THBS1,IL10RA,IGFALS,IGFBP3,KIT,SORT1
GO:MF	transition metal ion binding	GO:0046914	false	3.326440135384799e-14	13.478020287972024	1124	1153	135	20212	ESR1,BRCA1,TP53,HNF4A,PPARG,MEFV,AR,ACE,APP,MMP1,GATA1,F5,CPE,ADH1B,ADH1C,HAMP,EP300,ENPP1,IFIH1,TNFAIP3,VDR,SNCA,PTGIS,SOD1,RASGRP1,BLM,IDE,MMP9,PARP1,ESR2,GATA3,MDM2,TPH2,NR3C1,NOS3,MMP2,SIRT3,PARK7,ATP13A2,PRKN,TH,CYP19A1,GRIN2B,KNG1,GATA4,PRKCB,S100B,GLO1,SOD2,NR5A1,ADH4,TRAF1,TRAF6,ALOX5,ZFHX3,MDM4,FTO,SLC30A8,PTPN1,MMP3,NOS1,TF,NEIL1,ERAP1,MAP3K1,COX2,CYP11A1,CP,ZC3HC1,CYP27A1,BRAP,MYT1L,SM…
GO:MF	protein domain specific binding	GO:0019904	false	3.674625748395048e-14	13.43478688615353	653	1153	94	20212	TP53,NOD2,PPARG,AR,PTEN,APP,PTPN22,IRS1,GATA1,CDKN2A,TREX1,ADAM10,MAPT,PSEN1,SLC22A4,KCNH2,IRGM,INSR,TCF7L2,IRS2,WNT1,CARD14,CASP8,NR0B2,ETV6,BCL2,FGFR1,STK11,IL1B,SIRT1,GATA3,FOXA1,MDM2,RB1,NCOA3,PRKN,PINK1,TH,CTNNB1,NKX3-1,MYH9,BAX,SNAP25,CD40,GRIK2,CD2AP,GJA5,SCN5A,JAK2,GCKR,CARD9,MECP2,BCL2L1,TP63,PROX1,PRKAR1A,INPP5D,ATP2B1,PRRX1,PLEKHA1,DRD4,CYBA,CEP68,KCNN2,PTK2,WNT3,HIP1R,CHEK1,ESRRA,ABL1…
GO:MF	transcription coactivator binding	GO:0001223	false	4.446072001011928e-14	13.352023508486111	47	1153	23	20212	ESR1,PPARG,AR,HNF1A,GATA1,EP300,SMAD4,GATA3,STAT1,TERT,RUNX1,AHR,SMAD3,HAND2,PGR,TFAM,THRB,LHX3,HIF1A,RARA,PPARA,PPARD,CREBBP
GO:MF	amyloid-beta binding	GO:0001540	false	4.772028893862891e-14	13.321296935410912	84	1153	30	20212	FCGR2B,APOE,TREM2,LDLR,INSR,ITGAM,C1QA,BACE1,AGER,MSR1,GRIN2B,CLU,SORL1,PICALM,ADRB2,TLR4,CD36,CALCR,ITGB2,CST3,EPHB2,GRIN2A,CHRNA7,ACHE,PRNP,BCHE,TLR2,ATP1A3,IAPP,APOA1
GO:MF	growth factor activity	GO:0008083	false	1.4802765014948988e-13	12.829657154971537	162	1153	41	20212	IL5,TGFB1,IL10,BDNF,IL4,IL6,AGT,FGF3,IGF1,IL12B,NGF,VEGFA,FGF4,CXCL1,IGF2,F2,FGF10,BMP8A,EGF,CSF2,CSF1,CSF3,JAG1,NRG1,AREG,CXCL12,BMP2,BMP4,VEGFC,GRN,FGF17,ARTN,FGF21,IL2,GH1,GDNF,GDF9,BMP15,FGF2,GDF15,GPI
GO:MF	hormone activity	GO:0005179	false	4.497296560963789e-13	12.347048473218464	130	1153	36	20212	FBN1,POMC,HAMP,INS,AGRP,LEP,NPY,AGT,IGF1,PTHLH,CRH,EDN1,ADIPOQ,PTH,IGF2,KL,NPPA,KNG1,CALCA,PMCH,ADM,TTR,EPO,RETN,GHRL,CARTPT,GAST,HCRT,GAL,GCG,IAPP,PRL,GH1,PYY,BGLAP,VIP
GO:MF	nuclear receptor binding	GO:0016922	false	7.266058720008786e-13	12.138701096746804	139	1153	37	20212	ESR1,PPARG,EP300,HMGA1,TCF7L2,VDR,NR0B2,SIRT1,PARP1,STAT1,NCOA3,PPARGC1A,PARK7,CTNNB1,ZNF366,NCOR1,NKX3-1,PRKCB,RNF6,NCOA1,TCF21,PROX1,CTBP2,NRIP1,SMAD3,PCNA,ASAH1,HIF1A,RARB,SRC,XBP1,ARID1A,NR1I2,PRAME,CALR,NR1H4,ETS2
GO:MF	carbohydrate derivative binding	GO:0097367	false	7.361637534547596e-13	12.133025569750146	2304	1153	221	20212	PIK3CA,NOD2,FBN1,AKT2,APP,GCK,KCNJ11,ATM,CHEK2,ERBB2,BRIP1,TREX1,GSK3B,APOE,TREM2,SLC22A4,AKT1,FGFR2,KRAS,IRGM,ADCY5,INSR,ENPP1,ABCC8,BLK,IFIH1,FGFR3,BRAF,RNASEL,LIPC,PXK,MKKS,RAD54L,TYK2,FGFR1,BLM,STK11,IDE,NOS2,FLT1,FN1,HRAS,ROR1,RAD51,NOS3,ADIPOQ,EGFR,TRPV1,HMGB1,LBP,LPL,ATP13A2,PINK1,VEGFA,FGFR4,TGFBR2,FGF4,GPNMB,MYH11,IGF1R,KNG1,PDPK1,ATP5F1A,MYH9,PRKCB,F2,IKBKB,XRCC2,ACSL1,HK2,ATP2A2,RAD51D…
GO:MF	nuclear receptor activity	GO:0004879	false	7.389080009794798e-13	12.131409630825962	52	1153	23	20212	ESR1,HNF4A,PPARG,AR,VDR,STAT3,ESR2,NR3C1,NKX3-1,NR5A1,SREBF1,AHR,NR2F6,PGR,THRB,ESRRA,RARA,RARB,NR3C2,NR1I2,PPARA,PPARD,NR1H4
GO:MF	transmembrane signaling receptor activity	GO:0004888	false	8.27051940912572e-13	12.082467214820655	1269	1153	143	20212	ESR1,MC4R,PPARG,AR,FCGR2B,LRP5,ERBB2,GABRA2,HTR2A,TREM2,FGFR2,IL23R,HLA-DRB1,INSR,ABCC8,FGFR3,LEPR,CR2,FGFR1,NPY,OPRM1,ICAM1,AGER,FLT1,NOTCH1,ROR1,IL12B,EDNRA,EGFR,TRPV1,CNR1,DRD2,AGTR1,FGFR4,TGFBR2,IL6ST,TNFRSF1A,DRD1,CHRNA5,GABBR1,IGF1R,GRIN2B,TACR1,CNR2,TAS2R38,CHRNA3,GABRG2,NPY2R,CCKAR,HTR7,NPY5R,TACR3,GRIK2,EDNRB,DCC,CCKBR,ABCA7,CR1,EPHA1,SORL1,CCR6,FCGR2A,IL2RA,IL6R,ADRB2,IL1RL1,ERBB4,TLR4,…
GO:MF	ligand-activated transcription factor activity	GO:0098531	false	1.2355004837792285e-12	11.90815708020718	53	1153	23	20212	ESR1,HNF4A,PPARG,AR,VDR,STAT3,ESR2,NR3C1,NKX3-1,NR5A1,SREBF1,AHR,NR2F6,PGR,THRB,ESRRA,RARA,RARB,NR3C2,NR1I2,PPARA,PPARD,NR1H4
GO:MF	chromatin binding	GO:0003682	false	1.2956264904619025e-12	11.887520180958392	602	1153	86	20212	ESR1,TP53,HNF4A,PPARG,AR,HNF1A,GATA1,BRIP1,NEUROD1,EP300,HMGA1,PDX1,TCF7L2,SMAD4,STAT3,SIRT1,PARP1,FOXA1,NOTCH1,RAD51,STAT1,BAP1,PPARGC1A,EGFR,HDAC2,CTNNB1,ERCC1,PRDM1,PRKCB,FOXO3,FOS,NR5A1,MPO,TOX3,MSH6,ARID1B,PRKAA1,SREBF1,MECP2,NCOA1,TP63,IKZF3,NKX2-5,CTBP2,SMAD3,EXO1,ERCC6,NFATC2,PCNA,TFAM,KDM1B,SCMH1,NUCKS1,THRB,USP3,YAP1,DNMT1,DNMT3A,EZH2,GLI1,GPER1,YBX1,PRKAA2,RARA,SNAI2,ZEB1,TFAP2A,TOP2A,…
GO:MF	protease binding	GO:0002020	false	1.957522900707891e-12	11.708293148507366	143	1153	37	20212	BRCA2,TP53,PTEN,GSK3B,TNF,LDLR,INS,BANK1,TNFAIP3,COL1A1,BCL2,COL1A2,CASP3,FN1,PARK7,PRKN,PINK1,ITGB3,ATP5F1A,A2M,BIN1,CD28,BDKRB2,SERPINA1,CST3,NTRK2,TTN,SLC6A3,PRNP,MIF,SERPINE1,VWF,SH3PXD2A,F3,THBS1,XBP1,KIT
GO:MF	heterocyclic compound binding	GO:1901363	false	1.992711604060181e-12	11.700555550184694	2325	1153	221	20212	PIK3CA,NOD2,AKT2,ACE,GCK,KCNJ11,ATM,CHEK2,ERBB2,BRIP1,TREX1,ALDH2,HTR2A,GSK3B,SLC22A4,AKT1,FGFR2,KRAS,IRGM,SLC6A4,ADCY5,INSR,ENPP1,ABCC8,BLK,IFIH1,FGFR3,BRAF,RNASEL,PXK,MKKS,RAD54L,TYK2,FGFR1,BLM,STK11,IDE,NOS2,SIRT1,PARP1,FLT1,HRAS,ROR1,RAD51,MTHFR,NOS3,EGFR,TRPV1,SIRT3,HSD11B1,DDC,DRD2,ATP13A2,MAOB,PINK1,HOXB13,FGFR4,TGFBR2,MYH11,IGF1R,PDPK1,SRD5A1,ATP5F1A,MYH9,PRKCB,CAT,IKBKB,XRCC2,ACSL1,HK2,A…
GO:MF	G protein-coupled receptor binding	GO:0001664	false	6.642603996864806e-12	11.177661637533271	292	1153	54	20212	ACE,POMC,CCL11,AGRP,WNT1,CCL20,TYK2,BBS1,NPY,PDYN,CCL2,CCL5,AGT,PHB,STAT1,CRH,EDN1,PTH,PRKN,AGTR1,CXCL1,NPPA,CALCA,PMCH,EDNRB,ADM,CCKBR,JAK2,BDKRB2,ADRB3,GHRL,CCL17,GNAS,PDE4D,MRAP2,WNT8A,GNA12,CXCL8,PRNP,CCL21,WNT3,CXCL12,SFRP1,CX3CR1,HCRT,GAL,TAC1,GCG,IL2,PYY,VPS35,WNT2B,PF4,RNF43
GO:MF	hormone binding	GO:0042562	false	9.404378005201627e-12	11.02666992290377	93	1153	29	20212	MC4R,AR,INSR,IDE,NR3C1,EGFR,PIK3R1,IGF1R,CCKAR,SHBG,EDNRB,CCKBR,TTR,GCGR,GLP1R,ADRB3,CALCR,FSHR,SLC40A1,CTSH,CRHR1,DRD4,THRB,GPER1,ATP1A3,OXTR,SCTR,PDE3A,CALR
GO:MF	adenyl nucleotide binding	GO:0030554	false	1.0177632705780135e-11	10.9923532261618	1661	1153	170	20212	PIK3CA,NOD2,AKT2,GCK,KCNJ11,ATM,CHEK2,ERBB2,BRIP1,TREX1,ALDH2,GSK3B,SLC22A4,AKT1,FGFR2,ADCY5,INSR,ENPP1,ABCC8,BLK,IFIH1,FGFR3,BRAF,RNASEL,PXK,MKKS,RAD54L,TYK2,FGFR1,BLM,STK11,IDE,NOS2,SIRT1,PARP1,FLT1,ROR1,RAD51,MTHFR,NOS3,EGFR,TRPV1,SIRT3,HSD11B1,ATP13A2,PINK1,FGFR4,TGFBR2,MYH11,IGF1R,PDPK1,SRD5A1,ATP5F1A,MYH9,PRKCB,CAT,IKBKB,XRCC2,ACSL1,HK2,ATP2A2,HADH,RAD51D,ADH4,ABCA7,EPHA1,CIITA,ERBB4,MSH6,A…
GO:MF	ubiquitin-like protein ligase binding	GO:0044389	false	1.524790678531023e-11	10.81678977166044	326	1153	57	20212	BRCA1,TP53,MC4R,PTPN22,CHEK2,GSK3B,KCNH2,WFS1,APC,SPOP,CASP8,BCL2,CDKN1B,PARP1,MDM2,FBXW7,RB1,STAT1,PPARGC1A,EGFR,PRKN,PINK1,CTNNB1,SLC22A18,BECN1,CD40,GRIK2,CLU,TRAF1,TRAF6,SCN5A,MFN2,HSPD1,UBE2L3,PRKAR1A,PYHIN1,SMAD3,PER3,SMAD7,ABCB1,CXCR4,CDKN1A,CUL4A,UBE2C,ERBB3,HIF1A,HSP90AA1,JUN,BAG1,AURKA,XBP1,NFE2L2,DNM1L,HSPA9,FOXO1,CALR,GPI
GO:MF	ubiquitin protein ligase binding	GO:0031625	false	1.746804484878205e-11	10.757755701708703	308	1153	55	20212	BRCA1,TP53,MC4R,PTPN22,CHEK2,GSK3B,KCNH2,WFS1,APC,SPOP,CASP8,BCL2,CDKN1B,PARP1,MDM2,FBXW7,RB1,PPARGC1A,EGFR,PRKN,PINK1,CTNNB1,SLC22A18,BECN1,CD40,GRIK2,CLU,TRAF1,TRAF6,SCN5A,MFN2,HSPD1,UBE2L3,PRKAR1A,PYHIN1,SMAD3,PER3,SMAD7,ABCB1,CXCR4,CDKN1A,CUL4A,ERBB3,HIF1A,HSP90AA1,JUN,BAG1,AURKA,XBP1,NFE2L2,DNM1L,HSPA9,FOXO1,CALR,GPI
GO:MF	lipid binding	GO:0008289	false	1.5747588194143773e-10	9.802785950711208	841	1153	102	20212	ESR1,HNF4A,PPARG,AR,PTEN,CAV1,APOE,MAPT,TREM2,AKT1,VDR,SNCA,PXK,RASGRP1,ESR2,NR3C1,NGF,TRPV1,HMGB1,HSD11B1,LBP,ATP13A2,KL,STAR,PLA2G4A,F2,BAX,SNAP25,SHBG,STARD8,NR5A1,ADH4,BIN1,APOC1,PICALM,GSDMB,APOB,PLA2G7,TLR4,KCNQ1,CD36,HSD11B2,HAVCR1,HSPD1,PNPLA3,APOA5,NPC1,KCNJ2,PON1,KCNH1,NCF4,APPL1,PLEKHA1,DGKD,RASGRP3,VPS13B,PGR,GSN,ANXA3,TLR2,GSTP1,RNASE3,CD14,CETP,ABCA1,ALOX15,APOA4,PLA2G2A,DGKB,HIP1R,…
GO:MF	anion binding	GO:0043168	false	2.93437329303495e-10	9.532484638688757	2452	1153	222	20212	PIK3CA,NOD2,HNF4A,PPARG,AKT2,ACE,GCK,KCNJ11,ATM,CHEK2,ERBB2,BRIP1,GSK3B,SLC22A4,AKT1,FGFR2,KRAS,IRGM,ADCY5,INSR,ENPP1,ABCC8,BLK,IFIH1,FGFR3,VDR,SMAD4,BRAF,RNASEL,PXK,MKKS,RAD54L,TYK2,FGFR1,BLM,STK11,IDE,NOS2,SIRT1,FLT1,HRAS,ROR1,RAD51,MTHFR,NOS3,ADIPOQ,EGFR,TRPV1,SIRT3,DDC,ATP13A2,MAOB,PINK1,TH,FGFR4,TGFBR2,MYH11,AKR1C3,IGF1R,GRIN2B,PDPK1,PLA2G4A,SRD5A1,ATP5F1A,MYH9,PRKCB,IKBKB,XRCC2,ACSL1,HK2,AT…
GO:MF	integrin binding	GO:0005178	false	3.0116363399399414e-10	9.521197471081058	158	1153	36	20212	FBN1,ADAM10,SLC6A4,ITGAM,PTPN2,IL1B,ICAM1,FN1,IGF1,EGFR,HMGB1,ITGB3,GPNMB,IGF2,ITGA2B,MYH9,ICAM5,GFAP,SPP1,ITGB2,PLPP3,ITGA1,CCN1,TNC,VCAM1,PTK2,VWF,NISCH,NRG1,KDR,MMP14,CXCL12,SRC,THBS1,FGF2,CALR
GO:MF	molecular adaptor activity	GO:0060090	true	3.3573888795499134e-10	9.473998352388781	1136	1153	125	20212	BRCA1,AR,IRS1,CAV1,ADAM10,MAPT,LDLR,EP300,KRAS,IRGM,ATG16L1,HMGA1,IRS2,ETS1,BANK1,CCND1,SH2B1,SNCA,STAT3,NR0B2,BCL2,COL1A2,BBS4,JAZF1,MAPK8IP1,AGER,SIRT1,CDKN1B,HRAS,NOTCH1,PHB,FBXW7,RB1,NCOA3,DISC1,PPARGC1A,WWOX,PIK3R1,HMGB1,LPL,PARK7,PRKN,CTNNB1,TGFBR2,RB1CC1,ITGA2B,ZNF366,NCOR1,CBFB,MYH9,PRKCB,SNAP25,BECN1,CIITA,TOX3,ARID1B,LRRK2,FOXP3,IGF2BP2,MECP2,IRF4,HDAC9,NCOA1,UBE2L3,RAD50,SH2B3,CTBP2,NR…
GO:MF	DNA-binding transcription activator activity	GO:0001216	true	5.47385488016651e-10	9.261706720549997	479	1153	69	20212	ESR1,BRCA1,TP53,HNF4A,PPARG,AR,HNF1A,GATA1,NEUROD1,TBX21,ETS1,IRF5,SMAD4,STAT3,ETV6,NOTCH2,GATA3,FOXA1,NOTCH1,TBX3,NR3C1,REL,GATA4,FOXO3,FOS,TBX5,FOXP3,GLIS3,SREBF1,IRF4,RUNX1,KLF6,TP63,TCF21,IKZF3,NKX2-5,RFX6,CASZ1,SMAD3,PRRX1,HAND2,NFATC2,HOXB5,MYC,PGR,GTF2I,LHX3,E2F1,ETV4,GLI1,HIF1A,JUN,NOTCH4,TFAP2A,TP73,WT1,CREB1,NR1I2,HHEX,PPARA,NFE2L2,ERG,CEBPA,EGR1,ETV1,FOXO1,SOX2,ZBED1,NR1H4
GO:MF	DNA binding	GO:0003677	false	1.3136201342326993e-9	8.881530203617489	2532	1153	225	20212	ESR1,BRCA1,BRCA2,TP53,HNF4A,PAX4,PPARG,AR,APP,HNF1A,ATM,DNASE1,GATA1,PALB2,BRIP1,NEUROD1,HNF1B,CDKN2A,TREX1,MAPT,TNF,TBX21,KCNH2,EP300,HMGA1,PDX1,TCF7L2,ETS1,IRF5,IFIH1,STAT4,TNFAIP3,LEP,SIM1,VDR,SMAD4,SNCA,STAT3,CR2,ETV6,NOTCH2,BCL2,MXI1,RAD54L,BLM,SIRT1,PARP1,ESR2,GATA3,FOXA1,NOTCH1,RAD51,RB1,STAT1,TBX3,BAP1,NR3C1,PPARGC1A,EGFR,FANCG,HDAC2,HMGB1,SIRT3,LMX1B,HOXB13,ERCC1,ZNF366,NCOR1,REL,CBFB,PR…
GO:MF	scaffold protein binding	GO:0097110	false	1.3939134877156014e-9	8.855764179590693	70	1153	23	20212	TREM2,KCNH2,ADCY5,CASP8,BRAF,NOS3,PARK7,IL6ST,IKBKB,GRIK2,SCN5A,KCNQ1,NOS1,KRT8,PDE4D,DSP,PHF6,GJA1,HSP90AA1,KRT5,SRC,VIM,PLCG2
GO:MF	protein-lipid complex binding	GO:0071814	false	1.929018716385683e-9	8.714663558575094	28	1153	15	20212	APOE,MAPT,TREM2,LDLR,LIPC,CRP,LPL,MSR1,SORL1,CD36,HSPD1,PCSK9,ABCA1,THBS1,APOA1
GO:MF	lipoprotein particle binding	GO:0071813	false	1.929018716385683e-9	8.714663558575094	28	1153	15	20212	APOE,MAPT,TREM2,LDLR,LIPC,CRP,LPL,MSR1,SORL1,CD36,HSPD1,PCSK9,ABCA1,THBS1,APOA1
GO:MF	DNA-binding transcription activator activity, RNA polymerase II-specific	GO:0001228	false	2.559331755785884e-9	8.591873414633131	473	1153	67	20212	ESR1,TP53,HNF4A,PPARG,AR,HNF1A,GATA1,NEUROD1,TBX21,ETS1,IRF5,SMAD4,STAT3,ETV6,NOTCH2,GATA3,FOXA1,NOTCH1,TBX3,NR3C1,REL,GATA4,FOXO3,FOS,TBX5,FOXP3,GLIS3,SREBF1,IRF4,RUNX1,KLF6,TP63,TCF21,IKZF3,NKX2-5,RFX6,CASZ1,SMAD3,PRRX1,HAND2,NFATC2,HOXB5,MYC,PGR,GTF2I,LHX3,ETV4,GLI1,HIF1A,JUN,NOTCH4,TFAP2A,TP73,WT1,CREB1,NR1I2,HHEX,PPARA,NFE2L2,ERG,CEBPA,EGR1,ETV1,FOXO1,SOX2,ZBED1,NR1H4
GO:MF	catalytic activity	GO:0003824	false	3.682008437480802e-9	8.433915220626368	5758	1153	432	20212	PIK3CA,BARD1,BRCA1,BRCA2,MEFV,PTEN,AKT2,ACE,PTPN22,GCK,ATM,MMP1,DNASE1,CHEK2,ERBB2,BRIP1,CDKN2A,TREX1,F12,CPE,ADH1B,ADH1C,ALDH2,ADAM10,GSK3B,PSEN1,EP300,AKT1,FGFR2,KRAS,IRGM,ATG16L1,ADCY5,CAPN10,HMGA1,INSR,ENPP1,CDKAL1,ABCC8,HMOX1,BLK,IFIH1,TNFAIP3,FGFR3,CCND1,PCSK1,SNCA,CASP8,BRAF,RNASEL,PLAU,PTPN2,LIPC,PXK,PTGIS,RAD54L,TYK2,FGFR1,SOD1,BLM,STK11,PTGS2,BACE1,IDE,CASP3,MMP9,NOS2,CCL2,CCL5,SIRT1,HP…
GO:MF	nucleoside phosphate binding	GO:1901265	false	4.2485432942372e-9	8.371759951765979	2188	1153	199	20212	PIK3CA,NOD2,AKT2,GCK,KCNJ11,ATM,CHEK2,ERBB2,BRIP1,TREX1,ALDH2,GSK3B,SLC22A4,AKT1,FGFR2,KRAS,IRGM,ADCY5,INSR,ENPP1,ABCC8,BLK,IFIH1,FGFR3,BRAF,RNASEL,PXK,MKKS,RAD54L,TYK2,FGFR1,BLM,STK11,IDE,NOS2,SIRT1,PARP1,FLT1,HRAS,ROR1,RAD51,MTHFR,NOS3,EGFR,TRPV1,SIRT3,HSD11B1,ATP13A2,MAOB,PINK1,HOXB13,FGFR4,TGFBR2,MYH11,IGF1R,PDPK1,SRD5A1,ATP5F1A,MYH9,PRKCB,CAT,IKBKB,XRCC2,ACSL1,HK2,ATP2A2,HADH,RAD51D,ADH4,ABC…
GO:MF	purine nucleotide binding	GO:0017076	false	4.771563865763531e-9	8.321339258913753	2021	1153	187	20212	PIK3CA,NOD2,AKT2,GCK,KCNJ11,ATM,CHEK2,ERBB2,BRIP1,TREX1,ALDH2,GSK3B,SLC22A4,AKT1,FGFR2,KRAS,IRGM,ADCY5,INSR,ENPP1,ABCC8,BLK,IFIH1,FGFR3,BRAF,RNASEL,PXK,MKKS,RAD54L,TYK2,FGFR1,BLM,STK11,IDE,NOS2,SIRT1,PARP1,FLT1,HRAS,ROR1,RAD51,MTHFR,NOS3,EGFR,TRPV1,SIRT3,HSD11B1,ATP13A2,PINK1,FGFR4,TGFBR2,MYH11,IGF1R,PDPK1,SRD5A1,ATP5F1A,MYH9,PRKCB,CAT,IKBKB,XRCC2,ACSL1,HK2,ATP2A2,HADH,RAD51D,ADH4,ABCA7,EPHA1,CII…
GO:MF	cation binding	GO:0043169	false	4.8690033643895536e-9	8.3125599253647	4444	1153	349	20212	ESR1,BARD1,BRCA1,TP53,HNF4A,FBN1,PPARG,MEFV,AR,AKT2,ACE,APP,KCNJ11,MMP1,GATA1,CHEK2,BRIP1,CDH1,TREX1,F5,F12,CPE,ADH1B,ADH1C,HTR2A,ADAM10,APOE,HAMP,LDLR,EP300,SLC6A4,ADCY5,ENPP1,CDKAL1,HMOX1,ITGAM,IFIH1,TNFAIP3,COL1A1,VDR,SMAD4,SNCA,BRAF,RNASEL,LIPC,NOTCH2,COL1A2,CYCS,JAZF1,PTGIS,RAD54L,SOD1,RASGRP1,BLM,STK11,PTGS2,IDE,CRP,MMP9,NOS2,SIRT1,PARP1,ESR2,GATA3,MDM2,NOTCH1,PPM1D,TPH2,NR3C1,S100A10,NOS3,…
GO:MF	double-stranded DNA binding	GO:0003690	false	5.772274229278501e-9	8.238653044620579	1637	1153	159	20212	ESR1,BRCA1,TP53,HNF4A,PAX4,PPARG,AR,APP,HNF1A,GATA1,NEUROD1,HNF1B,TREX1,MAPT,TNF,TBX21,KCNH2,HMGA1,PDX1,TCF7L2,ETS1,IRF5,STAT4,SIM1,VDR,SMAD4,SNCA,STAT3,ETV6,NOTCH2,MXI1,SIRT1,ESR2,GATA3,FOXA1,NOTCH1,RAD51,RB1,STAT1,TBX3,NR3C1,EGFR,HMGB1,LMX1B,HOXB13,ZNF366,NCOR1,REL,PRDM1,GATA4,NKX3-1,SREBF2,FOXO3,FOS,NR5A1,CIITA,ZFHX3,PITX2,TBX5,ERBB4,MSH6,RAD51B,ZNF432,FOXP3,GLIS3,SREBF1,MECP2,IRF4,RUNX1,KLF6,…
GO:MF	sequence-specific DNA binding	GO:0043565	false	6.768203261936125e-9	8.169526607089056	1654	1153	160	20212	ESR1,BRCA1,TP53,HNF4A,PAX4,PPARG,AR,APP,HNF1A,GATA1,NEUROD1,HNF1B,MAPT,TNF,TBX21,KCNH2,HMGA1,PDX1,TCF7L2,ETS1,IRF5,STAT4,SIM1,VDR,SMAD4,SNCA,STAT3,ETV6,NOTCH2,BCL2,MXI1,BLM,SIRT1,ESR2,GATA3,FOXA1,NOTCH1,RB1,STAT1,TBX3,NR3C1,PPARGC1A,HMGB1,SIRT3,LMX1B,HOXB13,ZNF366,NCOR1,REL,CBFB,PRDM1,GATA4,NKX3-1,SREBF2,FOXO3,TERT,FOS,NR5A1,CIITA,ZFHX3,PITX2,TBX5,ERBB4,ZNF432,FOXP3,GLIS3,SREBF1,MECP2,IRF4,RUNX1,…
GO:MF	kinase regulator activity	GO:0019207	false	7.03938944164363e-9	8.152465007565853	266	1153	46	20212	PIK3CA,CAV1,CDKN2A,HTR2A,TREM2,TGFB1,AKT1,IRGM,IRS2,CCND1,SNCA,APC,MAPK8IP1,STK11,CASP3,CCL5,CDKN1B,ADIPOQ,EGFR,PIK3R1,VEGFA,TGFBR2,IL6ST,IGF2,ACSL1,CCKBR,EPO,GCKR,GHRL,CDKN2B,PRKAR1A,CCNY,ERCC6,CCND2,EGF,SPRED2,GSTP1,CDKN1A,PAK2,ERBB3,NRG1,AREG,BMP2,CCNE1,IL2,DAB2IP
GO:MF	nucleotide binding	GO:0000166	false	7.346905758912919e-9	8.133895530952763	2187	1153	198	20212	PIK3CA,NOD2,AKT2,GCK,KCNJ11,ATM,CHEK2,ERBB2,BRIP1,TREX1,ALDH2,GSK3B,SLC22A4,AKT1,FGFR2,KRAS,IRGM,ADCY5,INSR,ENPP1,ABCC8,BLK,IFIH1,FGFR3,BRAF,RNASEL,PXK,MKKS,RAD54L,TYK2,FGFR1,BLM,STK11,IDE,NOS2,SIRT1,PARP1,FLT1,HRAS,ROR1,RAD51,MTHFR,NOS3,EGFR,TRPV1,SIRT3,HSD11B1,ATP13A2,MAOB,PINK1,HOXB13,FGFR4,TGFBR2,MYH11,IGF1R,PDPK1,SRD5A1,ATP5F1A,MYH9,PRKCB,CAT,IKBKB,XRCC2,ACSL1,HK2,ATP2A2,HADH,RAD51D,ADH4,ABC…
GO:MF	protein kinase activity	GO:0004672	true	7.871682133470799e-9	8.103932451475448	586	1153	76	20212	PIK3CA,AKT2,ATM,CHEK2,ERBB2,GSK3B,AKT1,FGFR2,INSR,BLK,FGFR3,CCND1,BRAF,RNASEL,PXK,TYK2,FGFR1,STK11,CCL2,CCL5,FLT1,ROR1,PPM1D,EGFR,PINK1,FGFR4,TGFBR2,IGF1R,PDPK1,PRKCB,IKBKB,EPHA1,CIITA,ERBB4,LRRK2,JAK2,MST1,CAMK2A,PRKAA1,IRAK1,GAK,EPHB2,MAP3K1,CDK6,NTRK2,LMTK2,TTN,KSR2,MET,ANKK1,CDKN1A,EPHA3,PAK2,PTK2,CAMK2D,CHEK1,CSF1R,EPHB4,ERBB3,MTOR,ABL1,KDR,PAK1,PIK3CB,PRKAA2,MAP2K7,RAF1,SRC,AURKA,PRKCQ,MOK,…
GO:MF	protein-macromolecule adaptor activity	GO:0030674	false	7.996971931486707e-9	8.097074428307087	947	1153	106	20212	BRCA1,IRS1,CAV1,MAPT,EP300,KRAS,IRGM,ATG16L1,HMGA1,IRS2,ETS1,BANK1,CCND1,SH2B1,STAT3,NR0B2,COL1A2,BBS4,JAZF1,MAPK8IP1,SIRT1,HRAS,NOTCH1,PHB,FBXW7,RB1,NCOA3,PPARGC1A,WWOX,PIK3R1,HMGB1,LPL,PARK7,PRKN,CTNNB1,RB1CC1,ZNF366,NCOR1,CBFB,MYH9,PRKCB,SNAP25,BECN1,CIITA,TOX3,ARID1B,LRRK2,FOXP3,IGF2BP2,MECP2,IRF4,HDAC9,NCOA1,UBE2L3,RAD50,SH2B3,CTBP2,NRIP1,PER2,GRB14,SYNE2,ZMIZ1,ARID5B,SMAD7,KSR2,FBXL19,NCSTN…
GO:MF	transmembrane receptor protein tyrosine kinase activity	GO:0004714	false	9.065052765275501e-9	8.042629663647757	63	1153	21	20212	ERBB2,FGFR2,INSR,FGFR3,FGFR1,FLT1,ROR1,EGFR,FGFR4,IGF1R,EPHA1,ERBB4,EPHB2,NTRK2,MET,EPHA3,CSF1R,EPHB4,ERBB3,KDR,KIT
GO:MF	adenyl ribonucleotide binding	GO:0032559	false	2.6767624655585155e-8	7.5723901661586925	1560	1153	151	20212	PIK3CA,NOD2,AKT2,GCK,KCNJ11,ATM,CHEK2,ERBB2,BRIP1,GSK3B,SLC22A4,AKT1,FGFR2,ADCY5,INSR,ENPP1,ABCC8,BLK,IFIH1,FGFR3,BRAF,RNASEL,PXK,MKKS,RAD54L,TYK2,FGFR1,BLM,STK11,IDE,FLT1,ROR1,RAD51,EGFR,TRPV1,ATP13A2,PINK1,FGFR4,TGFBR2,MYH11,IGF1R,PDPK1,ATP5F1A,MYH9,PRKCB,IKBKB,XRCC2,ACSL1,HK2,ATP2A2,RAD51D,ABCA7,EPHA1,CIITA,ERBB4,MSH6,ABCC1,RAD51B,LRRK2,JAK2,CAMK2A,ACACB,PRKAA1,IRAK1,MYH7,GLUL,GAK,RUNX1,EPHB2,…
GO:MF	kinase activator activity	GO:0019209	false	2.72446205635316e-8	7.564719236147171	132	1153	30	20212	PIK3CA,HTR2A,TREM2,TGFB1,IRGM,CCND1,STK11,CCL5,ADIPOQ,EGFR,PIK3R1,VEGFA,TGFBR2,IL6ST,IGF2,ACSL1,EPO,GHRL,CCNY,ERCC6,CCND2,EGF,CDKN1A,PAK2,ERBB3,NRG1,AREG,BMP2,IL2,DAB2IP
GO:MF	zinc ion binding	GO:0008270	false	3.915047182319751e-8	7.407262999660281	847	1153	96	20212	ESR1,BRCA1,TP53,HNF4A,PPARG,MEFV,AR,ACE,MMP1,GATA1,CPE,ADH1B,ADH1C,EP300,ENPP1,IFIH1,TNFAIP3,VDR,SNCA,SOD1,RASGRP1,BLM,IDE,MMP9,PARP1,ESR2,GATA3,MDM2,NR3C1,MMP2,SIRT3,ATP13A2,PRKN,GRIN2B,KNG1,GATA4,PRKCB,S100B,GLO1,NR5A1,ADH4,TRAF1,TRAF6,ZFHX3,MDM4,SLC30A8,PTPN1,MMP3,NEIL1,ERAP1,MAP3K1,ZC3HC1,BRAP,MYT1L,SMAD3,GRIN2A,NQO2,AOPEP,ZMIZ1,ERAP2,PAM,ZFAND3,RBM20,NR2F6,FBXL19,RASSF1,PGR,KDM1B,THRB,DPF3,A…
GO:MF	tumor necrosis factor receptor superfamily binding	GO:0032813	false	3.953163132518616e-8	7.40305526354956	49	1153	18	20212	TNF,CASP8,BDNF,CASP3,STAT1,NGF,TNFSF4,TNFSF11,TRAF1,TRAF6,TNFSF15,TNFSF13,LTA,TNFSF12,TNFSF10,FASLG,MYD88,DAB2IP
GO:MF	ATP binding	GO:0005524	false	7.52929745506502e-8	7.123245545130349	1500	1153	145	20212	PIK3CA,NOD2,AKT2,GCK,KCNJ11,ATM,CHEK2,ERBB2,BRIP1,GSK3B,SLC22A4,AKT1,FGFR2,ADCY5,INSR,ENPP1,ABCC8,BLK,IFIH1,FGFR3,BRAF,RNASEL,PXK,MKKS,RAD54L,TYK2,FGFR1,BLM,STK11,IDE,FLT1,ROR1,RAD51,EGFR,TRPV1,ATP13A2,PINK1,FGFR4,TGFBR2,MYH11,IGF1R,PDPK1,ATP5F1A,MYH9,PRKCB,IKBKB,XRCC2,ACSL1,HK2,ATP2A2,RAD51D,ABCA7,EPHA1,CIITA,ERBB4,MSH6,ABCC1,RAD51B,LRRK2,JAK2,CAMK2A,ACACB,PRKAA1,IRAK1,MYH7,GLUL,GAK,RUNX1,EPHB2,…
GO:MF	phosphotransferase activity, alcohol group as acceptor	GO:0016773	false	1.6983731966191957e-7	6.769966872735271	697	1153	82	20212	PIK3CA,AKT2,GCK,ATM,CHEK2,ERBB2,GSK3B,AKT1,FGFR2,INSR,BLK,FGFR3,CCND1,BRAF,RNASEL,PXK,TYK2,FGFR1,STK11,CCL2,CCL5,FLT1,ROR1,PPM1D,EGFR,PIK3R1,PINK1,FGFR4,TGFBR2,IGF1R,PDPK1,PRKCB,IKBKB,HK2,EPHA1,CIITA,ERBB4,LRRK2,JAK2,MST1,CAMK2A,PRKAA1,IRAK1,GAK,EPHB2,MAP3K1,CDK6,NTRK2,LMTK2,TTN,DGKD,KSR2,MET,ANKK1,CDKN1A,DGKB,EPHA3,PAK2,PTK2,CAMK2D,CHEK1,CSF1R,EPHB4,ERBB3,MTOR,ABL1,KDR,PAK1,PIK3CB,PRKAA2,MAP2K7,…
GO:MF	insulin receptor binding	GO:0005158	false	2.196500396753985e-7	6.658268713952018	22	1153	12	20212	IRS1,INS,ENPP1,IRS2,IGF1,PIK3R1,IGF2,IGF1R,PTPN1,SORBS1,SRC,PTPN11
GO:MF	cell adhesion molecule binding	GO:0050839	false	2.8452013398175075e-7	6.545886995463006	561	1153	70	20212	FBN1,CDH1,CPE,ADAM10,PSEN1,SLC6A4,ITGAM,PTPN2,IL1B,ICAM1,AGER,FN1,IGF1,STAT1,EGFR,HMGB1,PARK7,CTNNB1,ITGB3,GPNMB,IGF2,ITGA2B,MYH9,ICAM5,NRCAM,CD2AP,PICALM,PTPN1,GFAP,SPP1,ITGB2,NOTCH3,PLPP3,CDHR3,NECTIN2,CTNNA2,OLA1,ITGA1,DSP,EIF2S3,NPHS1,PTPRD,ENO1,CCN1,TNC,VCAM1,PAK2,PKP2,PTK2,RPS2,VWF,PHLDB2,NDRG1,NISCH,FASN,NRG1,KDR,MMP14,MRE11,CXCL12,SRC,THBS1,CDH3,NECTIN1,PTPN11,ADD1,DAB2IP,FGF2,EPCAM,CALR
GO:MF	catalytic activity, acting on a protein	GO:0140096	false	2.9699009731535153e-7	6.527258031332612	2355	1153	203	20212	PIK3CA,BARD1,BRCA1,BRCA2,MEFV,PTEN,AKT2,ACE,PTPN22,ATM,MMP1,CHEK2,ERBB2,CDKN2A,F12,CPE,ADAM10,GSK3B,PSEN1,EP300,AKT1,FGFR2,ATG16L1,CAPN10,INSR,BLK,TNFAIP3,FGFR3,CCND1,PCSK1,CASP8,BRAF,RNASEL,PLAU,PTPN2,PXK,TYK2,FGFR1,STK11,BACE1,IDE,CASP3,MMP9,CCL2,CCL5,SIRT1,HP,PARP1,FLT1,MDM2,ROR1,NCOA3,BAP1,PPM1D,EGFR,HDAC2,MMP2,SIRT3,PARK7,PRKN,PINK1,FGFR4,TGFBR2,ITGB3,IGF1R,PDPK1,PRKCB,F2,IKBKB,RELN,GGT1,EPH…
GO:MF	transmembrane receptor protein kinase activity	GO:0019199	false	3.471849826630049e-7	6.459439068310177	82	1153	22	20212	ERBB2,FGFR2,INSR,FGFR3,FGFR1,FLT1,ROR1,EGFR,FGFR4,TGFBR2,IGF1R,EPHA1,ERBB4,EPHB2,NTRK2,MET,EPHA3,CSF1R,EPHB4,ERBB3,KDR,KIT
GO:MF	kinase activity	GO:0016301	false	4.973969229728404e-7	6.303296905716765	787	1153	88	20212	PIK3CA,AKT2,GCK,ATM,CHEK2,ERBB2,CDKN2A,GSK3B,AKT1,FGFR2,INSR,BLK,FGFR3,CCND1,BRAF,RNASEL,PXK,TYK2,FGFR1,STK11,CCL2,CCL5,CDKN1B,FLT1,ROR1,PPM1D,EGFR,PIK3R1,PINK1,FGFR4,TGFBR2,IGF1R,PDPK1,PRKCB,IKBKB,HK2,EPHA1,CIITA,ERBB4,LRRK2,JAK2,MST1,GCKR,CAMK2A,PRKAA1,IRAK1,GAK,EPHB2,MAP3K1,CDKN2B,PRKAR1A,CDK6,NTRK2,LMTK2,TTN,DGKD,KSR2,MET,ANKK1,CDKN1A,DGKB,EPHA3,PAK2,PTK2,CAMK2D,CHEK1,CSF1R,EPHB4,ERBB3,MTOR,A…
GO:MF	protein tyrosine kinase activity	GO:0004713	false	5.285395285795599e-7	6.276922526990392	148	1153	30	20212	ERBB2,FGFR2,INSR,BLK,FGFR3,BRAF,TYK2,FGFR1,FLT1,ROR1,EGFR,FGFR4,IGF1R,EPHA1,ERBB4,JAK2,EPHB2,NTRK2,TTN,MET,EPHA3,PTK2,CSF1R,EPHB4,ERBB3,ABL1,KDR,MAP2K7,SRC,KIT
GO:MF	G protein-coupled peptide receptor activity	GO:0008528	false	5.67801643044546e-7	6.245803355092748	123	1153	27	20212	MC4R,OPRM1,EDNRA,AGTR1,TACR1,NPY2R,CCKAR,NPY5R,TACR3,EDNRB,CCKBR,GCGR,GLP1R,TSHR,BDKRB1,BDKRB2,NPY1R,CALCR,FSHR,CRHR1,OPRK1,NPSR1,CX3CR1,OXTR,GAL,SCTR,GRPR
GO:MF	metal ion binding	GO:0046872	false	7.452167938292952e-7	6.127717366624411	4354	1153	332	20212	ESR1,BARD1,BRCA1,TP53,HNF4A,FBN1,PPARG,MEFV,AR,AKT2,ACE,APP,KCNJ11,MMP1,GATA1,CHEK2,BRIP1,CDH1,TREX1,F5,F12,CPE,ADH1B,ADH1C,ADAM10,APOE,HAMP,LDLR,EP300,SLC6A4,ADCY5,ENPP1,CDKAL1,HMOX1,ITGAM,IFIH1,TNFAIP3,COL1A1,VDR,SMAD4,SNCA,BRAF,RNASEL,LIPC,NOTCH2,COL1A2,CYCS,JAZF1,PTGIS,RAD54L,SOD1,RASGRP1,BLM,STK11,PTGS2,IDE,CRP,MMP9,NOS2,SIRT1,PARP1,ESR2,GATA3,MDM2,NOTCH1,PPM1D,TPH2,NR3C1,S100A10,NOS3,TRPV1,…
GO:MF	neuropeptide receptor binding	GO:0071855	false	8.745727942753387e-7	6.0582040365725325	34	1153	14	20212	POMC,AGRP,NPY,CRH,EDN1,NPPA,PMCH,CCKBR,GNAS,MRAP2,HCRT,GAL,TAC1,PYY
GO:MF	sequence-specific double-stranded DNA binding	GO:1990837	false	8.973790130831541e-7	6.0470240914875415	1541	1153	144	20212	ESR1,BRCA1,TP53,HNF4A,PAX4,PPARG,AR,APP,HNF1A,GATA1,NEUROD1,HNF1B,TNF,TBX21,KCNH2,HMGA1,PDX1,TCF7L2,ETS1,IRF5,STAT4,SIM1,VDR,SMAD4,SNCA,STAT3,ETV6,NOTCH2,MXI1,SIRT1,ESR2,GATA3,FOXA1,NOTCH1,RB1,STAT1,TBX3,NR3C1,HMGB1,LMX1B,HOXB13,ZNF366,NCOR1,REL,PRDM1,GATA4,NKX3-1,SREBF2,FOXO3,FOS,NR5A1,CIITA,ZFHX3,PITX2,TBX5,ERBB4,ZNF432,FOXP3,GLIS3,SREBF1,IRF4,RUNX1,KLF6,HSPD1,NCOA1,TP63,TCF21,IKZF3,NKX2-5,PROX…
GO:MF	protein phosphatase binding	GO:0019903	false	9.894568368861027e-7	6.004603146289368	143	1153	29	20212	TP53,PPP1R3A,PPARG,MAPT,IRS2,STAT3,BCL2,SOD1,CDKN1B,STAT1,EGFR,PIK3R1,CTNNB1,KCNQ1,PTPN1,FCRL3,KIF3A,ITGA1,GNA12,PDLIM4,MET,SLC6A3,CD33,PTK2,CSF1R,HSP90AA1,MAP2K7,DAB2IP,FOXO1
GO:MF	protein kinase regulator activity	GO:0019887	false	0.0000010857849923869948	5.964256165414321	227	1153	38	20212	PIK3CA,CAV1,CDKN2A,HTR2A,TGFB1,AKT1,IRGM,CCND1,SNCA,APC,MAPK8IP1,STK11,CASP3,CCL5,CDKN1B,ADIPOQ,EGFR,VEGFA,IL6ST,IGF2,ACSL1,EPO,GHRL,CDKN2B,PRKAR1A,CCNY,ERCC6,CCND2,EGF,SPRED2,CDKN1A,PAK2,ERBB3,NRG1,AREG,BMP2,CCNE1,DAB2IP
GO:MF	transcription cis-regulatory region binding	GO:0000976	false	0.0000012893748004098057	5.889620821909861	1480	1153	139	20212	ESR1,BRCA1,TP53,HNF4A,PAX4,PPARG,AR,APP,HNF1A,GATA1,NEUROD1,HNF1B,TNF,TBX21,KCNH2,HMGA1,PDX1,TCF7L2,ETS1,IRF5,STAT4,SIM1,VDR,SMAD4,SNCA,STAT3,ETV6,NOTCH2,MXI1,SIRT1,ESR2,GATA3,FOXA1,NOTCH1,RB1,STAT1,TBX3,NR3C1,HMGB1,LMX1B,HOXB13,ZNF366,NCOR1,REL,PRDM1,GATA4,NKX3-1,SREBF2,FOXO3,FOS,NR5A1,CIITA,ZFHX3,PITX2,TBX5,ERBB4,ZNF432,FOXP3,GLIS3,SREBF1,IRF4,RUNX1,KLF6,NCOA1,TP63,TCF21,IKZF3,NKX2-5,PROX1,RFX6…
GO:MF	phosphatase binding	GO:0019902	false	0.0000013035965265578453	5.884856805386067	190	1153	34	20212	TP53,PPP1R3A,PPARG,MAPT,IRS2,STAT3,BCL2,SOD1,CDKN1B,STAT1,EGFR,PIK3R1,CTNNB1,KCNQ1,PTPN1,FCRL3,KIF3A,SMAD3,ITGA1,GNA12,NFATC2,PDLIM4,TSC2,MET,SLC6A3,CD33,PTK2,CSF1R,HSP90AA1,MAP2K7,PPARA,DAB2IP,FOXO1,MAPK3
GO:MF	damaged DNA binding	GO:0003684	false	0.000001383505575199285	5.859019086415761	73	1153	20	20212	BRCA1,EP300,BLM,PARP1,FANCG,HMGB1,ERCC1,MSH6,NBN,NEIL1,TP63,POLK,PCNA,H2AX,TP53BP1,CREBBP,ERCC2,APEX1,OGG1,XRCC1
GO:MF	transcription regulatory region nucleic acid binding	GO:0001067	false	0.0000014074218571674417	5.8515757086919535	1482	1153	139	20212	ESR1,BRCA1,TP53,HNF4A,PAX4,PPARG,AR,APP,HNF1A,GATA1,NEUROD1,HNF1B,TNF,TBX21,KCNH2,HMGA1,PDX1,TCF7L2,ETS1,IRF5,STAT4,SIM1,VDR,SMAD4,SNCA,STAT3,ETV6,NOTCH2,MXI1,SIRT1,ESR2,GATA3,FOXA1,NOTCH1,RB1,STAT1,TBX3,NR3C1,HMGB1,LMX1B,HOXB13,ZNF366,NCOR1,REL,PRDM1,GATA4,NKX3-1,SREBF2,FOXO3,FOS,NR5A1,CIITA,ZFHX3,PITX2,TBX5,ERBB4,ZNF432,FOXP3,GLIS3,SREBF1,IRF4,RUNX1,KLF6,NCOA1,TP63,TCF21,IKZF3,NKX2-5,PROX1,RFX6…
GO:MF	ribonucleotide binding	GO:0032553	false	0.0000015518698381910296	5.809144707643531	1936	1153	171	20212	PIK3CA,NOD2,AKT2,GCK,KCNJ11,ATM,CHEK2,ERBB2,BRIP1,GSK3B,SLC22A4,AKT1,FGFR2,KRAS,IRGM,ADCY5,INSR,ENPP1,ABCC8,BLK,IFIH1,FGFR3,BRAF,RNASEL,PXK,MKKS,RAD54L,TYK2,FGFR1,BLM,STK11,IDE,NOS2,FLT1,HRAS,ROR1,RAD51,NOS3,EGFR,TRPV1,ATP13A2,PINK1,FGFR4,TGFBR2,MYH11,IGF1R,PDPK1,ATP5F1A,MYH9,PRKCB,IKBKB,XRCC2,ACSL1,HK2,ATP2A2,RAD51D,ABCA7,EPHA1,CIITA,ERBB4,MSH6,ABCC1,RAD51B,LRRK2,JAK2,NOS1,CAMK2A,MFN2,ACACB,PRKA…
GO:MF	cis-regulatory region sequence-specific DNA binding	GO:0000987	false	0.000002031262793510585	5.692233886349762	1203	1153	118	20212	ESR1,TP53,HNF4A,PAX4,PPARG,AR,APP,HNF1A,GATA1,NEUROD1,HNF1B,TBX21,HMGA1,PDX1,TCF7L2,ETS1,IRF5,STAT4,VDR,SMAD4,STAT3,ETV6,NOTCH2,MXI1,SIRT1,ESR2,GATA3,FOXA1,NOTCH1,STAT1,TBX3,NR3C1,HOXB13,ZNF366,REL,PRDM1,GATA4,NKX3-1,SREBF2,FOXO3,FOS,NR5A1,ZFHX3,PITX2,TBX5,ZNF432,FOXP3,GLIS3,SREBF1,IRF4,RUNX1,KLF6,TP63,TCF21,IKZF3,NKX2-5,PROX1,RFX6,NRIP1,AHR,BACH2,FOXP4,SMAD3,PKNOX2,PRRX1,SOX5,HAND2,NR2F6,NFATC2,…
GO:MF	peptide receptor activity	GO:0001653	false	0.000002059062700204419	5.686330428545546	130	1153	27	20212	MC4R,OPRM1,EDNRA,AGTR1,TACR1,NPY2R,CCKAR,NPY5R,TACR3,EDNRB,CCKBR,GCGR,GLP1R,TSHR,BDKRB1,BDKRB2,NPY1R,CALCR,FSHR,CRHR1,OPRK1,NPSR1,CX3CR1,OXTR,GAL,SCTR,GRPR
GO:MF	heparin binding	GO:0008201	false	0.0000025472781455867948	5.593923630419912	176	1153	32	20212	FBN1,APP,APOE,FGFR2,LIPC,FGFR1,FN1,LPL,VEGFA,FGFR4,FGF4,GPNMB,KNG1,F2,MPO,APOB,LPA,APOA5,PTPRC,LGR6,FGF10,LTBP2,CXCL8,CCN1,SLIT3,NAV2,HRG,SFRP1,BMP4,THBS1,PF4,FGF2
GO:MF	complement binding	GO:0001848	true	0.0000026499523225076638	5.576761939745495	26	1153	12	20212	ITGAM,C4A,CR2,CRP,PHB,C4B,CR1,ITGB2,CFHR5,MASP2,CFB,CALR
GO:MF	protein kinase activator activity	GO:0030295	false	0.0000026917832196852797	5.569959918551095	123	1153	26	20212	PIK3CA,HTR2A,TGFB1,IRGM,CCND1,STK11,CCL5,ADIPOQ,EGFR,VEGFA,IL6ST,IGF2,ACSL1,EPO,GHRL,CCNY,ERCC6,CCND2,EGF,CDKN1A,PAK2,ERBB3,NRG1,AREG,BMP2,DAB2IP
GO:MF	transcription regulator activity	GO:0140110	false	0.0000028339273566863917	5.547611286408457	1952	1153	171	20212	ESR1,BRCA1,TP53,HNF4A,PAX4,PPARG,AR,HNF1A,GATA1,NEUROD1,HNF1B,TBX21,EP300,HMGA1,PDX1,TCF7L2,ETS1,IRF5,STAT4,CCND1,SIM1,VDR,SMAD4,STAT3,NR0B2,ETV6,NOTCH2,MXI1,JAZF1,SIRT1,ESR2,GATA3,FOXA1,NOTCH1,PHB,RB1,STAT1,TBX3,NCOA3,NR3C1,PPARGC1A,WWOX,HMGB1,PARK7,PRKN,LMX1B,HOXB13,CTNNB1,ZNF366,NCOR1,REL,CBFB,PRDM1,GATA4,NKX3-1,PRKCB,SREBF2,FOXO3,FOS,NR5A1,CIITA,ZFHX3,PITX2,TBX5,TOX3,ARID1B,ZNF432,FOXP3,GLIS3…
GO:MF	p53 binding	GO:0002039	false	0.0000031412390325966612	5.5028990147037256	69	1153	19	20212	BRCA1,TP53,GATA1,CDKN2A,GSK3B,EP300,BLM,STK11,SIRT1,MDM2,HSPD1,TP63,HTT,HIF1A,TP53BP1,TP73,MUC1,CREBBP,BRD4
GO:MF	endopeptidase activity	GO:0004175	true	0.0000033565456344121185	5.474107443924125	396	1153	53	20212	ACE,MMP1,F12,ADAM10,PSEN1,CAPN10,PCSK1,CASP8,PLAU,BACE1,IDE,CASP3,MMP9,HP,MMP2,F2,PSEN2,REN,LPA,MST1,CASP12,MMP3,PSMA6,ERAP1,KLK3,PCSK9,C2,MMEL1,CTSH,ERAP2,C1R,NCSTN,USP34,F3,MMP14,KLK10,SFRP1,ADAM12,MASP2,USP48,KMT2A,CFB,C1S,F7,PLAT,PROC,HPN,KLK2,MME,ST14,TMPRSS2,CASP9,ADAMTS7
GO:MF	enzyme regulator activity	GO:0030234	false	0.0000034946889635560154	5.456591471541308	1296	1153	124	20212	ESR1,PIK3CA,TP53,APP,CAV1,CDKN2A,HTR2A,APOE,TREM2,TGFB1,AKT1,IRGM,IRS2,C4A,CCND1,SNCA,APC,MAPK8IP1,RASGRP1,STK11,CASP3,CCL5,AGT,CDKN1B,FN1,NOTCH1,FBXW7,ADIPOQ,EGFR,NGF,PIK3R1,C4B,PARK7,PINK1,VEGFA,TGFBR2,IL6ST,CXCL1,IGF2,KNG1,PDPK1,NKX3-1,DEF6,ACSL1,STARD8,CCKBR,PLN,A2M,BIN1,APOC1,SORL1,EPO,COL7A1,LPA,LRRK2,GCGR,GCKR,FAM13A,SERPINA1,GHRL,CST3,CDKN2B,APOA5,PHACTR1,ANGPTL4,THADA,UBE2L3,GNAS,PRKAR1A…
GO:MF	glycosaminoglycan binding	GO:0005539	false	0.0000036807416656079075	5.434064662623435	247	1153	39	20212	NOD2,FBN1,APP,APOE,TREM2,FGFR2,LIPC,FGFR1,FN1,LPL,VEGFA,FGFR4,TGFBR2,FGF4,GPNMB,KNG1,F2,MPO,APOB,LPA,APOA5,HMMR,PTPRC,LGR6,FGF10,LTBP2,CXCL8,PRNP,ACAN,CCN1,TLR2,SLIT3,NAV2,HRG,SFRP1,BMP4,THBS1,PF4,FGF2
GO:MF	protein tyrosine kinase binding	GO:1990782	false	0.000003852508030593294	5.414256447317208	125	1153	26	20212	TP53,PTPN22,IRS1,ERBB2,CDH1,TREM2,IRS2,BANK1,SH2B1,PTPN2,PIK3R1,MST1,PTPN1,FCRL3,SH2B3,GRB14,CASS4,PCNA,GJA1,NRG1,HSP90AA1,ARTN,PLCG2,PTPN11,GDNF,ANGPT1
GO:MF	tumor necrosis factor receptor binding	GO:0005164	false	0.000004100906789935109	5.387120101738334	32	1153	13	20212	TNF,CASP8,STAT1,TNFSF4,TNFSF11,TRAF1,TRAF6,TNFSF15,TNFSF13,LTA,TNFSF12,TNFSF10,FASLG
GO:MF	protein tyrosine kinase activator activity	GO:0030296	false	0.000004100906789935109	5.387120101738334	32	1153	13	20212	HTR2A,CCL5,EGFR,VEGFA,IL6ST,IGF2,GHRL,ERCC6,EGF,PAK2,ERBB3,NRG1,AREG
GO:MF	catalytic activity, acting on DNA	GO:0140097	true	0.000004132491935902375	5.383787985232986	248	1153	39	20212	DNASE1,BRIP1,TREX1,HMGA1,RAD54L,BLM,RAD51,ERCC1,XRCC2,TERT,RAD51D,MSH6,RAD51B,FTO,NEIL1,RAD51C,XRCC3,RAD50,DNASE1L3,EXO1,ERCC6,PLD4,LIG4,POLK,PCNA,NAV2,DNMT1,DNMT3A,DNMT3B,MRE11,RECQL,TOP2A,MYD88,CHD1,ERCC2,APEX1,MLH1,OGG1,XRCC1
GO:MF	purine ribonucleotide binding	GO:0032555	false	0.0000041468460394774755	5.382282088447553	1919	1153	168	20212	PIK3CA,NOD2,AKT2,GCK,KCNJ11,ATM,CHEK2,ERBB2,BRIP1,GSK3B,SLC22A4,AKT1,FGFR2,KRAS,IRGM,ADCY5,INSR,ENPP1,ABCC8,BLK,IFIH1,FGFR3,BRAF,RNASEL,PXK,MKKS,RAD54L,TYK2,FGFR1,BLM,STK11,IDE,FLT1,HRAS,ROR1,RAD51,EGFR,TRPV1,ATP13A2,PINK1,FGFR4,TGFBR2,MYH11,IGF1R,PDPK1,ATP5F1A,MYH9,PRKCB,IKBKB,XRCC2,ACSL1,HK2,ATP2A2,RAD51D,ABCA7,EPHA1,CIITA,ERBB4,MSH6,ABCC1,RAD51B,LRRK2,JAK2,CAMK2A,MFN2,ACACB,PRKAA1,NRAS,IRAK1,M…
GO:MF	tetrapyrrole binding	GO:0046906	true	0.000005012341201031589	5.299959373296084	153	1153	29	20212	HMOX1,CYCS,PTGIS,PTGS2,NOS2,NOS3,CYP19A1,CAT,PTGS1,MPO,JAK2,NOS1,CYP11A1,CYP27A1,GUCY1A1,CYP46A1,CYP2D6,CYBA,ABCB6,CYP1A1,CYP1B1,CYP3A4,CYP17A1,CYP24A1,HRG,IDO1,MTR,SRC,TCN2
GO:MF	purine ribonucleoside triphosphate binding	GO:0035639	false	0.0000051771413018589665	5.285909981477451	1853	1153	163	20212	PIK3CA,NOD2,AKT2,GCK,KCNJ11,ATM,CHEK2,ERBB2,BRIP1,GSK3B,SLC22A4,AKT1,FGFR2,KRAS,IRGM,ADCY5,INSR,ENPP1,ABCC8,BLK,IFIH1,FGFR3,BRAF,RNASEL,PXK,MKKS,RAD54L,TYK2,FGFR1,BLM,STK11,IDE,FLT1,HRAS,ROR1,RAD51,EGFR,TRPV1,ATP13A2,PINK1,FGFR4,TGFBR2,MYH11,IGF1R,PDPK1,ATP5F1A,MYH9,PRKCB,IKBKB,XRCC2,ACSL1,HK2,ATP2A2,RAD51D,ABCA7,EPHA1,CIITA,ERBB4,MSH6,ABCC1,RAD51B,LRRK2,JAK2,CAMK2A,MFN2,ACACB,PRKAA1,NRAS,IRAK1,M…
GO:MF	four-way junction DNA binding	GO:0000400	true	0.000005202783104134086	5.283764278782253	18	1153	10	20212	BLM,HMGB1,XRCC2,RAD51D,MSH6,RAD51B,MECP2,RAD51C,XRCC3,ABL1
GO:MF	peptide hormone binding	GO:0017046	false	0.0000063019442267761785	5.200525444721291	51	1153	16	20212	MC4R,INSR,IDE,PIK3R1,IGF1R,CCKAR,EDNRB,CCKBR,GCGR,GLP1R,CALCR,FSHR,SLC40A1,CRHR1,OXTR,SCTR
GO:MF	steroid binding	GO:0005496	false	0.00000680501934640298	5.167170635776721	103	1153	23	20212	ESR1,AR,CAV1,VDR,ESR2,NR3C1,HSD11B1,KL,STAR,SHBG,HSD11B2,NPC1,PGR,CETP,ABCA1,CYP3A4,ESRRA,GPER1,NR3C2,ATP1A3,NR1H4,APOA1,APOC3
GO:MF	RNA polymerase II cis-regulatory region sequence-specific DNA binding	GO:0000978	false	0.000008863299568016963	5.052404571858029	1180	1153	114	20212	ESR1,TP53,HNF4A,PAX4,PPARG,AR,APP,HNF1A,GATA1,NEUROD1,HNF1B,TBX21,HMGA1,PDX1,TCF7L2,ETS1,IRF5,STAT4,VDR,SMAD4,STAT3,ETV6,MXI1,SIRT1,ESR2,GATA3,FOXA1,STAT1,TBX3,NR3C1,HOXB13,ZNF366,REL,PRDM1,GATA4,NKX3-1,SREBF2,FOXO3,FOS,NR5A1,ZFHX3,PITX2,TBX5,ZNF432,FOXP3,GLIS3,SREBF1,IRF4,RUNX1,KLF6,TP63,TCF21,IKZF3,NKX2-5,PROX1,RFX6,NRIP1,AHR,BACH2,FOXP4,SMAD3,PKNOX2,PRRX1,SOX5,HAND2,NR2F6,NFATC2,HOXB5,MYC,PGR,…
GO:MF	DNA secondary structure binding	GO:0000217	false	0.000010558661367412284	4.97639113839285	40	1153	14	20212	MAPT,HMGA1,BLM,HMGB1,XRCC2,RAD51D,MSH6,RAD51B,MECP2,RAD51C,XRCC3,HAND2,ABL1,KMT2A
GO:MF	heme binding	GO:0020037	false	0.00001751636189367794	4.756556090723359	143	1153	27	20212	HMOX1,CYCS,PTGIS,PTGS2,NOS2,NOS3,CYP19A1,CAT,PTGS1,MPO,JAK2,NOS1,CYP11A1,CYP27A1,GUCY1A1,CYP46A1,CYP2D6,CYBA,ABCB6,CYP1A1,CYP1B1,CYP3A4,CYP17A1,CYP24A1,HRG,IDO1,SRC
GO:MF	immune receptor activity	GO:0140375	false	0.00002373226945647983	4.6246607293216915	145	1153	27	20212	FCGR2B,IL23R,HLA-DRB1,LEPR,CR2,IL12B,IL6ST,CR1,CCR6,IL2RA,IL6R,IL1RL1,HLA-DQA1,HLA-DRA,IL2RB,CTSH,IL7R,IL17REL,IL18RAP,HLA-DQA2,CXCR4,F3,CX3CR1,IL13RA1,KIR3DL1,IL10RA,CSF3R
GO:MF	low-density lipoprotein particle binding	GO:0030169	false	0.000025410602680374515	4.594985034372809	16	1153	9	20212	TREM2,LDLR,LIPC,CRP,MSR1,SORL1,CD36,PCSK9,THBS1
GO:MF	nuclear steroid receptor activity	GO:0003707	false	0.00003574459600885984	4.446789607035809	26	1153	11	20212	ESR1,HNF4A,ESR2,NR3C1,PGR,ESRRA,GPER1,NR3C2,PPARA,PPARD,PDE3A
GO:MF	sulfur compound binding	GO:1901681	false	0.00003606720540975492	4.442887506756794	268	1153	39	20212	FBN1,APP,APOE,FGFR2,ENPP1,SMAD4,LIPC,FGFR1,FN1,LPL,VEGFA,FGFR4,FGF4,GPNMB,KNG1,F2,MPO,APOB,LPA,ACACB,PNPLA3,APOA5,PTPRC,LGR6,FGF10,LTBP2,CXCL8,CCN1,GSTM1,GSTP1,SLIT3,NAV2,HRG,SFRP1,BMP4,SULT1A1,THBS1,PF4,FGF2
GO:MF	serine hydrolase activity	GO:0017171	false	0.00007509108969585462	4.124411593295463	202	1153	32	20212	ACE,MMP1,F12,PCSK1,PLAU,MMP9,HP,MMP2,F2,RELN,LPA,MST1,MMP3,KLK3,PCSK9,C2,CTSH,C1R,ACHE,F3,MMP14,KLK10,MASP2,CFB,C1S,F7,PLAT,PROC,HPN,KLK2,ST14,TMPRSS2
GO:MF	cytokine binding	GO:0019955	false	0.0000918705916117765	4.0368234869239465	145	1153	26	20212	IL23R,LEPR,IL12B,HMGB1,PARK7,TGFBR2,IL6ST,TNFRSF1A,ITGB3,IL1RN,A2M,CCR6,IL2RA,IL6R,IL1RL1,CD36,IL2RB,CXCR4,CSF1R,THBS1,CX3CR1,IL13RA1,IL10RA,CSF3R,FGF2,KIT
GO:MF	catecholamine binding	GO:1901338	false	0.00010260757819987053	3.9888205627247193	10	1153	7	20212	DRD2,TH,DRD1,ADRB2,ADRB3,DRD4,SLC6A3
GO:MF	enzyme activator activity	GO:0008047	false	0.00010354500813904127	3.9848708334187726	585	1153	65	20212	PIK3CA,CAV1,HTR2A,APOE,TREM2,TGFB1,IRGM,CCND1,STK11,CASP3,CCL5,CDKN1B,FN1,FBXW7,ADIPOQ,EGFR,PIK3R1,PARK7,PINK1,VEGFA,TGFBR2,IL6ST,CXCL1,IGF2,PDPK1,NKX3-1,ACSL1,STARD8,APOC1,EPO,LRRK2,FAM13A,GHRL,APOA5,UBE2L3,GNAS,NCF4,CCNY,CTSH,ERCC6,CCND2,VAV3,RASGRP3,TSC2,EGF,PCNA,NCF2,APOA4,CDKN1A,PAK2,ARHGAP10,SH3PXD2A,ERBB3,NRG1,JUN,AREG,PIN1,BMP2,SRC,IL2,DNM1L,DAB2IP,IGFBP3,CASP9,APOA1
GO:MF	copper ion binding	GO:0005507	true	0.00010374373561946623	3.9840381179222364	61	1153	16	20212	TP53,F5,HAMP,SNCA,SOD1,PARK7,ATP13A2,COX2,CP,PAM,DBH,PRNP,APOA4,LOXL2,SNCG,ALB
GO:MF	transcription coregulator activity	GO:0003712	false	0.00010940743207180493	3.9609531752773406	524	1153	60	20212	BRCA1,EP300,HMGA1,ETS1,CCND1,NR0B2,JAZF1,SIRT1,NOTCH1,PHB,RB1,NCOA3,PPARGC1A,WWOX,HMGB1,PARK7,PRKN,CTNNB1,ZNF366,NCOR1,CBFB,PRKCB,CIITA,TOX3,ARID1B,FOXP3,MECP2,IRF4,HDAC9,NCOA1,UBE2L3,CTBP2,NRIP1,PER2,ZMIZ1,ARID5B,SMAD7,FBXL19,ENO1,ASAH1,NUCKS1,MYOCD,YAP1,DNMT3A,DNMT3B,EZH2,ABL1,NRG1,TFAP2A,TP53BP1,ARID1A,MTDH,CD274,MUC1,CREBBP,FGF2,BRD4,APEX1,PAWR,ZBED1
GO:MF	serine-type peptidase activity	GO:0008236	false	0.0001530597498920242	3.815139000666847	198	1153	31	20212	ACE,MMP1,F12,PCSK1,PLAU,MMP9,HP,MMP2,F2,RELN,LPA,MST1,MMP3,KLK3,PCSK9,C2,CTSH,C1R,F3,MMP14,KLK10,MASP2,CFB,C1S,F7,PLAT,PROC,HPN,KLK2,ST14,TMPRSS2
GO:MF	monooxygenase activity	GO:0004497	true	0.00017813855071442688	3.749242085304737	104	1153	21	20212	HMOX1,PTGIS,NOS2,TPH2,NOS3,TH,CYP19A1,AKR1C3,NOS1,CYP11A1,CYP27A1,PAM,DBH,CYP46A1,CYP2D6,CYP1A1,CYP1B1,CYP3A4,CYP17A1,CYP24A1,TPH1
GO:MF	cytoskeletal protein binding	GO:0008092	false	0.00018804339225092696	3.7257419228604585	1002	1153	96	20212	BRCA1,BRCA2,NOD2,PPARG,MEFV,ACE,KCNJ11,DNASE1,CDH1,GSK3B,APOE,MAPT,EP300,SLC6A4,CAPN10,SMAD4,SNCA,APC,PXK,BBS4,MAPK8IP1,DISC1,NOS3,EGFR,PRKN,MYH11,MYH9,AIF1,S100B,APC2,SNAP25,NRCAM,RAD51D,CLU,BIN1,PICALM,SCN5A,LSP1,LRRK2,PRKAA1,MYH7,PHACTR1,PTPRC,PRC1,KIF3A,MAEA,LMTK2,TTN,APPL1,KCNMA1,CTNNA2,PKNOX2,SYNE2,HTT,KIF5A,NEBL,SYNPO2L,PHF6,PDLIM4,NPHS1,LMOD1,PRNP,GSN,CXCR4,REEP3,KCNN2,KIF3C,MYH6,PTK2,CAM…
GO:MF	serine-type endopeptidase activity	GO:0004252	false	0.00019814294199772183	3.703021392953992	180	1153	29	20212	MMP1,F12,PCSK1,PLAU,MMP9,HP,MMP2,F2,LPA,MST1,MMP3,KLK3,PCSK9,C2,CTSH,C1R,F3,MMP14,KLK10,MASP2,CFB,C1S,F7,PLAT,PROC,HPN,KLK2,ST14,TMPRSS2
GO:MF	molecular function inhibitor activity	GO:0140678	false	0.00020868524799462943	3.6805082502204596	497	1153	57	20212	APP,CAV1,CDKN2A,AKT1,C4A,SNCA,SPOP,NR0B2,BCL2,MAPK8IP1,CASP3,CCL5,AGT,CDKN1B,ESR2,NOTCH1,KCNK2,NGF,C4B,KNG1,NKX3-1,IL1RN,PLN,A2M,BIN1,APOC1,SORL1,COL7A1,LPA,LRRK2,GCKR,SERPINA1,CST3,CDKN2B,PHACTR1,PCSK9,ANGPTL4,PRKAR1A,LMTK2,SMAD7,SPINK1,PRNP,SPRED2,ANXA3,SERPINE1,CDKN1A,CAMK2D,CST6,HRG,SERPINB2,SERPINB5,THBS1,PVT1,XIAP,TNNI3,SERPINB8,APOC3
GO:MF	promoter-specific chromatin binding	GO:1990841	false	0.0002671253004243831	3.5732849763951986	65	1153	16	20212	TP53,PDX1,TCF7L2,SIRT1,STAT1,HDAC2,ERCC1,PRDM1,MECP2,IKZF3,SMAD3,USP3,DNMT1,EZH2,EGR1,FOXO1
GO:MF	estrogen response element binding	GO:0034056	false	0.00026820034515092766	3.5715406675841708	11	1153	7	20212	ESR1,AR,ESR2,NR3C1,PGR,ESRRA,NR3C2
GO:MF	protein-folding chaperone binding	GO:0051087	false	0.00031804657295331755	3.4975092797148095	135	1153	24	20212	TP53,NOD2,MAPT,SNCA,SOD1,CDKN1B,PRKN,BAX,TERT,CLU,BIN1,HLA-B,GAK,HSPD1,CP,PRNP,VWF,CYP1A1,BAG1,TFRC,GRN,ATP1A3,ALB,CALR
GO:MF	neurotransmitter receptor activity	GO:0030594	false	0.0003957919198389878	3.4025330762366472	100	1153	20	20212	GABRA2,HTR2A,DRD2,DRD1,CHRNA5,GABBR1,GRIN2B,CHRNA3,GABRG2,HTR7,GRIK2,GABRB3,GRIN2A,CHRM2,DRD3,DRD4,HTR1B,CHRNA7,HTR1A,HTR2C
GO:MF	RNA polymerase II transcription regulatory region sequence-specific DNA binding	GO:0000977	false	0.0004019067932384939	3.395874653073806	1383	1153	122	20212	ESR1,TP53,HNF4A,PAX4,PPARG,AR,APP,HNF1A,GATA1,NEUROD1,HNF1B,TBX21,HMGA1,PDX1,TCF7L2,ETS1,IRF5,STAT4,SIM1,VDR,SMAD4,STAT3,ETV6,MXI1,SIRT1,ESR2,GATA3,FOXA1,RB1,STAT1,TBX3,NR3C1,LMX1B,HOXB13,ZNF366,REL,PRDM1,GATA4,NKX3-1,SREBF2,FOXO3,FOS,NR5A1,ZFHX3,PITX2,TBX5,ZNF432,FOXP3,GLIS3,SREBF1,IRF4,RUNX1,KLF6,NCOA1,TP63,TCF21,IKZF3,NKX2-5,PROX1,RFX6,NRIP1,AHR,BACH2,CASZ1,FOXP4,SMAD3,PKNOX2,PRRX1,SOX5,HAND2,…
GO:MF	nuclear retinoic acid receptor binding	GO:0042974	false	0.0004148346188649305	3.3821250079371703	26	1153	10	20212	PPARG,HMGA1,VDR,NR0B2,NCOA1,CTBP2,NRIP1,RARB,PRAME,NR1H4
GO:MF	hydrolase activity	GO:0016787	false	0.00042099013286371693	3.3757280830077003	2478	1153	196	20212	PTEN,ACE,PTPN22,MMP1,DNASE1,BRIP1,TREX1,F12,CPE,ALDH2,ADAM10,PSEN1,KRAS,IRGM,CAPN10,ENPP1,ABCC8,IFIH1,TNFAIP3,PCSK1,CASP8,RNASEL,PLAU,PTPN2,LIPC,RAD54L,BLM,BACE1,IDE,CASP3,MMP9,CCL5,SIRT1,HP,HRAS,RAD51,BAP1,PPM1D,EDNRA,HDAC2,MMP2,SIRT3,LPL,PARK7,ATP13A2,ERCC1,ELAC2,KL,PLA2G4A,ATP5F1A,ADAR,CAT,F2,RELN,GGT1,ATP2A2,RAD51D,ABCA7,PSEN2,REN,PADI4,ALOX5,IL1RL1,ABCC1,RAD51B,LPA,PLA2G7,LRRK2,MST1,TLR4,CAS…
GO:MF	insulin-like growth factor receptor binding	GO:0005159	false	0.00048127423482154845	3.31760738780185	16	1153	8	20212	IRS1,INS,INSR,IGF1,PIK3R1,IGF2,REN,GNAS
GO:MF	opsonin binding	GO:0001846	false	0.0005032582956034434	3.2982090575617997	21	1153	9	20212	ITGAM,C4A,CRP,PHB,CR1,ITGB2,CFHR5,MASP2,CALR
GO:MF	DNA-binding transcription repressor activity	GO:0001217	false	0.0005690062352198389	3.2448829745421297	332	1153	42	20212	TP53,PAX4,PPARG,TBX21,ETV6,MXI1,GATA3,TBX3,NR3C1,HOXB13,PRDM1,SREBF2,FOXO3,ZFHX3,PITX2,FOXP3,GLIS3,TCF21,PROX1,BACH2,MYT1L,FOXP4,SMAD3,PRRX1,NR2F6,NFATC2,MYC,ENO1,HIC1,HIF1A,JUN,RARA,SNAI2,SNAI1,ZEB1,TFAP2A,ZEB2,HHEX,PPARA,PPARD,FOXO1,ETS2
GO:MF	transferase activity, transferring phosphorus-containing groups	GO:0016772	false	0.0005797644709736834	3.2367484025251025	959	1153	91	20212	PIK3CA,AKT2,GCK,ATM,CHEK2,ERBB2,CDKN2A,GSK3B,AKT1,FGFR2,INSR,BLK,FGFR3,CCND1,BRAF,RNASEL,PXK,TYK2,FGFR1,STK11,CCL2,CCL5,CDKN1B,PARP1,FLT1,ROR1,PPM1D,EGFR,PIK3R1,PINK1,FGFR4,TGFBR2,IGF1R,PDPK1,PRKCB,IKBKB,HK2,TERT,EPHA1,CIITA,ERBB4,LRRK2,JAK2,MST1,GCKR,CAMK2A,PRKAA1,IRAK1,GAK,EPHB2,MAP3K1,CDKN2B,PRKAR1A,CDK6,NTRK2,LMTK2,TTN,DGKD,KSR2,POLK,MET,ANKK1,CDKN1A,DGKB,EPHA3,PAK2,PTK2,CAMK2D,CHEK1,CSF1R,EP…
GO:MF	heat shock protein binding	GO:0031072	false	0.0005915860613984762	3.227982067144788	130	1153	23	20212	NOD2,KCNJ11,MAPT,ITGAM,SNCA,CDKN1B,NR3C1,HDAC2,PRKN,BAX,IRAK1,ITGB2,AHR,HTT,TSC2,TFAM,CYP1A1,HIF1A,KDR,TFRC,FKBP5,HSPA9,APOA1
GO:MF	phosphoprotein binding	GO:0051219	false	0.0006279345453203627	3.2020856239183724	94	1153	19	20212	IRS1,SNCA,BBS1,FBXW7,RB1,TRPV1,PIK3R1,PITX2,TOX3,PHF6,MTOR,ABL1,PIN1,SRC,BCAR3,PLCG2,PTPN11,PLAT,MAPK3
GO:MF	apolipoprotein binding	GO:0034185	false	0.0008635130964628667	3.063731071323594	17	1153	8	20212	MAPT,TREM2,LIPC,LPL,LPA,HSPD1,PCSK9,ABCA1
GO:MF	nuclear retinoid X receptor binding	GO:0046965	false	0.0008635130964628667	3.063731071323594	17	1153	8	20212	PPARG,HMGA1,VDR,NR0B2,NCOA1,NRIP1,RARB,NR1H4
GO:MF	hormone receptor binding	GO:0051427	false	0.0008672787114128853	3.061841313853405	34	1153	11	20212	LEP,TYK2,PTHLH,CRH,PTH,NPPA,JAK2,GNAS,PTPN11,GH1,VIP
GO:MF	small molecule sensor activity	GO:0140299	false	0.0009758618324240746	3.010611667644313	41	1153	12	20212	GCK,RAD51,PARK7,XRCC2,RAD51D,MSH6,RAD51B,GCKR,RAD51C,XRCC3,NLRP3,MLH1
GO:MF	cargo receptor activity	GO:0038024	true	0.0009939291083434056	3.0026445904047114	88	1153	18	20212	LDLR,INSR,ENPP1,ITGAM,AGER,MSR1,ABCA7,SORL1,CD36,ITGB2,OLR1,HMMR,MIA3,HHIPL1,ABCA1,LOXL2,TFRC,TMPRSS2
GO:MF	peptidase activity	GO:0008233	false	0.0010616275428269309	2.974027822676982	625	1153	65	20212	ACE,MMP1,F12,CPE,ADAM10,PSEN1,CAPN10,TNFAIP3,PCSK1,CASP8,PLAU,BACE1,IDE,CASP3,MMP9,HP,BAP1,MMP2,PARK7,F2,RELN,GGT1,PSEN2,REN,LPA,MST1,CASP12,MMP3,PSMA6,ERAP1,KLK3,PCSK9,C2,MMEL1,CTSH,PEPD,AOPEP,ERAP2,C1R,NCSTN,AGBL4,USP34,USP3,F3,MMP14,KLK10,SFRP1,TGM2,ADAM12,MASP2,USP48,KMT2A,CFB,C1S,F7,PLAT,PROC,FOLH1,HPN,KLK2,MME,ST14,TMPRSS2,CASP9,ADAMTS7
GO:MF	exogenous protein binding	GO:0140272	false	0.0010946683852038007	2.9607174244659786	80	1153	17	20212	HTR2A,LDLR,CR2,IDE,ICAM1,EGFR,ITGB3,CR1,HAVCR1,NPC1,CDHR3,NECTIN2,CXCR4,TFRC,CLDN1,NECTIN1,ALB
GO:MF	receptor tyrosine kinase binding	GO:0030971	false	0.0010946683852038007	2.9607174244659786	80	1153	17	20212	TP53,IRS1,ERBB2,IRS2,SH2B1,PTPN2,PIK3R1,MST1,PTPN1,SH2B3,GRB14,PCNA,NRG1,ARTN,PTPN11,GDNF,ANGPT1
GO:MF	beta-catenin binding	GO:0008013	false	0.0011802345227628717	2.928031686065318	89	1153	18	20212	ESR1,AR,CDH1,GSK3B,TREM2,PSEN1,EP300,TCF7L2,APC,PRKN,APC2,FOXO3,SMAD3,CTNNA2,SMAD7,GJA1,PIN1,FOXO1
GO:MF	transcription corepressor binding	GO:0001222	false	0.0012498590301950139	2.903138967680651	49	1153	13	20212	ESR1,ETS1,SMAD4,STAT1,CTNNB1,RUNX1,CTBP2,PER2,SMAD3,PER3,ENO1,EZH2,TP73
GO:MF	fibroblast growth factor binding	GO:0017134	false	0.001261078307942809	2.8992579446311004	23	1153	9	20212	FGFR2,FGFR3,FGFR1,FGFR4,ITGB3,KL,SCN5A,RPS2,THBS1
GO:MF	cholesterol transfer activity	GO:0120020	true	0.001261078307942809	2.8992579446311004	23	1153	9	20212	APOE,STAR,APOB,ABCG8,ABCG5,CETP,ABCA1,APOA4,APOA1
GO:MF	lipoprotein particle receptor binding	GO:0070325	false	0.0013367324625696761	2.8739555049715366	29	1153	10	20212	APOE,CRP,RELN,CLU,PICALM,APOB,APOA5,PCSK9,APOA1,APOC3
GO:MF	ATP-dependent DNA damage sensor activity	GO:0140664	false	0.00147647697535636	2.8307733211700494	18	1153	8	20212	RAD51,XRCC2,RAD51D,MSH6,RAD51B,RAD51C,XRCC3,MLH1
GO:MF	antioxidant activity	GO:0016209	true	0.0015688189902034395	2.804427162270762	82	1153	17	20212	APOE,SOD1,PTGS2,HP,NQO1,PARK7,CAT,PTGS1,SOD2,GPX3,MPO,GSTP1,APOA4,GPX1,ALB,GSTK1,TXN
GO:MF	phosphatidylcholine-sterol O-acyltransferase activator activity	GO:0060228	false	0.0017653440161503925	2.7531706501869264	6	1153	5	20212	APOE,APOC1,APOA5,APOA4,APOA1
GO:MF	type 1 angiotensin receptor binding	GO:0031702	false	0.0017653440161503925	2.7531706501869264	6	1153	5	20212	TYK2,AGT,EDNRB,JAK2,BDKRB2
GO:MF	BH3 domain binding	GO:0051434	true	0.0017653440161503925	2.7531706501869264	6	1153	5	20212	IRGM,BCL2,BAX,BCL2L1,MCL1
GO:MF	sterol transfer activity	GO:0120015	false	0.0019156558938601353	2.717682499860327	24	1153	9	20212	APOE,STAR,APOB,ABCG8,ABCG5,CETP,ABCA1,APOA4,APOA1
GO:MF	transcription coactivator activity	GO:0003713	false	0.0020005942741936123	2.698840978502739	290	1153	37	20212	BRCA1,EP300,HMGA1,ETS1,SIRT1,NOTCH1,NCOA3,PPARGC1A,WWOX,HMGB1,PARK7,CTNNB1,CBFB,PRKCB,CIITA,TOX3,ARID1B,IRF4,NCOA1,UBE2L3,CTBP2,NRIP1,PER2,ZMIZ1,ARID5B,NUCKS1,MYOCD,YAP1,ABL1,ARID1A,MTDH,CD274,CREBBP,FGF2,BRD4,APEX1,ZBED1
GO:MF	transmembrane transporter binding	GO:0044325	false	0.0022035858556127227	2.656870023941237	140	1153	23	20212	KCNJ11,CAV1,ABCC8,SCN10A,S100A10,CRBN,CTNNB1,SNAP25,ATP2A2,SCN5A,LRRK2,KCNQ1,NOS1,PDE4D,HTT,KCND3,PACS1,PRNP,PKP2,CAMK2D,AKAP6,HSP90AA1,SRC
GO:MF	phosphatidylinositol 3-kinase binding	GO:0043548	false	0.0028418825294513075	2.546393877803859	25	1153	9	20212	IRS1,INSR,IRS2,PIK3R1,IGF1R,BECN1,JAK2,GSN,DAB2IP
GO:MF	oxidoreductase activity	GO:0016491	false	0.003649339605462308	2.4377857195579384	742	1153	72	20212	ADH1B,ADH1C,ALDH2,HMOX1,SNCA,PTGIS,SOD1,PTGS2,NOS2,NQO1,TPH2,MTHFR,NOS3,WWOX,HSD11B1,PARK7,MAOB,TH,CYP19A1,AKR1C3,SRD5A1,CAT,PTGS1,SOD2,GPX3,HSD3B1,HADH,ADH4,MPO,ALOX5,HADHB,FTO,NOS1,HSD11B2,PHGDH,COX2,CYP11A1,CP,CTBP2,CYP27A1,GPD2,NQO2,PAM,SELENBP1,AKR1A1,DBH,MAOA,CYP46A1,CYP2D6,DHCR24,NCF2,GSTP1,CYBA,ALOX15,VCAM1,KDM1B,CYP1A1,CYP1B1,CYP3A4,CYP17A1,CYP24A1,FASN,GPX1,IDO1,LOXL2,TPH1,USP48,DPYD,AP…
GO:MF	peptide hormone receptor binding	GO:0051428	false	0.0038357776292400735	2.416146578037678	20	1153	8	20212	LEP,PTHLH,CRH,PTH,JAK2,GNAS,PTPN11,VIP
GO:MF	virus receptor activity	GO:0001618	false	0.004181459289227919	2.378672127158454	79	1153	16	20212	HTR2A,LDLR,CR2,IDE,ICAM1,EGFR,ITGB3,CR1,HAVCR1,NPC1,CDHR3,NECTIN2,CXCR4,TFRC,CLDN1,NECTIN1
GO:MF	DNA-binding transcription repressor activity, RNA polymerase II-specific	GO:0001227	false	0.004201284410238816	2.376617917458345	323	1153	39	20212	TP53,PAX4,PPARG,TBX21,ETV6,MXI1,GATA3,TBX3,NR3C1,HOXB13,PRDM1,SREBF2,FOXO3,ZFHX3,PITX2,FOXP3,GLIS3,TCF21,PROX1,BACH2,MYT1L,FOXP4,PRRX1,NR2F6,NFATC2,MYC,ENO1,HIC1,JUN,SNAI2,SNAI1,ZEB1,TFAP2A,ZEB2,HHEX,PPARA,PPARD,FOXO1,ETS2
GO:MF	phospholipid binding	GO:0005543	false	0.0042319746347937994	2.373456943997941	483	1153	52	20212	APOE,MAPT,TREM2,AKT1,SNCA,PXK,RASGRP1,TRPV1,HMGB1,ATP13A2,PLA2G4A,NR5A1,BIN1,APOC1,PICALM,GSDMB,APOB,PLA2G7,KCNQ1,HAVCR1,PNPLA3,APOA5,KCNJ2,PON1,KCNH1,NCF4,APPL1,VPS13B,GSN,ANXA3,CETP,ABCA1,ALOX15,APOA4,PLA2G2A,HIP1R,SH3PXD2A,NISCH,JAG1,F3,GRB7,THBS1,NLRP3,DENND1B,FCGR3B,BBS5,FAAH,UCP1,DAB2IP,MME,APOA1,APOC3
GO:MF	amine binding	GO:0043176	true	0.004270392060267262	2.369532251018473	15	1153	7	20212	HTR2A,SLC6A4,DRD4,HTR1B,SLC6A3,HTR1A,HTR2C
GO:MF	DNA-binding transcription factor activity, RNA polymerase II-specific	GO:0000981	false	0.004560462339092635	2.3409911263841927	1351	1153	115	20212	ESR1,TP53,HNF4A,PAX4,PPARG,AR,HNF1A,GATA1,NEUROD1,HNF1B,TBX21,PDX1,TCF7L2,ETS1,IRF5,STAT4,SIM1,VDR,SMAD4,STAT3,ETV6,NOTCH2,MXI1,ESR2,GATA3,FOXA1,NOTCH1,STAT1,TBX3,NR3C1,LMX1B,HOXB13,REL,PRDM1,GATA4,NKX3-1,SREBF2,FOXO3,FOS,NR5A1,ZFHX3,PITX2,TBX5,ZNF432,FOXP3,GLIS3,SREBF1,IRF4,RUNX1,KLF6,TP63,TCF21,IKZF3,NKX2-5,PROX1,RFX6,AHR,BACH2,MYT1L,CASZ1,FOXP4,SMAD3,PKNOX2,PRRX1,SOX5,HAND2,NR2F6,NFATC2,HOXB5,…
GO:MF	histone deacetylase binding	GO:0042826	false	0.0051253646686749655	2.2902752292070367	127	1153	21	20212	TP53,CCND1,PARP1,PHB,HDAC2,PRKN,NCOR1,NKX3-1,TRAF6,FOXP3,MECP2,HDAC9,TCF21,IKZF3,NRIP1,PHF6,MYOCD,HIC1,HIF1A,HSP90AA1,RARA
GO:MF	nuclear estrogen receptor activity	GO:0030284	false	0.00543181526668913	2.265055008613745	4	1153	4	20212	ESR1,ESR2,GPER1,PDE3A
GO:MF	tetrahydrobiopterin binding	GO:0034617	true	0.00543181526668913	2.265055008613745	4	1153	4	20212	NOS2,NOS3,TH,NOS1
GO:MF	dopamine binding	GO:0035240	false	0.0058865866932525076	2.2301364556335592	7	1153	5	20212	DRD2,TH,DRD1,DRD4,SLC6A3
GO:MF	serotonin binding	GO:0051378	false	0.006320348892104052	2.1992589473927127	11	1153	6	20212	HTR2A,SLC6A4,DRD4,HTR1B,HTR1A,HTR2C
GO:MF	enzyme inhibitor activity	GO:0004857	false	0.0065371334477864855	2.1846126493394604	390	1153	44	20212	APP,CAV1,CDKN2A,AKT1,C4A,SNCA,MAPK8IP1,CASP3,AGT,CDKN1B,NOTCH1,NGF,C4B,KNG1,PLN,A2M,BIN1,APOC1,SORL1,COL7A1,LPA,LRRK2,GCKR,SERPINA1,CST3,CDKN2B,PHACTR1,ANGPTL4,PRKAR1A,LMTK2,SPINK1,PRNP,SPRED2,ANXA3,SERPINE1,CDKN1A,CST6,HRG,SERPINB2,SERPINB5,THBS1,XIAP,SERPINB8,APOC3
GO:MF	nuclear estrogen receptor binding	GO:0030331	false	0.006623803062647864	2.1788925883724457	41	1153	11	20212	ESR1,PPARG,PARP1,CTNNB1,ZNF366,NKX3-1,NCOA1,NRIP1,PCNA,SRC,XBP1
GO:MF	cytokine receptor activity	GO:0004896	false	0.007590903641761751	2.1197065214337867	101	1153	18	20212	IL23R,LEPR,IL12B,IL6ST,CCR6,IL2RA,IL6R,IL1RL1,IL2RB,IL7R,IL17REL,IL18RAP,CXCR4,F3,CX3CR1,IL13RA1,IL10RA,CSF3R
GO:MF	coreceptor activity	GO:0015026	false	0.007612338705893423	2.118481896314085	57	1153	13	20212	LRP5,ERBB2,ROR1,LBP,IL6ST,ITGB3,CD28,IL2RB,NECTIN2,IL18RAP,CXCR4,KDR,NECTIN1
GO:MF	DNA damage sensor activity	GO:0140612	false	0.008788285569430383	2.0560958394150686	22	1153	8	20212	RAD51,XRCC2,RAD51D,MSH6,RAD51B,RAD51C,XRCC3,MLH1
GO:MF	chromatin DNA binding	GO:0031490	false	0.009434712971647332	2.025271307658653	122	1153	20	20212	GATA1,EP300,STAT3,NOTCH1,BAP1,PPARGC1A,HDAC2,FOXO3,TOX3,MECP2,SMAD3,THRB,EZH2,RARA,XBP1,CEBPA,CREBBP,FOXO1,APEX1,MBD2
GO:MF	ATP-dependent activity, acting on DNA	GO:0008094	false	0.010672058067429388	1.971751820393835	123	1153	20	20212	BRIP1,RAD54L,BLM,RAD51,XRCC2,RAD51D,MSH6,RAD51B,RAD51C,XRCC3,RAD50,ERCC6,NAV2,MRE11,RECQL,TOP2A,MYD88,CHD1,ERCC2,MLH1
GO:MF	tau protein binding	GO:0048156	false	0.010855418971066805	1.9643534100436484	43	1153	11	20212	GSK3B,APOE,EP300,SNCA,S100B,CLU,BIN1,PICALM,PRKAA1,HSP90AA1,PIN1
GO:MF	protein phosphatase 2A binding	GO:0051721	false	0.011324063968799728	1.9459976860026014	29	1153	9	20212	TP53,MAPT,BCL2,STAT1,PTPN1,GNA12,SLC6A3,DAB2IP,FOXO1
GO:MF	disordered domain specific binding	GO:0097718	false	0.011324063968799728	1.9459976860026014	29	1153	9	20212	TP53,CDKN2A,MDM2,RB1,NCOA3,CTNNB1,GJA5,HSP90AA1,KEAP1
GO:MF	neuropeptide hormone activity	GO:0005184	false	0.011324063968799728	1.9459976860026014	29	1153	9	20212	AGRP,NPY,CRH,NPPA,CARTPT,HCRT,GAL,PYY,VIP
GO:MF	neuropeptide activity	GO:0160041	false	0.011324063968799728	1.9459976860026014	29	1153	9	20212	AGRP,NPY,CRH,NPPA,CARTPT,HCRT,GAL,PYY,VIP
GO:MF	death domain binding	GO:0070513	false	0.012028860273404201	1.9197755198272428	12	1153	6	20212	IRGM,BCL2,BAX,BCL2L1,DAP,MCL1
GO:MF	oxidoreductase activity, acting on paired donors, with incorporation or reduction of molecular oxygen	GO:0016705	false	0.014431804878568254	1.8406793515270474	178	1153	25	20212	HMOX1,PTGIS,PTGS2,NOS2,TPH2,NOS3,TH,CYP19A1,AKR1C3,PTGS1,FTO,NOS1,CYP11A1,CYP27A1,PAM,DBH,CYP46A1,CYP2D6,KDM1B,CYP1A1,CYP1B1,CYP3A4,CYP17A1,CYP24A1,TPH1
GO:MF	sterol transporter activity	GO:0015248	false	0.015303318702738858	1.8152143771566138	37	1153	10	20212	APOE,STAR,APOB,NPC1,ABCG8,ABCG5,CETP,ABCA1,APOA4,APOA1
GO:MF	histone modifying activity	GO:0140993	false	0.015495810053562353	1.8097857158043895	212	1153	28	20212	BRCA2,ATM,EP300,SIRT1,NCOA3,BAP1,HDAC2,SIRT3,PRKCB,PADI4,JAK2,MST1,PRKAA1,HDAC9,NCOA1,FBXL19,KDM1B,USP3,CHEK1,EZH2,SETD2,PRKAA2,AURKA,TGM2,JADE2,KMT2A,CREBBP,SETBP1
GO:MF	DNA-binding transcription factor activity	GO:0003700	false	0.018591934907153836	1.7306754098100616	1439	1153	118	20212	ESR1,BRCA1,TP53,HNF4A,PAX4,PPARG,AR,HNF1A,GATA1,NEUROD1,HNF1B,TBX21,PDX1,TCF7L2,ETS1,IRF5,STAT4,SIM1,VDR,SMAD4,STAT3,ETV6,NOTCH2,MXI1,ESR2,GATA3,FOXA1,NOTCH1,STAT1,TBX3,NR3C1,LMX1B,HOXB13,ZNF366,REL,PRDM1,GATA4,NKX3-1,SREBF2,FOXO3,FOS,NR5A1,ZFHX3,PITX2,TBX5,ZNF432,FOXP3,GLIS3,SREBF1,IRF4,RUNX1,KLF6,TP63,TCF21,AFF3,IKZF3,NKX2-5,PROX1,RFX6,AHR,BACH2,MYT1L,CASZ1,FOXP4,SMAD3,PKNOX2,PRRX1,SOX5,HAND2,N…
GO:MF	insulin receptor substrate binding	GO:0043560	false	0.021259208280299174	1.672452913185239	13	1153	6	20212	PIK3CA,INSR,PIK3R1,IGF1R,JAK2,PIK3CB
GO:MF	voltage-gated monoatomic ion channel activity	GO:0005244	true	0.02309894827076076	1.6364077937270498	183	1153	25	20212	KCNJ11,KCNH2,ABCC8,SCN10A,OPRM1,KCNK2,TRPV1,GRIN2B,SNAP25,KCNN3,SCN5A,KCNQ1,HCN4,KCNJ2,KCNH1,KCNK16,KCNJ5,GRIN2A,KCNMA1,KCNJ6,KCND3,ANO6,HTR1B,KCNN2,KCNK3
GO:MF	voltage-gated potassium channel activity	GO:0005249	false	0.02440461815537168	1.612527983103234	100	1153	17	20212	KCNJ11,KCNH2,ABCC8,KCNK2,SNAP25,KCNN3,KCNQ1,HCN4,KCNJ2,KCNH1,KCNK16,KCNJ5,KCNMA1,KCNJ6,KCND3,KCNN2,KCNK3
GO:MF	postsynaptic neurotransmitter receptor activity	GO:0098960	false	0.02452814192260724	1.6103353496053694	72	1153	14	20212	GABRA2,DRD2,DRD1,CHRNA5,GABBR1,GRIN2B,CHRNA3,GABRG2,GRIK2,GRIN2A,CHRM2,DRD3,DRD4,CHRNA7
GO:MF	lipopolysaccharide binding	GO:0001530	false	0.02516536392100116	1.599196784808274	39	1153	10	20212	TREM2,HMGB1,LBP,F2,TLR4,HSPD1,TLR2,RNASE3,CD14,P2RX7
GO:MF	histone kinase activity	GO:0035173	false	0.02549553501026639	1.593535870161754	25	1153	8	20212	ATM,PRKCB,JAK2,MST1,PRKAA1,CHEK1,PRKAA2,AURKA
GO:MF	insulin binding	GO:0043559	false	0.02592369317005968	1.5863031274495052	5	1153	4	20212	INSR,IDE,PIK3R1,IGF1R
GO:MF	fibroblast growth factor receptor activity	GO:0005007	false	0.02592369317005968	1.5863031274495052	5	1153	4	20212	FGFR2,FGFR3,FGFR1,FGFR4
GO:MF	dopamine neurotransmitter receptor activity	GO:0004952	false	0.02592369317005968	1.5863031274495052	5	1153	4	20212	DRD2,DRD1,DRD3,DRD4
GO:MF	ErbB-3 class receptor binding	GO:0043125	false	0.02592369317005968	1.5863031274495052	5	1153	4	20212	ERBB2,PIK3R1,ERBB3,NRG1
GO:MF	insulin-like growth factor binding	GO:0005520	true	0.027322769037543906	1.5634752890027463	19	1153	7	20212	INSR,ITGB3,IGF1R,IGFBP5,IGFBP7,IGFALS,IGFBP3
GO:MF	transcription corepressor activity	GO:0003714	false	0.029752188721550717	1.5264810798605604	197	1153	26	20212	CCND1,NR0B2,JAZF1,SIRT1,PHB,RB1,HMGB1,PRKN,ZNF366,NCOR1,FOXP3,MECP2,HDAC9,CTBP2,NRIP1,SMAD7,ENO1,ASAH1,YAP1,DNMT3A,DNMT3B,EZH2,TFAP2A,CREBBP,APEX1,PAWR
GO:MF	voltage-gated channel activity	GO:0022832	false	0.030316285827393125	1.5183240069804302	186	1153	25	20212	KCNJ11,KCNH2,ABCC8,SCN10A,OPRM1,KCNK2,TRPV1,GRIN2B,SNAP25,KCNN3,SCN5A,KCNQ1,HCN4,KCNJ2,KCNH1,KCNK16,KCNJ5,GRIN2A,KCNMA1,KCNJ6,KCND3,ANO6,HTR1B,KCNN2,KCNK3
GO:MF	channel activity	GO:0015267	true	0.031563614169056134	1.5008132740364268	507	1153	51	20212	KCNJ11,GABRA2,PSEN1,KCNH2,SLC6A4,ABCC8,BCL2,SCN10A,OPRM1,KCNK2,TRPV1,TRPA1,CHRNA5,GRIN2B,ATP5F1A,CHRNA3,GABRG2,BAX,SNAP25,GRIK2,TOMM40,GSDMB,GJA5,KCNN3,SCN5A,KCNQ1,HCN4,KCNJ2,KCNH1,KCNK16,KCNJ5,GABRB3,GRIN2A,KCNMA1,GJB2,KCNJ6,KCND3,ANO6,SEC61A1,HTR1B,CHRNA7,BEST3,KCNN2,CLDN4,GJA1,P2RX7,ATP6,MCL1,AQP7,TRPC6,KCNK3
GO:MF	BH domain binding	GO:0051400	false	0.03206546416334483	1.4939624690752826	9	1153	5	20212	IRGM,BCL2,BAX,BCL2L1,MCL1
GO:MF	angiotensin receptor binding	GO:0031701	false	0.03206546416334483	1.4939624690752826	9	1153	5	20212	TYK2,AGT,EDNRB,JAK2,BDKRB2
GO:MF	passive transmembrane transporter activity	GO:0022803	false	0.0331981560743238	1.478886037650946	508	1153	51	20212	KCNJ11,GABRA2,PSEN1,KCNH2,SLC6A4,ABCC8,BCL2,SCN10A,OPRM1,KCNK2,TRPV1,TRPA1,CHRNA5,GRIN2B,ATP5F1A,CHRNA3,GABRG2,BAX,SNAP25,GRIK2,TOMM40,GSDMB,GJA5,KCNN3,SCN5A,KCNQ1,HCN4,KCNJ2,KCNH1,KCNK16,KCNJ5,GABRB3,GRIN2A,KCNMA1,GJB2,KCNJ6,KCND3,ANO6,SEC61A1,HTR1B,CHRNA7,BEST3,KCNN2,CLDN4,GJA1,P2RX7,ATP6,MCL1,AQP7,TRPC6,KCNK3
GO:MF	steroid hydroxylase activity	GO:0008395	false	0.034992754905131186	1.45602186509072	26	1153	8	20212	CYP19A1,CYP11A1,CYP27A1,CYP46A1,CYP1A1,CYP1B1,CYP3A4,CYP17A1
GO:MF	ligand-gated monoatomic cation channel activity	GO:0099094	false	0.037572762872822185	1.425126868383432	134	1153	20	20212	KCNJ11,KCNH2,ABCC8,TRPV1,TRPA1,CHRNA5,GRIN2B,CHRNA3,GRIK2,KCNN3,HCN4,KCNJ2,KCNJ5,GRIN2A,KCNMA1,KCNJ6,ANO6,CHRNA7,KCNN2,P2RX7
GO:MF	death receptor binding	GO:0005123	false	0.0399696105650921	1.398270083169855	20	1153	7	20212	CASP8,BDNF,CASP3,NGF,FASLG,MYD88,DAB2IP
GO:MF	DNA endonuclease activity	GO:0004520	true	0.039988785151920926	1.3980617894106446	41	1153	10	20212	DNASE1,ERCC1,RAD51C,XRCC3,RAD50,DNASE1L3,EXO1,MRE11,APEX1,XRCC1
GO:MF	voltage-gated monoatomic cation channel activity	GO:0022843	false	0.04014632851602097	1.3963541659056253	156	1153	22	20212	KCNJ11,KCNH2,ABCC8,SCN10A,OPRM1,KCNK2,TRPV1,SNAP25,KCNN3,SCN5A,KCNQ1,HCN4,KCNJ2,KCNH1,KCNK16,KCNJ5,KCNMA1,KCNJ6,KCND3,HTR1B,KCNN2,KCNK3
GO:MF	endopeptidase inhibitor activity	GO:0004866	true	0.04437298832533842	1.3528813224778868	168	1153	23	20212	APP,C4A,AGT,NGF,C4B,KNG1,A2M,BIN1,SORL1,COL7A1,LPA,SERPINA1,CST3,SPINK1,PRNP,SERPINE1,CST6,HRG,SERPINB2,SERPINB5,THBS1,XIAP,SERPINB8
GO:MF	monoatomic cation transmembrane transporter activity	GO:0008324	true	0.045044414638884214	1.346359052451727	608	1153	58	20212	KCNJ11,PSEN1,KCNH2,SLC6A4,ABCC8,UCP3,SCN10A,OPRM1,KCNK2,UCP2,TRPV1,ATP13A2,SLC18A2,TRPA1,CHRNA5,GRIN2B,ATP5F1A,CHRNA3,SLC29A1,SNAP25,GRIK2,ATP2A2,SLC46A1,KCNN3,SCN5A,SLC30A8,KCNQ1,HCN4,KCNJ2,COX2,KCNH1,KCNK16,SLC15A4,SLC40A1,KCNJ5,GRIN2A,KCNMA1,ATP2B1,KCNJ6,KCND3,ANO6,SEC61A1,HTR1B,SLC6A3,CHRNA7,SLC11A1,SLC9B1,KCNN2,SLC39A6,SLC5A5,ATP1A3,P2RX7,SLC6A2,ATP6,SLC1A2,UCP1,TRPC6,KCNK3
GO:MF	protein serine kinase activity	GO:0106310	false	0.045624055649590746	1.3408061116952759	359	1153	39	20212	PIK3CA,AKT2,ATM,CHEK2,GSK3B,AKT1,BRAF,STK11,PINK1,PDPK1,PRKCB,IKBKB,CIITA,LRRK2,CAMK2A,PRKAA1,IRAK1,GAK,MAP3K1,CDK6,LMTK2,TTN,KSR2,ANKK1,PAK2,CAMK2D,CHEK1,MTOR,PAK1,PIK3CB,PRKAA2,MAP2K7,RAF1,AURKA,PRKCQ,MOK,ULK4,PRKCH,MAPK3
GO:MF	inward rectifier potassium channel activity	GO:0005242	false	0.04725177409109945	1.3255818810486713	27	1153	8	20212	KCNJ11,KCNH2,ABCC8,KCNN3,KCNJ2,KCNJ5,KCNJ6,KCNN2
GO:MF	chemoattractant activity	GO:0042056	false	0.04982451589151442	1.3025569123297394	42	1153	10	20212	CCL5,HMGB1,VEGFA,GPNMB,FGF10,MIF,BMP4,VEGFC,GDNF,FGF2
GO:BP	response to organic substance	GO:0010033	true	5.274397159740302e-175	174.2778271711316	2637	1163	523	21031	ESR1,PIK3CA,BRCA1,TP53,NOD2,HNF4A,PAX4,FBN1,MC4R,PPARG,MEFV,AR,AKT2,ACE,APP,PTPN22,GCK,IRS1,KCNJ11,HNF1A,ATM,FCGR2B,POMC,LRP5,GATA1,BRIP1,CAV1,CDH1,NEUROD1,SLC2A4,HNF1B,TREX1,F5,F12,HTR2A,ADAM10,GSK3B,APOE,TREM2,PSEN1,TNF,TBX21,IL5,IL13,CCL11,TGFB1,LDLR,EP300,AKT1,FGFR2,IL23R,HLA-DRB1,IRGM,IL10,SLC6A4,INS,ADCY5,CAPN10,INSR,PDX1,ENPP1,SLC2A2,ABCC8,TCF7L2,WFS1,IRS2,TNIP1,IRF5,ITGAM,IFIH1,STAT4,TNFA…
GO:BP	regulation of multicellular organismal process	GO:0051239	true	1.805254004278416e-173	172.7434616830129	2955	1163	551	21031	ESR1,PIK3CA,BRCA1,BRCA2,TP53,NOD2,HNF4A,PAX4,FBN1,MC4R,PPARG,MEFV,AR,PTEN,ACE,APP,PTPN22,ATM,FCGR2B,POMC,GATA1,ERBB2,CAV1,CDH1,NEUROD1,HNF1B,CDKN2A,TREX1,PDCD1,F12,HTR2A,ADAM10,GSK3B,HFE,APOE,MAPT,TREM2,PSEN1,HAMP,TNF,TBX21,IL5,IL13,CCL11,TGFB1,LDLR,KCNH2,AKT1,FGFR2,KRAS,IL23R,HLA-DRB1,IRGM,IL10,SLC6A4,INS,INSR,ENPP1,ABCC8,TCF7L2,IRS2,HMOX1,SFTPD,CTLA4,ETS1,IRF5,BANK1,IFIH1,TNFAIP3,CCND1,AGRP,LEP…
GO:BP	response to chemical	GO:0042221	false	1.6554486283237696e-167	166.78108429167523	3957	1163	629	21031	ESR1,PIK3CA,BRCA1,TP53,NOD2,HNF4A,PAX4,FBN1,MC4R,PPARG,MEFV,AR,AKT2,ACE,APP,PTPN22,GCK,IRS1,KCNJ11,HNF1A,ATM,FCGR2B,POMC,LRP5,GATA1,BRIP1,CAV1,CDH1,NEUROD1,SLC2A4,HNF1B,TREX1,F5,F12,HTR2A,ADAM10,GSK3B,HFE,APOE,MAPT,TREM2,PSEN1,HAMP,TNF,TBX21,IL5,IL13,CCL11,TGFB1,LDLR,KCNH2,EP300,AKT1,FGFR2,IL23R,HLA-DRB1,IRGM,IL10,SLC6A4,INS,ADCY5,CAPN10,INSR,PDX1,ENPP1,SLC2A2,ABCC8,TCF7L2,WFS1,IRS2,HMOX1,SFTPD,T…
GO:BP	response to stimulus	GO:0050896	false	3.1377617781947677e-162	161.50338003154025	8976	1163	940	21031	ESR1,PIK3CA,BARD1,BRCA1,BRCA2,TP53,NOD2,HNF4A,PAX4,FBN1,MC4R,PPARG,MEFV,AR,PTEN,AKT2,ACE,APP,PTPN22,GCK,IRS1,KCNJ11,HNF1A,ATM,MMP1,DNASE1,FCGR2B,POMC,LRP5,GATA1,CHEK2,ERBB2,PALB2,BRIP1,CAV1,CDH1,NEUROD1,SLC2A4,HNF1B,CDKN2A,TREX1,PDCD1,F5,F12,CPE,HTR2A,ADAM10,GSK3B,HFE,APOE,MAPT,TREM2,PSEN1,HAMP,TNF,TBX21,IL5,IL13,CCL11,TGFB1,LDLR,KCNH2,EP300,AKT1,FGFR2,KRAS,IL23R,HLA-DRB1,IRGM,IL10,ATG16L1,SLC6A4…
GO:BP	response to oxygen-containing compound	GO:1901700	false	1.767006488673027e-161	160.75276185570561	1663	1163	405	21031	ESR1,PIK3CA,BRCA1,TP53,NOD2,HNF4A,PAX4,FBN1,MC4R,PPARG,AR,AKT2,ACE,APP,PTPN22,GCK,IRS1,KCNJ11,HNF1A,ATM,FCGR2B,POMC,LRP5,GATA1,BRIP1,CAV1,CDH1,NEUROD1,SLC2A4,HNF1B,TREX1,F5,HTR2A,GSK3B,APOE,MAPT,TREM2,PSEN1,TNF,IL13,TGFB1,LDLR,EP300,AKT1,FGFR2,IL23R,HLA-DRB1,IRGM,IL10,SLC6A4,INS,ADCY5,CAPN10,INSR,PDX1,ENPP1,SLC2A2,ABCC8,TCF7L2,IRS2,HMOX1,TNIP1,IRF5,ITGAM,STAT4,TNFAIP3,AGRP,LEP,PCSK1,UCP3,COL1A1,V…
GO:BP	cellular response to chemical stimulus	GO:0070887	false	6.124314797859231e-160	159.21294249409078	2683	1163	509	21031	ESR1,PIK3CA,BRCA1,TP53,NOD2,HNF4A,FBN1,PPARG,AR,AKT2,ACE,APP,PTPN22,GCK,IRS1,KCNJ11,HNF1A,ATM,FCGR2B,LRP5,GATA1,BRIP1,CAV1,CDH1,NEUROD1,SLC2A4,TREX1,HTR2A,ADAM10,GSK3B,HFE,APOE,MAPT,TREM2,PSEN1,TNF,TBX21,IL5,IL13,CCL11,TGFB1,LDLR,KCNH2,EP300,AKT1,FGFR2,IL23R,HLA-DRB1,IRGM,IL10,SLC6A4,INS,ADCY5,CAPN10,INSR,PDX1,ENPP1,SLC2A2,ABCC8,WFS1,IRS2,HMOX1,SFTPD,TNIP1,IRF5,IFIH1,STAT4,TNFAIP3,CCND1,AGRP,LEP,…
GO:BP	multicellular organismal process	GO:0032501	false	2.7042019408511827e-158	157.5679608798448	7669	1163	865	21031	ESR1,PIK3CA,BARD1,BRCA1,BRCA2,TP53,NOD2,HNF4A,PAX4,FBN1,MC4R,PPARG,MEFV,AR,PTEN,AKT2,ACE,APP,PTPN22,KCNJ11,HNF1A,ATM,DNASE1,FCGR2B,POMC,LRP5,GATA1,ERBB2,PALB2,BRIP1,CAV1,CDH1,NEUROD1,SLC2A4,HNF1B,CDKN2A,TREX1,PDCD1,F5,F12,CPE,GABRA2,HTR2A,ADAM10,GSK3B,HFE,APOE,MAPT,TREM2,PSEN1,HAMP,TNF,TBX21,IL5,IL13,CCL11,TGFB1,LDLR,KCNH2,EP300,AKT1,FGFR2,KRAS,IL23R,HLA-DRB1,IRGM,IL10,ATG16L1,SLC6A4,INS,ADCY5,IN…
GO:BP	positive regulation of biological process	GO:0048518	false	3.944971116424463e-154	153.40395617218167	6250	1163	774	21031	ESR1,PIK3CA,BARD1,BRCA1,BRCA2,TP53,NOD2,HNF4A,PAX4,MC4R,PPARG,MEFV,AR,PTEN,AKT2,ACE,APP,PTPN22,GCK,IRS1,KCNJ11,HNF1A,ATM,MMP1,FCGR2B,POMC,LRP5,GATA1,CHEK2,ERBB2,CAV1,CDH1,NEUROD1,SLC2A4,HNF1B,CDKN2A,TREX1,PDCD1,F12,HTR2A,ADAM10,GSK3B,HFE,APOE,MAPT,TREM2,PSEN1,HAMP,TNF,TBX21,IL5,IL13,CCL11,TGFB1,LDLR,KCNH2,EP300,AKT1,FGFR2,KRAS,IL23R,HLA-DRB1,IRGM,IL10,ATG16L1,SLC6A4,INS,CAPN10,HMGA1,INSR,PDX1,SLC…
GO:BP	response to external stimulus	GO:0009605	false	1.0317032138626582e-143	142.9864452165838	2723	1163	492	21031	ESR1,PIK3CA,TP53,NOD2,MC4R,PPARG,MEFV,PTEN,ACE,APP,PTPN22,ATM,DNASE1,FCGR2B,POMC,GATA1,BRIP1,CAV1,CDH1,TREX1,F5,F12,HTR2A,ADAM10,HFE,APOE,TREM2,HAMP,TNF,TBX21,IL13,CCL11,TGFB1,LDLR,EP300,AKT1,FGFR2,IL23R,HLA-DRB1,IRGM,IL10,ATG16L1,SLC6A4,INS,PDX1,ABCC8,SFTPD,TNIP1,ETS1,IRF5,ITGAM,BANK1,BLK,IFIH1,TNFAIP3,C4A,LEP,PCSK1,UCP3,COL1A1,VDR,SNCA,STAT3,CASP8,BRAF,RNASEL,CR2,PLAU,PTPN2,NOTCH2,BCL2,C1QA,BBS…
GO:BP	positive regulation of cellular process	GO:0048522	false	4.7813269468822395e-142	141.32045155825526	5717	1163	722	21031	ESR1,PIK3CA,BARD1,BRCA1,BRCA2,TP53,NOD2,HNF4A,PAX4,PPARG,MEFV,AR,PTEN,AKT2,ACE,APP,PTPN22,GCK,IRS1,KCNJ11,HNF1A,ATM,MMP1,FCGR2B,POMC,LRP5,GATA1,CHEK2,ERBB2,CAV1,CDH1,NEUROD1,SLC2A4,HNF1B,CDKN2A,PDCD1,F12,HTR2A,ADAM10,GSK3B,HFE,APOE,MAPT,TREM2,PSEN1,HAMP,TNF,TBX21,IL5,IL13,CCL11,TGFB1,LDLR,KCNH2,EP300,AKT1,FGFR2,KRAS,IL23R,HLA-DRB1,IRGM,IL10,ATG16L1,SLC6A4,INS,CAPN10,HMGA1,INSR,PDX1,SLC2A2,ABCC8,T…
GO:BP	cellular response to stimulus	GO:0051716	false	1.6758232451521639e-139	138.77577178982457	7394	1163	823	21031	ESR1,PIK3CA,BARD1,BRCA1,BRCA2,TP53,NOD2,HNF4A,FBN1,MC4R,PPARG,MEFV,AR,PTEN,AKT2,ACE,APP,PTPN22,GCK,IRS1,KCNJ11,HNF1A,ATM,MMP1,FCGR2B,POMC,LRP5,GATA1,CHEK2,ERBB2,PALB2,BRIP1,CAV1,CDH1,NEUROD1,SLC2A4,HNF1B,CDKN2A,TREX1,CPE,HTR2A,ADAM10,GSK3B,HFE,APOE,MAPT,TREM2,PSEN1,HAMP,TNF,TBX21,IL5,IL13,CCL11,TGFB1,LDLR,KCNH2,EP300,AKT1,FGFR2,KRAS,IL23R,HLA-DRB1,IRGM,IL10,SLC6A4,INS,ADCY5,CAPN10,HMGA1,INSR,PDX1…
GO:BP	response to stress	GO:0006950	false	3.62390472691096e-138	137.44082322852302	3855	1163	581	21031	ESR1,PIK3CA,BARD1,BRCA1,BRCA2,TP53,NOD2,HNF4A,PPARG,MEFV,PTEN,ACE,APP,PTPN22,KCNJ11,HNF1A,ATM,DNASE1,FCGR2B,GATA1,CHEK2,ERBB2,PALB2,BRIP1,CAV1,SLC2A4,CDKN2A,TREX1,F5,F12,GSK3B,HFE,APOE,MAPT,TREM2,PSEN1,HAMP,TNF,IL5,IL13,CCL11,TGFB1,LDLR,EP300,AKT1,FGFR2,IL23R,HLA-DRB1,IRGM,IL10,ATG16L1,SLC6A4,INS,HMGA1,PDX1,WFS1,HMOX1,SFTPD,TNIP1,CTLA4,ETS1,IRF5,ITGAM,BLK,IFIH1,STAT4,TNFAIP3,C4A,CCND1,LEP,PCSK1,U…
GO:BP	response to endogenous stimulus	GO:0009719	false	2.1092187578945162e-137	136.67587837501654	1678	1163	379	21031	ESR1,PIK3CA,BRCA1,TP53,NOD2,HNF4A,FBN1,MC4R,PPARG,AR,AKT2,ACE,APP,PTPN22,GCK,IRS1,HNF1A,FCGR2B,POMC,LRP5,GATA1,ERBB2,BRIP1,CAV1,CDH1,SLC2A4,HTR2A,GSK3B,HFE,APOE,MAPT,TREM2,PSEN1,TNF,TGFB1,LDLR,EP300,AKT1,FGFR2,IL10,SLC6A4,INS,ADCY5,CAPN10,INSR,PDX1,ENPP1,ABCC8,IRS2,STAT4,FGFR3,CCND1,AGRP,LEP,LEPR,PCSK1,UCP3,COL1A1,WNT1,SMAD4,STAT3,APC,BRAF,PTPN2,NOTCH2,BCL2,COL1A2,BBS4,MKKS,TYK2,FGFR1,BLM,STK11,P…
GO:BP	regulation of response to stimulus	GO:0048583	false	2.5862877678587616e-136	135.58732315422745	3939	1163	585	21031	ESR1,PIK3CA,BARD1,BRCA1,BRCA2,TP53,NOD2,HNF4A,FBN1,PPARG,MEFV,AR,PTEN,APP,PTPN22,IRS1,HNF1A,ATM,DNASE1,FCGR2B,POMC,GATA1,CHEK2,ERBB2,CAV1,NEUROD1,SLC2A4,HNF1B,CDKN2A,TREX1,PDCD1,F12,HTR2A,ADAM10,GSK3B,HFE,APOE,MAPT,TREM2,PSEN1,HAMP,TNF,TBX21,IL5,IL13,CCL11,TGFB1,LDLR,EP300,AKT1,FGFR2,KRAS,IL23R,HLA-DRB1,IRGM,IL10,INS,INSR,PDX1,ENPP1,TCF7L2,WFS1,IRS2,HMOX1,TNIP1,CTLA4,ETS1,ITGAM,BANK1,BLK,IFIH1,TN…
GO:BP	cellular response to organic substance	GO:0071310	false	2.0458214926893333e-135	134.68913226315667	1971	1163	408	21031	ESR1,PIK3CA,BRCA1,TP53,NOD2,HNF4A,FBN1,PPARG,AR,AKT2,ACE,APP,PTPN22,GCK,IRS1,KCNJ11,HNF1A,ATM,FCGR2B,LRP5,GATA1,BRIP1,CAV1,CDH1,NEUROD1,SLC2A4,TREX1,HTR2A,GSK3B,TREM2,PSEN1,TNF,TBX21,IL5,IL13,CCL11,TGFB1,LDLR,EP300,AKT1,FGFR2,IL23R,HLA-DRB1,IRGM,IL10,SLC6A4,INS,ADCY5,CAPN10,INSR,PDX1,ENPP1,SLC2A2,ABCC8,WFS1,IRS2,TNIP1,IRF5,IFIH1,STAT4,TNFAIP3,CCND1,AGRP,LEP,LEPR,UCP3,COL1A1,VDR,WNT1,SMAD4,STAT3,C…
GO:BP	cell population proliferation	GO:0008283	false	2.4849105659126803e-133	132.6046892372846	2006	1163	409	21031	ESR1,PIK3CA,BRCA2,TP53,NOD2,HNF4A,PPARG,AR,PTEN,AKT2,ACE,APP,PTPN22,IRS1,ATM,FCGR2B,LRP5,GATA1,ERBB2,PALB2,BRIP1,CAV1,SLC2A4,HNF1B,CDKN2A,HTR2A,ADAM10,APOE,TREM2,PSEN1,TNF,IL5,IL13,CCL11,TGFB1,AKT1,FGFR2,KRAS,IL23R,HLA-DRB1,IL10,SLC6A4,INS,HMGA1,INSR,PDX1,ABCC8,TCF7L2,IRS2,HMOX1,SFTPD,CTLA4,ETS1,STAT4,TNFAIP3,FGFR3,CCND1,LEP,LEPR,VDR,WNT1,SMAD4,STAT3,APC,BRAF,CR2,ETV6,PLAU,PTPN2,NOTCH2,BCL2,TYK2,…
GO:BP	multicellular organism development	GO:0007275	false	6.4110903890260805e-130	129.1930681000187	4643	1163	629	21031	ESR1,PIK3CA,BRCA1,BRCA2,TP53,HNF4A,PAX4,FBN1,PPARG,AR,PTEN,AKT2,ACE,APP,KCNJ11,HNF1A,ATM,FCGR2B,LRP5,GATA1,ERBB2,PALB2,BRIP1,CAV1,CDH1,NEUROD1,HNF1B,CDKN2A,TREX1,PDCD1,CPE,GABRA2,ADAM10,GSK3B,APOE,MAPT,TREM2,PSEN1,TNF,TBX21,IL5,IL13,CCL11,TGFB1,LDLR,EP300,AKT1,FGFR2,KRAS,IL23R,HLA-DRB1,IL10,ATG16L1,SLC6A4,INS,INSR,PDX1,ENPP1,ABCC8,TCF7L2,WFS1,IRS2,HMOX1,SFTPD,CTLA4,ETS1,ITGAM,TNFAIP3,FGFR3,CCND1,…
GO:BP	positive regulation of response to stimulus	GO:0048584	false	1.2750502066668834e-129	128.89447271401505	2274	1163	431	21031	ESR1,PIK3CA,BRCA1,TP53,NOD2,MEFV,AR,PTEN,APP,PTPN22,IRS1,HNF1A,ATM,FCGR2B,POMC,ERBB2,CAV1,SLC2A4,CDKN2A,TREX1,F12,HTR2A,ADAM10,HFE,APOE,TREM2,PSEN1,TNF,TBX21,IL5,CCL11,TGFB1,LDLR,EP300,AKT1,FGFR2,KRAS,IL23R,HLA-DRB1,IRGM,IL10,INS,INSR,TCF7L2,WFS1,IRS2,HMOX1,TNIP1,CTLA4,ETS1,ITGAM,BANK1,BLK,IFIH1,TNFAIP3,C4A,FGFR3,SH2B1,LEP,COL1A1,VDR,WNT1,SMAD4,SNCA,STAT3,CASP8,BRAF,CR2,PLAU,PTPN2,NOTCH2,BCL2,C1Q…
GO:BP	cell communication	GO:0007154	false	2.419811295685143e-127	126.61621850031628	6537	1163	753	21031	ESR1,PIK3CA,BARD1,BRCA1,BRCA2,TP53,NOD2,HNF4A,FBN1,MC4R,PPARG,MEFV,AR,PTEN,AKT2,ACE,APP,PTPN22,GCK,IRS1,KCNJ11,HNF1A,ATM,FCGR2B,POMC,LRP5,GATA1,CHEK2,ERBB2,BRIP1,CAV1,CDH1,NEUROD1,SLC2A4,HNF1B,CDKN2A,TREX1,CPE,GABRA2,HTR2A,ADAM10,GSK3B,HFE,APOE,MAPT,TREM2,PSEN1,HAMP,TNF,IL5,IL13,CCL11,TGFB1,EP300,AKT1,FGFR2,KRAS,IL23R,HLA-DRB1,IRGM,IL10,SLC6A4,INS,ADCY5,CAPN10,INSR,PDX1,ENPP1,SLC2A2,ABCC8,TCF7L2,…
GO:BP	positive regulation of multicellular organismal process	GO:0051240	false	4.658055332722608e-127	126.33179535681607	1637	1163	362	21031	PIK3CA,BRCA1,NOD2,MC4R,PPARG,MEFV,AR,ACE,APP,PTPN22,CAV1,F12,HTR2A,APOE,MAPT,TREM2,PSEN1,HAMP,TNF,TBX21,IL5,IL13,CCL11,TGFB1,AKT1,FGFR2,KRAS,IL23R,HLA-DRB1,IRGM,IL10,INS,ABCC8,TCF7L2,IRS2,HMOX1,ETS1,IRF5,IFIH1,CCND1,AGRP,LEP,LEPR,COL1A1,VDR,WNT1,SMAD4,STAT3,APC,CASP8,BRAF,PLAU,NOTCH2,BCL2,BBS4,MKKS,PTGIS,TYK2,FGFR1,SOD1,RASGRP1,STK11,PTGS2,OPRM1,IL1B,BDNF,IL4,IL6,NOS2,CCL2,CCL5,AGER,AGT,SIRT1,PAR…
GO:BP	regulation of cell population proliferation	GO:0042127	false	5.006278667175246e-127	126.30048497968822	1683	1163	367	21031	ESR1,PIK3CA,BRCA2,TP53,NOD2,HNF4A,PPARG,AR,PTEN,AKT2,ACE,APP,PTPN22,IRS1,ATM,FCGR2B,LRP5,GATA1,ERBB2,BRIP1,CAV1,CDKN2A,HTR2A,ADAM10,APOE,TREM2,TNF,IL5,IL13,CCL11,TGFB1,AKT1,FGFR2,KRAS,IL23R,HLA-DRB1,IL10,SLC6A4,INS,HMGA1,INSR,PDX1,ABCC8,TCF7L2,IRS2,HMOX1,SFTPD,CTLA4,ETS1,STAT4,TNFAIP3,FGFR3,CCND1,LEP,VDR,WNT1,SMAD4,STAT3,APC,BRAF,PLAU,PTPN2,NOTCH2,BCL2,TYK2,FGFR1,MAPK8IP1,STK11,PTGS2,OPRM1,IL1B,C…
GO:BP	signaling	GO:0023052	false	1.8208204712496587e-126	125.73973287254074	6447	1163	746	21031	ESR1,PIK3CA,BARD1,BRCA1,BRCA2,TP53,NOD2,HNF4A,FBN1,MC4R,PPARG,MEFV,AR,PTEN,AKT2,ACE,APP,PTPN22,GCK,IRS1,KCNJ11,HNF1A,ATM,FCGR2B,POMC,LRP5,GATA1,CHEK2,ERBB2,BRIP1,CAV1,CDH1,NEUROD1,SLC2A4,HNF1B,CDKN2A,TREX1,CPE,GABRA2,HTR2A,ADAM10,GSK3B,HFE,APOE,MAPT,TREM2,PSEN1,HAMP,TNF,IL5,IL13,CCL11,TGFB1,LDLR,EP300,AKT1,FGFR2,KRAS,IL23R,HLA-DRB1,IRGM,IL10,SLC6A4,INS,ADCY5,CAPN10,INSR,PDX1,ENPP1,SLC2A2,ABCC8,TC…
GO:BP	developmental process	GO:0032502	false	5.263080096404578e-123	122.2787600206037	6453	1163	741	21031	ESR1,PIK3CA,BRCA1,BRCA2,TP53,HNF4A,PAX4,FBN1,PPARG,AR,PTEN,AKT2,ACE,APP,PTPN22,KCNJ11,HNF1A,ATM,FCGR2B,LRP5,GATA1,ERBB2,PALB2,BRIP1,CAV1,CDH1,NEUROD1,SLC2A4,HNF1B,CDKN2A,TREX1,PDCD1,CPE,GABRA2,HTR2A,ADAM10,GSK3B,APOE,MAPT,TREM2,PSEN1,TNF,TBX21,IL5,IL13,CCL11,TGFB1,LDLR,EP300,AKT1,FGFR2,KRAS,IL23R,HLA-DRB1,IL10,ATG16L1,SLC6A4,INS,INSR,PDX1,ENPP1,ABCC8,TCF7L2,WFS1,IRS2,HMOX1,SFTPD,CTLA4,ETS1,ITGAM,…
GO:BP	anatomical structure development	GO:0048856	false	9.000942695958397e-123	122.04571200320369	5899	1163	705	21031	ESR1,PIK3CA,BRCA1,BRCA2,TP53,HNF4A,PAX4,FBN1,PPARG,AR,PTEN,AKT2,ACE,APP,PTPN22,KCNJ11,HNF1A,ATM,FCGR2B,LRP5,GATA1,ERBB2,PALB2,BRIP1,CAV1,CDH1,NEUROD1,HNF1B,CDKN2A,TREX1,PDCD1,CPE,GABRA2,ADAM10,GSK3B,APOE,MAPT,TREM2,PSEN1,TNF,TBX21,IL5,IL13,CCL11,TGFB1,LDLR,EP300,AKT1,FGFR2,KRAS,IL23R,HLA-DRB1,IL10,ATG16L1,SLC6A4,INS,INSR,PDX1,ENPP1,ABCC8,TCF7L2,WFS1,IRS2,HMOX1,SFTPD,CTLA4,ETS1,ITGAM,STAT4,TNFAIP3…
GO:BP	system development	GO:0048731	false	1.3512420692159497e-121	120.86926684201615	3973	1163	566	21031	ESR1,PIK3CA,BRCA1,BRCA2,TP53,PAX4,FBN1,PPARG,AR,PTEN,AKT2,ACE,APP,KCNJ11,HNF1A,ATM,FCGR2B,LRP5,GATA1,ERBB2,BRIP1,CAV1,CDH1,NEUROD1,HNF1B,TREX1,PDCD1,CPE,GABRA2,ADAM10,GSK3B,APOE,MAPT,TREM2,PSEN1,TNF,TBX21,IL13,CCL11,TGFB1,LDLR,EP300,AKT1,FGFR2,KRAS,IL10,ATG16L1,SLC6A4,INS,INSR,PDX1,ABCC8,TCF7L2,WFS1,IRS2,HMOX1,SFTPD,ETS1,ITGAM,TNFAIP3,FGFR3,CCND1,LEP,LEPR,PCSK1,SIM1,COL1A1,VDR,WNT1,SMAD4,SNCA,STA…
GO:BP	regulation of cell communication	GO:0010646	false	1.994426316797372e-120	119.7001820038763	3443	1163	522	21031	ESR1,PIK3CA,BARD1,BRCA1,BRCA2,TP53,NOD2,HNF4A,FBN1,PPARG,MEFV,AR,PTEN,ACE,APP,PTPN22,GCK,IRS1,KCNJ11,HNF1A,ATM,FCGR2B,POMC,LRP5,GATA1,CHEK2,ERBB2,CAV1,CDH1,NEUROD1,SLC2A4,HNF1B,CDKN2A,TREX1,HTR2A,ADAM10,GSK3B,HFE,APOE,MAPT,TREM2,PSEN1,TNF,IL5,CCL11,TGFB1,EP300,AKT1,FGFR2,KRAS,IL23R,HLA-DRB1,IRGM,IL10,SLC6A4,INS,ADCY5,CAPN10,INSR,PDX1,ENPP1,SLC2A2,ABCC8,TCF7L2,WFS1,IRS2,HMOX1,TNIP1,BANK1,BLK,TNFAI…
GO:BP	regulation of signaling	GO:0023051	false	9.718013841033935e-119	118.01242248672183	3437	1163	519	21031	ESR1,PIK3CA,BARD1,BRCA1,BRCA2,TP53,NOD2,HNF4A,FBN1,PPARG,MEFV,AR,PTEN,ACE,APP,PTPN22,GCK,IRS1,KCNJ11,HNF1A,ATM,FCGR2B,POMC,LRP5,GATA1,CHEK2,ERBB2,CAV1,CDH1,NEUROD1,SLC2A4,HNF1B,CDKN2A,TREX1,HTR2A,ADAM10,GSK3B,HFE,APOE,MAPT,TREM2,PSEN1,TNF,IL5,CCL11,TGFB1,LDLR,EP300,AKT1,FGFR2,KRAS,IL23R,HLA-DRB1,IRGM,IL10,SLC6A4,INS,ADCY5,CAPN10,INSR,PDX1,ENPP1,SLC2A2,ABCC8,TCF7L2,WFS1,IRS2,HMOX1,TNIP1,BANK1,BLK,…
GO:BP	programmed cell death	GO:0012501	false	5.178538655334066e-118	117.28579277760292	1984	1163	387	21031	ESR1,PIK3CA,BARD1,BRCA1,BRCA2,TP53,NOD2,PAX4,PPARG,MEFV,AR,PTEN,AKT2,ACE,APP,KCNJ11,HNF1A,ATM,DNASE1,FCGR2B,LRP5,GATA1,CHEK2,ERBB2,PALB2,CAV1,NEUROD1,HNF1B,CDKN2A,PDCD1,HTR2A,GSK3B,APOE,TREM2,PSEN1,TNF,IL13,TGFB1,EP300,AKT1,FGFR2,KRAS,IL10,INS,CAPN10,PDX1,TCF7L2,WFS1,IRS2,HMOX1,CTLA4,ETS1,IRF5,TNFAIP3,FGFR3,CCND1,LEP,VDR,WNT1,SMAD4,SNCA,CARD14,APC,CASP8,BRAF,ETV6,PTPN2,NOTCH2,BCL2,CYCS,PTGIS,FGFR…
GO:BP	cell death	GO:0008219	false	1.0437871466126857e-117	116.98138805542993	1988	1163	387	21031	ESR1,PIK3CA,BARD1,BRCA1,BRCA2,TP53,NOD2,PAX4,PPARG,MEFV,AR,PTEN,AKT2,ACE,APP,KCNJ11,HNF1A,ATM,DNASE1,FCGR2B,LRP5,GATA1,CHEK2,ERBB2,PALB2,CAV1,NEUROD1,HNF1B,CDKN2A,PDCD1,HTR2A,GSK3B,APOE,TREM2,PSEN1,TNF,IL13,TGFB1,EP300,AKT1,FGFR2,KRAS,IL10,INS,CAPN10,PDX1,TCF7L2,WFS1,IRS2,HMOX1,CTLA4,ETS1,IRF5,TNFAIP3,FGFR3,CCND1,LEP,VDR,WNT1,SMAD4,SNCA,CARD14,APC,CASP8,BRAF,ETV6,PTPN2,NOTCH2,BCL2,CYCS,PTGIS,FGFR…
GO:BP	positive regulation of metabolic process	GO:0009893	false	2.382005600681852e-117	116.62305722171875	3711	1163	539	21031	ESR1,BARD1,BRCA1,BRCA2,TP53,NOD2,HNF4A,PPARG,MEFV,AR,PTEN,AKT2,ACE,APP,PTPN22,GCK,IRS1,HNF1A,ATM,POMC,LRP5,GATA1,CHEK2,ERBB2,CAV1,CDH1,NEUROD1,HNF1B,CDKN2A,F12,HTR2A,GSK3B,HFE,APOE,MAPT,TREM2,PSEN1,HAMP,TNF,TBX21,IL5,IL13,TGFB1,LDLR,KCNH2,EP300,AKT1,FGFR2,KRAS,IL23R,HLA-DRB1,IRGM,IL10,ATG16L1,SLC6A4,INS,HMGA1,INSR,PDX1,ABCC8,TCF7L2,WFS1,IRS2,HMOX1,TNIP1,ETS1,IRF5,ITGAM,BANK1,IFIH1,STAT4,TNFAIP3,F…
GO:BP	response to organonitrogen compound	GO:0010243	false	1.4592778170643883e-116	115.83586201932503	964	1163	269	21031	PIK3CA,BRCA1,TP53,NOD2,HNF4A,PAX4,FBN1,MC4R,PPARG,AKT2,ACE,APP,PTPN22,GCK,IRS1,KCNJ11,HNF1A,FCGR2B,POMC,LRP5,GATA1,BRIP1,CAV1,CDH1,SLC2A4,HTR2A,GSK3B,APOE,TREM2,PSEN1,TNF,TGFB1,LDLR,EP300,AKT1,IL10,SLC6A4,INS,ADCY5,CAPN10,INSR,PDX1,ENPP1,ABCC8,WFS1,IRS2,IRF5,STAT4,TNFAIP3,AGRP,LEP,PCSK1,UCP3,COL1A1,WNT1,STAT3,APC,BRAF,PTPN2,BCL2,COL1A2,TYK2,BLM,STK11,PTGS2,OPRM1,BACE1,IDE,IL1B,CASP3,ICAM1,IL6,MMP…
GO:BP	response to nitrogen compound	GO:1901698	false	4.2476350804912354e-116	115.37185280109243	1060	1163	281	21031	PIK3CA,BRCA1,TP53,NOD2,HNF4A,PAX4,FBN1,MC4R,PPARG,AKT2,ACE,APP,PTPN22,GCK,IRS1,KCNJ11,HNF1A,FCGR2B,POMC,LRP5,GATA1,BRIP1,CAV1,CDH1,SLC2A4,TREX1,HTR2A,GSK3B,APOE,TREM2,PSEN1,TNF,TGFB1,LDLR,EP300,AKT1,IL10,SLC6A4,INS,ADCY5,CAPN10,INSR,PDX1,ENPP1,ABCC8,WFS1,IRS2,IRF5,IFIH1,STAT4,TNFAIP3,AGRP,LEP,PCSK1,UCP3,COL1A1,WNT1,STAT3,APC,BRAF,PTPN2,BCL2,COL1A2,TYK2,BLM,STK11,PTGS2,OPRM1,BACE1,IDE,IL1B,CASP3,I…
GO:BP	apoptotic process	GO:0006915	false	7.029506067789554e-116	115.15307518985495	1913	1163	377	21031	ESR1,PIK3CA,BARD1,BRCA1,BRCA2,TP53,NOD2,PAX4,PPARG,AR,PTEN,AKT2,ACE,APP,KCNJ11,HNF1A,ATM,DNASE1,FCGR2B,LRP5,GATA1,CHEK2,ERBB2,PALB2,CAV1,NEUROD1,HNF1B,CDKN2A,PDCD1,HTR2A,GSK3B,APOE,TREM2,PSEN1,TNF,IL13,TGFB1,EP300,AKT1,FGFR2,KRAS,IL10,INS,CAPN10,PDX1,TCF7L2,WFS1,IRS2,HMOX1,CTLA4,ETS1,IRF5,TNFAIP3,FGFR3,CCND1,LEP,VDR,WNT1,SMAD4,SNCA,CARD14,APC,CASP8,BRAF,ETV6,PTPN2,NOTCH2,BCL2,CYCS,PTGIS,FGFR1,SOD…
GO:BP	cell differentiation	GO:0030154	false	8.515283405212592e-111	110.06980089329483	4366	1163	579	21031	ESR1,PIK3CA,BRCA2,TP53,HNF4A,PAX4,FBN1,PPARG,AR,PTEN,AKT2,ACE,APP,PTPN22,ATM,FCGR2B,LRP5,GATA1,ERBB2,BRIP1,CAV1,CDH1,NEUROD1,SLC2A4,HNF1B,CDKN2A,TREX1,HTR2A,GSK3B,APOE,MAPT,TREM2,PSEN1,TNF,TBX21,IL5,IL13,CCL11,TGFB1,LDLR,EP300,AKT1,FGFR2,KRAS,IL23R,HLA-DRB1,IL10,SLC6A4,INS,PDX1,ENPP1,ABCC8,TCF7L2,CTLA4,ETS1,ITGAM,BLK,STAT4,FGFR3,CCND1,LEP,LEPR,PCSK1,SIM1,COL1A1,VDR,WNT1,SMAD4,STAT3,APC,CASP8,BRAF…
GO:BP	cellular developmental process	GO:0048869	false	9.473794745590985e-111	110.02347602870906	4367	1163	579	21031	ESR1,PIK3CA,BRCA2,TP53,HNF4A,PAX4,FBN1,PPARG,AR,PTEN,AKT2,ACE,APP,PTPN22,ATM,FCGR2B,LRP5,GATA1,ERBB2,BRIP1,CAV1,CDH1,NEUROD1,SLC2A4,HNF1B,CDKN2A,TREX1,HTR2A,GSK3B,APOE,MAPT,TREM2,PSEN1,TNF,TBX21,IL5,IL13,CCL11,TGFB1,LDLR,EP300,AKT1,FGFR2,KRAS,IL23R,HLA-DRB1,IL10,SLC6A4,INS,PDX1,ENPP1,ABCC8,TCF7L2,CTLA4,ETS1,ITGAM,BLK,STAT4,FGFR3,CCND1,LEP,LEPR,PCSK1,SIM1,COL1A1,VDR,WNT1,SMAD4,STAT3,APC,CASP8,BRAF…
GO:BP	signal transduction	GO:0007165	false	2.2369143316107515e-110	109.65035064800938	5959	1163	689	21031	ESR1,PIK3CA,BARD1,BRCA1,BRCA2,TP53,NOD2,HNF4A,FBN1,MC4R,PPARG,MEFV,AR,PTEN,AKT2,ACE,APP,PTPN22,IRS1,KCNJ11,HNF1A,ATM,FCGR2B,POMC,LRP5,GATA1,CHEK2,ERBB2,BRIP1,CAV1,NEUROD1,SLC2A4,HNF1B,CDKN2A,TREX1,CPE,HTR2A,ADAM10,GSK3B,HFE,APOE,MAPT,TREM2,PSEN1,HAMP,TNF,IL5,IL13,CCL11,TGFB1,EP300,AKT1,FGFR2,KRAS,IL23R,HLA-DRB1,IRGM,IL10,INS,ADCY5,INSR,PDX1,ENPP1,TCF7L2,WFS1,IRS2,HMOX1,TNIP1,CTLA4,IRF5,ITGAM,BANK…
GO:BP	cellular response to oxygen-containing compound	GO:1901701	false	3.422363517142062e-110	109.46567386238578	1179	1163	289	21031	ESR1,PIK3CA,BRCA1,TP53,NOD2,HNF4A,FBN1,PPARG,AR,AKT2,ACE,APP,PTPN22,GCK,IRS1,KCNJ11,HNF1A,ATM,FCGR2B,LRP5,GATA1,BRIP1,CAV1,CDH1,NEUROD1,SLC2A4,TREX1,HTR2A,GSK3B,MAPT,TREM2,PSEN1,TNF,TGFB1,LDLR,EP300,AKT1,FGFR2,HLA-DRB1,IRGM,IL10,SLC6A4,INS,ADCY5,CAPN10,INSR,PDX1,ENPP1,SLC2A2,ABCC8,IRS2,TNIP1,TNFAIP3,LEP,COL1A1,VDR,WNT1,SMAD4,STAT3,APC,PTPN2,COL1A2,TYK2,SOD1,FANCC,BLM,PTGS2,OPRM1,BACE1,IDE,IL1B,IC…
GO:BP	positive regulation of cell communication	GO:0010647	false	5.038188635352003e-109	108.297725576068	1777	1163	354	21031	PIK3CA,TP53,NOD2,PPARG,AR,PTEN,APP,PTPN22,GCK,IRS1,HNF1A,ATM,FCGR2B,POMC,ERBB2,CAV1,SLC2A4,CDKN2A,HTR2A,GSK3B,HFE,APOE,TREM2,TNF,IL5,CCL11,TGFB1,EP300,AKT1,FGFR2,KRAS,IL23R,HLA-DRB1,IRGM,IL10,INS,CAPN10,INSR,PDX1,SLC2A2,ABCC8,TCF7L2,IRS2,HMOX1,BANK1,BLK,TNFAIP3,FGFR3,SH2B1,LEP,COL1A1,VDR,WNT1,SMAD4,SNCA,STAT3,CASP8,BRAF,NR0B2,PTPN2,NOTCH2,CCL20,PTGIS,TYK2,FGFR1,SOD1,MAPK8IP1,RASGRP1,STK11,PTGS2,O…
GO:BP	regulation of programmed cell death	GO:0043067	false	4.204323291263716e-108	107.37630389630374	1506	1163	324	21031	ESR1,PIK3CA,BARD1,BRCA1,TP53,NOD2,PAX4,PPARG,AR,AKT2,ACE,HNF1A,ATM,FCGR2B,LRP5,GATA1,ERBB2,PALB2,CAV1,NEUROD1,HNF1B,CDKN2A,PDCD1,HTR2A,GSK3B,APOE,TREM2,PSEN1,TNF,IL13,TGFB1,AKT1,FGFR2,KRAS,IL10,INS,CAPN10,PDX1,TCF7L2,WFS1,IRS2,HMOX1,CTLA4,ETS1,IRF5,TNFAIP3,CCND1,LEP,VDR,WNT1,SMAD4,SNCA,CARD14,APC,CASP8,BRAF,PTPN2,NOTCH2,BCL2,PTGIS,FGFR1,SOD1,MAPK8IP1,PTGS2,BACE1,IL1B,BDNF,CASP3,ICAM1,IL4,IL6,MMP9…
GO:BP	positive regulation of macromolecule metabolic process	GO:0010604	false	8.048504445999068e-108	107.09428481170562	3420	1163	501	21031	ESR1,BARD1,BRCA1,BRCA2,TP53,NOD2,HNF4A,PPARG,MEFV,AR,PTEN,AKT2,ACE,APP,PTPN22,GCK,IRS1,HNF1A,ATM,POMC,LRP5,GATA1,CHEK2,ERBB2,CAV1,CDH1,NEUROD1,HNF1B,CDKN2A,F12,HTR2A,GSK3B,HFE,APOE,MAPT,TREM2,PSEN1,HAMP,TNF,TBX21,IL5,IL13,TGFB1,LDLR,KCNH2,EP300,AKT1,FGFR2,KRAS,IL23R,HLA-DRB1,IRGM,IL10,SLC6A4,INS,HMGA1,INSR,PDX1,ABCC8,TCF7L2,WFS1,IRS2,HMOX1,TNIP1,ETS1,IRF5,BANK1,IFIH1,STAT4,TNFAIP3,FGFR3,CCND1,LEP…
GO:BP	positive regulation of signaling	GO:0023056	false	6.019993387391047e-106	105.22040398578888	1778	1163	350	21031	PIK3CA,TP53,NOD2,PPARG,AR,PTEN,APP,PTPN22,GCK,IRS1,HNF1A,ATM,FCGR2B,POMC,ERBB2,CAV1,SLC2A4,CDKN2A,HTR2A,GSK3B,HFE,APOE,TREM2,PSEN1,TNF,IL5,CCL11,TGFB1,EP300,AKT1,FGFR2,KRAS,IL23R,HLA-DRB1,IRGM,IL10,INS,CAPN10,INSR,PDX1,SLC2A2,ABCC8,TCF7L2,IRS2,HMOX1,BANK1,BLK,TNFAIP3,FGFR3,SH2B1,LEP,COL1A1,VDR,WNT1,SMAD4,SNCA,STAT3,CASP8,BRAF,NR0B2,PTPN2,NOTCH2,CCL20,PTGIS,TYK2,FGFR1,SOD1,MAPK8IP1,RASGRP1,STK11,P…
GO:BP	biological regulation	GO:0065007	false	3.6148544234286385e-105	104.44190918782303	12680	1163	1032	21031	ESR1,PIK3CA,BARD1,BRCA1,BRCA2,TP53,NOD2,HNF4A,PAX4,PPP1R3A,FBN1,MC4R,PPARG,MEFV,AR,PTEN,AKT2,ACE,APP,PTPN22,GCK,IRS1,KCNJ11,HNF1A,ATM,MMP1,DNASE1,FCGR2B,POMC,LRP5,GATA1,CHEK2,ERBB2,PALB2,BRIP1,CAV1,CDH1,NEUROD1,SLC2A4,HNF1B,CDKN2A,TREX1,PDCD1,F5,F12,CPE,ADH1B,ADH1C,ALDH2,GABRA2,HTR2A,ADAM10,GSK3B,HFE,APOE,MAPT,TREM2,PSEN1,HAMP,TNF,TBX21,IL5,IL13,CCL11,TGFB1,LDLR,KCNH2,EP300,AKT1,FGFR2,KRAS,IL23R,…
GO:BP	regulation of developmental process	GO:0050793	false	4.982307632969245e-105	104.30256946042532	2455	1163	414	21031	ESR1,PIK3CA,BRCA1,TP53,HNF4A,PAX4,FBN1,PPARG,AR,PTEN,ACE,APP,FCGR2B,LRP5,GATA1,ERBB2,CAV1,CDH1,NEUROD1,HNF1B,CDKN2A,PDCD1,HTR2A,ADAM10,GSK3B,APOE,MAPT,TREM2,PSEN1,TNF,TBX21,IL5,IL13,CCL11,TGFB1,LDLR,AKT1,FGFR2,KRAS,IL23R,HLA-DRB1,IL10,SLC6A4,INS,INSR,ENPP1,ABCC8,TCF7L2,HMOX1,CTLA4,ETS1,TNFAIP3,FGFR3,CCND1,LEP,COL1A1,VDR,WNT1,SMAD4,STAT3,APC,CASP8,BRAF,PTPN2,NOTCH2,BCL2,BBS4,MKKS,PTGIS,FGFR1,SOD1,…
GO:BP	regulation of apoptotic process	GO:0042981	false	9.591475499705437e-105	104.01811457822153	1463	1163	315	21031	ESR1,PIK3CA,BARD1,BRCA1,TP53,NOD2,PAX4,PPARG,AR,AKT2,ACE,HNF1A,ATM,FCGR2B,LRP5,GATA1,ERBB2,PALB2,CAV1,NEUROD1,HNF1B,CDKN2A,PDCD1,HTR2A,GSK3B,APOE,TREM2,PSEN1,TNF,IL13,TGFB1,AKT1,FGFR2,KRAS,IL10,INS,CAPN10,PDX1,TCF7L2,WFS1,IRS2,HMOX1,CTLA4,ETS1,IRF5,TNFAIP3,CCND1,LEP,VDR,WNT1,SMAD4,SNCA,CARD14,APC,CASP8,BRAF,PTPN2,NOTCH2,BCL2,PTGIS,FGFR1,SOD1,MAPK8IP1,PTGS2,BACE1,IL1B,BDNF,CASP3,ICAM1,IL4,IL6,MMP9…
GO:BP	cell surface receptor signaling pathway	GO:0007166	false	1.2669704452709218e-104	103.89723351582332	2799	1163	444	21031	PIK3CA,BRCA1,TP53,NOD2,HNF4A,FBN1,PPARG,AR,PTEN,AKT2,APP,PTPN22,IRS1,HNF1A,FCGR2B,LRP5,GATA1,ERBB2,CAV1,NEUROD1,SLC2A4,HNF1B,TREX1,CPE,ADAM10,GSK3B,HFE,APOE,TREM2,PSEN1,HAMP,TNF,IL5,IL13,CCL11,TGFB1,EP300,AKT1,FGFR2,IL23R,HLA-DRB1,IRGM,IL10,INS,ADCY5,INSR,PDX1,ENPP1,TCF7L2,IRS2,HMOX1,CTLA4,IRF5,ITGAM,BANK1,BLK,IFIH1,STAT4,TNFAIP3,FGFR3,CCND1,SH2B1,LEP,LEPR,COL1A1,WNT1,SMAD4,SNCA,STAT3,CARD14,APC,…
GO:BP	cellular response to endogenous stimulus	GO:0071495	false	1.665828838947826e-103	102.77836962364904	1432	1163	310	21031	ESR1,PIK3CA,BRCA1,TP53,NOD2,HNF4A,FBN1,PPARG,AR,AKT2,ACE,APP,PTPN22,GCK,IRS1,HNF1A,FCGR2B,GATA1,ERBB2,BRIP1,CAV1,CDH1,SLC2A4,HTR2A,GSK3B,HFE,MAPT,TREM2,PSEN1,TNF,TGFB1,EP300,AKT1,FGFR2,IL10,SLC6A4,INS,ADCY5,CAPN10,INSR,ENPP1,IRS2,FGFR3,AGRP,LEP,LEPR,UCP3,COL1A1,WNT1,SMAD4,STAT3,APC,BRAF,PTPN2,NOTCH2,COL1A2,BBS4,MKKS,TYK2,FGFR1,BLM,STK11,PTGS2,OPRM1,BACE1,IDE,IL1B,BDNF,CASP3,ICAM1,IL4,CCL2,CCL5,AG…
GO:BP	positive regulation of cellular metabolic process	GO:0031325	false	2.3468976489416047e-103	102.62950585009852	3346	1163	488	21031	ESR1,BRCA1,BRCA2,TP53,NOD2,HNF4A,PPARG,MEFV,AR,AKT2,APP,PTPN22,GCK,IRS1,HNF1A,ATM,POMC,LRP5,GATA1,CHEK2,ERBB2,CAV1,CDH1,NEUROD1,HNF1B,CDKN2A,F12,HTR2A,GSK3B,HFE,APOE,MAPT,TREM2,PSEN1,HAMP,TNF,TBX21,IL5,IL13,TGFB1,LDLR,KCNH2,EP300,AKT1,FGFR2,KRAS,IL23R,HLA-DRB1,IRGM,IL10,ATG16L1,SLC6A4,INS,HMGA1,INSR,PDX1,ABCC8,TCF7L2,IRS2,HMOX1,TNIP1,ETS1,IRF5,ITGAM,BANK1,IFIH1,STAT4,FGFR3,CCND1,LEP,LEPR,COL1A1,V…
GO:BP	negative regulation of biological process	GO:0048519	false	5.65985555286591e-103	102.2471946524502	5874	1163	671	21031	ESR1,PIK3CA,BARD1,BRCA1,BRCA2,TP53,NOD2,HNF4A,PAX4,FBN1,MC4R,PPARG,MEFV,AR,PTEN,AKT2,ACE,APP,PTPN22,GCK,IRS1,KCNJ11,HNF1A,ATM,FCGR2B,POMC,LRP5,GATA1,CHEK2,ERBB2,PALB2,BRIP1,CAV1,CDH1,NEUROD1,HNF1B,CDKN2A,TREX1,PDCD1,F12,HTR2A,ADAM10,GSK3B,HFE,APOE,MAPT,TREM2,PSEN1,HAMP,TNF,TBX21,IL13,CCL11,TGFB1,LDLR,KCNH2,EP300,AKT1,FGFR2,KRAS,IL23R,HLA-DRB1,IRGM,IL10,SLC6A4,INS,HMGA1,PDX1,ENPP1,ABCC8,TCF7L2,WFS…
GO:BP	response to hormone	GO:0009725	false	7.155131563257712e-103	102.14538237634564	874	1163	242	21031	ESR1,PIK3CA,BRCA1,HNF4A,FBN1,MC4R,PPARG,AR,AKT2,ACE,GCK,IRS1,POMC,LRP5,GATA1,BRIP1,CAV1,SLC2A4,GSK3B,TNF,TGFB1,EP300,AKT1,IL10,INS,CAPN10,INSR,PDX1,ENPP1,ABCC8,IRS2,STAT4,CCND1,AGRP,LEP,LEPR,PCSK1,UCP3,COL1A1,WNT1,STAT3,APC,BRAF,PTPN2,BCL2,BBS4,MKKS,TYK2,STK11,PTGS2,IDE,IL1B,CASP3,IL6,NOS2,AGT,SIRT1,CDKN1B,PARP1,NQO1,ESR2,GATA3,FOXA1,HRAS,MDM2,NOTCH1,PHB,RB1,STAT1,NCOA3,CRH,NR3C1,EDN1,EDNRA,NOS3,…
GO:BP	regulation of biological process	GO:0050789	false	1.058861381935496e-101	100.97516089069597	12287	1163	1011	21031	ESR1,PIK3CA,BARD1,BRCA1,BRCA2,TP53,NOD2,HNF4A,PAX4,PPP1R3A,FBN1,MC4R,PPARG,MEFV,AR,PTEN,AKT2,ACE,APP,PTPN22,GCK,IRS1,KCNJ11,HNF1A,ATM,MMP1,DNASE1,FCGR2B,POMC,LRP5,GATA1,CHEK2,ERBB2,PALB2,BRIP1,CAV1,CDH1,NEUROD1,SLC2A4,HNF1B,CDKN2A,TREX1,PDCD1,F12,CPE,ALDH2,GABRA2,HTR2A,ADAM10,GSK3B,HFE,APOE,MAPT,TREM2,PSEN1,HAMP,TNF,TBX21,IL5,IL13,CCL11,TGFB1,LDLR,KCNH2,EP300,AKT1,FGFR2,KRAS,IL23R,HLA-DRB1,IRGM,I…
GO:BP	homeostatic process	GO:0042592	false	2.4843623080555726e-101	100.60478506835244	1712	1163	337	21031	PIK3CA,BARD1,NOD2,HNF4A,MC4R,PPARG,ACE,APP,GCK,IRS1,KCNJ11,HNF1A,POMC,LRP5,GATA1,CAV1,NEUROD1,SLC2A4,HTR2A,HFE,APOE,TREM2,PSEN1,HAMP,TNF,IL13,CCL11,TGFB1,LDLR,KCNH2,AKT1,KRAS,HLA-DRB1,INS,ADCY5,INSR,PDX1,ENPP1,SLC2A2,ABCC8,TCF7L2,WFS1,IRS2,HMOX1,SFTPD,ETS1,TNFAIP3,LEP,LEPR,VDR,SMAD4,SNCA,STAT3,APC,PTPN2,LIPC,BCL2,BBS4,MKKS,FGFR1,SOD1,BBS1,FANCC,STK11,PTGS2,IDE,IL1B,CASP3,ICAM1,IL4,IL6,NOS2,CCL2,C…
GO:BP	regulation of signal transduction	GO:0009966	false	2.1071404331237865e-99	98.67630651930489	3010	1163	454	21031	ESR1,PIK3CA,BARD1,BRCA1,BRCA2,TP53,NOD2,HNF4A,FBN1,PPARG,MEFV,AR,PTEN,APP,PTPN22,IRS1,HNF1A,ATM,FCGR2B,POMC,GATA1,CHEK2,ERBB2,CAV1,NEUROD1,SLC2A4,HNF1B,CDKN2A,TREX1,HTR2A,ADAM10,GSK3B,HFE,APOE,MAPT,TREM2,PSEN1,TNF,IL5,CCL11,TGFB1,EP300,AKT1,FGFR2,KRAS,IL23R,HLA-DRB1,IRGM,IL10,INS,INSR,PDX1,ENPP1,TCF7L2,WFS1,IRS2,HMOX1,TNIP1,BANK1,TNFAIP3,FGFR3,SH2B1,LEP,COL1A1,VDR,WNT1,SMAD4,SNCA,STAT3,APC,CASP8,…
GO:BP	regulation of biological quality	GO:0065008	false	2.3628439594850576e-99	98.62656495791575	2846	1163	440	21031	ESR1,PIK3CA,TP53,NOD2,HNF4A,MC4R,PPARG,AR,PTEN,AKT2,ACE,APP,GCK,IRS1,KCNJ11,HNF1A,FCGR2B,POMC,LRP5,GATA1,CHEK2,ERBB2,CAV1,CDH1,NEUROD1,HNF1B,CDKN2A,TREX1,F5,F12,CPE,ADH1B,ADH1C,GABRA2,HTR2A,ADAM10,GSK3B,HFE,APOE,MAPT,TREM2,PSEN1,TNF,CCL11,KCNH2,EP300,AKT1,KRAS,HLA-DRB1,IRGM,IL10,SLC6A4,INS,ADCY5,CAPN10,PDX1,SLC2A2,ABCC8,TCF7L2,WFS1,IRS2,BLK,CCND1,LEP,PCSK1,VDR,SMAD4,SNCA,BRAF,RNASEL,NR0B2,PLAU,BC…
GO:BP	animal organ development	GO:0048513	false	1.71584951492282e-98	97.76552080372767	3039	1163	455	21031	ESR1,PIK3CA,BRCA2,TP53,PAX4,FBN1,PPARG,AR,PTEN,AKT2,ACE,APP,KCNJ11,HNF1A,ATM,FCGR2B,LRP5,GATA1,ERBB2,PALB2,BRIP1,CAV1,CDH1,NEUROD1,HNF1B,TREX1,CPE,ADAM10,GSK3B,PSEN1,TNF,IL13,CCL11,TGFB1,EP300,AKT1,FGFR2,KRAS,IL10,ATG16L1,SLC6A4,INSR,PDX1,ENPP1,TCF7L2,WFS1,IRS2,SFTPD,ITGAM,TNFAIP3,FGFR3,CCND1,LEP,LEPR,PCSK1,SIM1,COL1A1,VDR,WNT1,SMAD4,STAT3,APC,CASP8,BRAF,NR0B2,NOTCH2,BCL2,COL1A2,BBS4,MKKS,FGFR1,S…
GO:BP	response to lipid	GO:0033993	false	2.1349976841832908e-98	97.67060259171483	920	1163	243	21031	ESR1,PIK3CA,BRCA1,NOD2,HNF4A,PPARG,AR,ACE,PTPN22,IRS1,KCNJ11,ATM,GATA1,CAV1,GSK3B,TREM2,TNF,IL13,TGFB1,LDLR,EP300,AKT1,FGFR2,IL23R,IRGM,IL10,SLC6A4,ADCY5,PDX1,ABCC8,TNIP1,ITGAM,TNFAIP3,LEP,PCSK1,UCP3,COL1A1,VDR,SNCA,STAT3,CASP8,BCL2,STK11,PTGS2,IL1B,CASP3,IL6,MMP9,NOS2,CCL2,SIRT1,CDKN1B,PARP1,NQO1,ESR2,FOXA1,MDM2,NOTCH1,PHB,NCOA3,IL12B,CRH,NR3C1,EDN1,NOS3,UCP2,ADIPOQ,EGFR,HDAC2,TNFSF4,HMGB1,MMP2,…
GO:BP	regulation of immune system process	GO:0002682	false	2.4280935798268595e-98	97.61473457936809	1512	1163	312	21031	ESR1,PIK3CA,NOD2,FBN1,PPARG,MEFV,APP,PTPN22,ATM,DNASE1,FCGR2B,GATA1,ERBB2,CAV1,CDKN2A,TREX1,PDCD1,ADAM10,HFE,APOE,TREM2,PSEN1,HAMP,TNF,TBX21,IL5,IL13,TGFB1,LDLR,EP300,AKT1,IL23R,HLA-DRB1,IRGM,IL10,INS,IRS2,HMOX1,SFTPD,TNIP1,CTLA4,ETS1,IRF5,ITGAM,BANK1,BLK,IFIH1,TNFAIP3,C4A,LEP,SNCA,STAT3,CASP8,BRAF,CR2,PTPN2,NOTCH2,BCL2,C1QA,CCL20,TYK2,SOD1,MAPK8IP1,FANCD2,RASGRP1,STK11,IL1B,CASP3,ICAM1,IL4,IL6,N…
GO:BP	intracellular signal transduction	GO:0035556	false	4.998662677612472e-97	96.30114616954755	2668	1163	421	21031	ESR1,PIK3CA,BARD1,BRCA1,BRCA2,TP53,NOD2,HNF4A,PPARG,AR,PTEN,AKT2,APP,PTPN22,IRS1,KCNJ11,HNF1A,ATM,FCGR2B,POMC,CHEK2,ERBB2,BRIP1,CAV1,NEUROD1,CDKN2A,TREX1,HTR2A,GSK3B,HFE,APOE,MAPT,TREM2,PSEN1,TNF,CCL11,TGFB1,EP300,AKT1,FGFR2,KRAS,HLA-DRB1,IRGM,IL10,INS,ADCY5,INSR,PDX1,TCF7L2,WFS1,IRS2,HMOX1,TNIP1,BANK1,BLK,TNFAIP3,FGFR3,CCND1,SH2B1,LEP,WNT1,SMAD4,STAT3,CARD14,APC,CASP8,BRAF,PTPN2,NOTCH2,BCL2,COL1…
GO:BP	negative regulation of cellular process	GO:0048523	false	1.5603644743566777e-95	94.80677394605988	5541	1163	636	21031	ESR1,PIK3CA,BARD1,BRCA1,BRCA2,TP53,NOD2,HNF4A,PAX4,FBN1,PPARG,MEFV,AR,PTEN,AKT2,ACE,APP,PTPN22,GCK,IRS1,KCNJ11,HNF1A,ATM,FCGR2B,POMC,LRP5,GATA1,CHEK2,ERBB2,PALB2,BRIP1,CAV1,CDH1,NEUROD1,HNF1B,CDKN2A,TREX1,PDCD1,HTR2A,ADAM10,GSK3B,HFE,APOE,MAPT,TREM2,PSEN1,HAMP,TNF,TBX21,IL13,CCL11,TGFB1,LDLR,KCNH2,EP300,AKT1,FGFR2,KRAS,IL23R,HLA-DRB1,IRGM,IL10,SLC6A4,INS,HMGA1,PDX1,ENPP1,ABCC8,TCF7L2,WFS1,IRS2,HM…
GO:BP	positive regulation of signal transduction	GO:0009967	false	3.3790251184510084e-95	94.47120857982495	1561	1163	313	21031	PIK3CA,TP53,NOD2,AR,PTEN,APP,PTPN22,IRS1,HNF1A,ATM,FCGR2B,POMC,ERBB2,CAV1,SLC2A4,CDKN2A,HTR2A,HFE,APOE,TREM2,TNF,IL5,CCL11,TGFB1,EP300,AKT1,FGFR2,KRAS,IL23R,HLA-DRB1,IRGM,IL10,INS,INSR,TCF7L2,IRS2,HMOX1,BANK1,TNFAIP3,FGFR3,SH2B1,LEP,COL1A1,VDR,WNT1,SMAD4,STAT3,CASP8,BRAF,PTPN2,NOTCH2,CCL20,PTGIS,TYK2,FGFR1,SOD1,MAPK8IP1,RASGRP1,STK11,OPRM1,IL1B,BDNF,ICAM1,IL4,IL6,MMP9,CCL2,CCL5,AGER,AGT,SIRT1,PAR…
GO:BP	positive regulation of nitrogen compound metabolic process	GO:0051173	false	7.947169850431276e-95	94.09978750495004	3001	1163	446	21031	ESR1,BARD1,BRCA1,BRCA2,TP53,NOD2,HNF4A,PPARG,MEFV,AR,PTEN,ACE,APP,PTPN22,HNF1A,ATM,POMC,LRP5,GATA1,CHEK2,ERBB2,CAV1,CDH1,NEUROD1,HNF1B,CDKN2A,F12,HTR2A,GSK3B,APOE,MAPT,TREM2,PSEN1,HAMP,TNF,TBX21,IL5,IL13,TGFB1,LDLR,KCNH2,EP300,AKT1,FGFR2,KRAS,IL23R,HLA-DRB1,IRGM,IL10,INS,HMGA1,INSR,PDX1,TCF7L2,WFS1,TNIP1,ETS1,IRF5,BANK1,STAT4,TNFAIP3,FGFR3,CCND1,LEP,LEPR,COL1A1,VDR,WNT1,SMAD4,SNCA,STAT3,CARD14,AP…
GO:BP	regulation of cellular process	GO:0050794	false	1.1755422919698959e-91	90.92976174183572	11738	1163	972	21031	ESR1,PIK3CA,BARD1,BRCA1,BRCA2,TP53,NOD2,HNF4A,PAX4,PPP1R3A,FBN1,MC4R,PPARG,MEFV,AR,PTEN,AKT2,ACE,APP,PTPN22,GCK,IRS1,KCNJ11,HNF1A,ATM,MMP1,DNASE1,FCGR2B,POMC,LRP5,GATA1,CHEK2,ERBB2,PALB2,BRIP1,CAV1,CDH1,NEUROD1,SLC2A4,HNF1B,CDKN2A,TREX1,PDCD1,F12,CPE,ALDH2,HTR2A,ADAM10,GSK3B,HFE,APOE,MAPT,TREM2,PSEN1,HAMP,TNF,TBX21,IL5,IL13,CCL11,TGFB1,LDLR,KCNH2,EP300,AKT1,FGFR2,KRAS,IL23R,HLA-DRB1,IRGM,IL10,ATG…
GO:BP	immune system process	GO:0002376	false	1.866197128294099e-90	89.72904248320015	2776	1163	420	21031	ESR1,PIK3CA,TP53,NOD2,FBN1,PPARG,MEFV,ACE,APP,PTPN22,ATM,DNASE1,FCGR2B,LRP5,GATA1,ERBB2,CAV1,CDKN2A,TREX1,PDCD1,F12,ADAM10,HFE,APOE,MAPT,TREM2,PSEN1,HAMP,TNF,TBX21,IL5,IL13,CCL11,TGFB1,LDLR,EP300,AKT1,IL23R,HLA-DRB1,IRGM,IL10,INS,ENPP1,IRS2,HMOX1,SFTPD,TNIP1,CTLA4,ETS1,IRF5,ITGAM,BANK1,BLK,IFIH1,STAT4,TNFAIP3,C4A,LEP,LEPR,WNT1,SNCA,STAT3,CASP8,BRAF,CR2,PTPN2,NOTCH2,BCL2,C1QA,CCL20,TYK2,SOD1,MAPK8…
GO:BP	positive regulation of cellular biosynthetic process	GO:0031328	false	2.465242344620818e-90	89.60814038115018	2685	1163	412	21031	ESR1,BRCA1,BRCA2,TP53,NOD2,HNF4A,PPARG,MEFV,AR,AKT2,APP,PTPN22,GCK,IRS1,HNF1A,ATM,POMC,LRP5,GATA1,CHEK2,ERBB2,CAV1,CDH1,NEUROD1,HNF1B,CDKN2A,F12,HTR2A,GSK3B,HFE,APOE,TREM2,PSEN1,HAMP,TNF,TBX21,IL5,IL13,TGFB1,LDLR,KCNH2,EP300,AKT1,FGFR2,KRAS,IL23R,HLA-DRB1,IL10,SLC6A4,INS,HMGA1,INSR,PDX1,ABCC8,TCF7L2,IRS2,HMOX1,TNIP1,ETS1,IRF5,IFIH1,STAT4,LEP,COL1A1,VDR,WNT1,SMAD4,SNCA,STAT3,CASP8,BRAF,RNASEL,NR0B…
GO:BP	positive regulation of biosynthetic process	GO:0009891	false	7.928112128327058e-90	89.10083021619567	2706	1163	413	21031	ESR1,BRCA1,BRCA2,TP53,NOD2,HNF4A,PPARG,MEFV,AR,AKT2,APP,PTPN22,GCK,IRS1,HNF1A,ATM,POMC,LRP5,GATA1,CHEK2,ERBB2,CAV1,CDH1,NEUROD1,HNF1B,CDKN2A,F12,HTR2A,GSK3B,HFE,APOE,TREM2,PSEN1,HAMP,TNF,TBX21,IL5,IL13,TGFB1,LDLR,KCNH2,EP300,AKT1,FGFR2,KRAS,IL23R,HLA-DRB1,IL10,SLC6A4,INS,HMGA1,INSR,PDX1,ABCC8,TCF7L2,IRS2,HMOX1,TNIP1,ETS1,IRF5,IFIH1,STAT4,LEP,COL1A1,VDR,WNT1,SMAD4,SNCA,STAT3,CASP8,BRAF,RNASEL,NR0B…
GO:BP	positive regulation of developmental process	GO:0051094	false	1.827957515911519e-88	87.73803390204836	1328	1163	279	21031	BRCA1,PAX4,PPARG,AR,ACE,LRP5,GATA1,NEUROD1,HTR2A,GSK3B,APOE,MAPT,TREM2,PSEN1,TNF,TBX21,IL5,IL13,CCL11,TGFB1,AKT1,FGFR2,KRAS,IL23R,HLA-DRB1,IL10,INS,INSR,TCF7L2,HMOX1,ETS1,CCND1,LEP,COL1A1,VDR,WNT1,SMAD4,STAT3,CASP8,BRAF,NOTCH2,BCL2,BBS4,MKKS,PTGIS,FGFR1,RASGRP1,STK11,PTGS2,OPRM1,IL1B,BDNF,IL4,IL6,AGER,AGT,SIRT1,PARP1,FLT1,FN1,GATA3,FOXA1,IGF1,MDM2,NOTCH1,RB1,STAT1,NCOA3,IL12B,DISC1,IFNG,PPARGC1A,…
GO:BP	response to abiotic stimulus	GO:0009628	false	2.632967534463133e-87	86.57955449588461	1128	1163	255	21031	PIK3CA,BARD1,BRCA1,BRCA2,TP53,PPARG,PTEN,AKT2,ACE,APP,KCNJ11,ATM,MMP1,CHEK2,BRIP1,CAV1,SLC2A4,TREX1,HTR2A,GSK3B,MAPT,TREM2,TNF,IL13,CCL11,TGFB1,EP300,AKT1,FGFR2,KRAS,SLC6A4,ABCC8,HMOX1,ITGAM,CCND1,AGRP,LEP,UCP3,COL1A1,SMAD4,CASP8,BRAF,PLAU,BCL2,MKKS,PTGIS,RAD54L,SOD1,FANCD2,BLM,STK11,PTGS2,BACE1,IL1B,CASP3,MMP9,NOS2,AGER,SIRT1,CDKN1B,PARP1,NQO1,GATA3,HRAS,IGF1,MDM2,NOTCH1,FBXW7,RAD51,STAT1,PPM1D,…
GO:BP	intracellular signaling cassette	GO:0141124	false	3.416550086860258e-87	86.46641220810753	1861	1163	332	21031	ESR1,PIK3CA,TP53,NOD2,HNF4A,PPARG,AR,PTEN,APP,PTPN22,IRS1,KCNJ11,HNF1A,FCGR2B,POMC,ERBB2,CAV1,NEUROD1,CDKN2A,HTR2A,GSK3B,HFE,APOE,MAPT,TREM2,TNF,CCL11,TGFB1,EP300,AKT1,FGFR2,KRAS,HLA-DRB1,IRGM,INS,INSR,PDX1,TCF7L2,IRS2,HMOX1,TNIP1,BANK1,TNFAIP3,FGFR3,SH2B1,LEP,SMAD4,STAT3,CARD14,CASP8,BRAF,PTPN2,NOTCH2,COL1A2,CCL20,FGFR1,SOD1,MAPK8IP1,RASGRP1,STK11,OPRM1,IL1B,ICAM1,IL6,NOS2,CCL2,CCL5,AGER,AGT,SIR…
GO:BP	response to peptide	GO:1901652	false	6.448365312562846e-87	86.19055036687044	511	1163	173	21031	PIK3CA,TP53,NOD2,HNF4A,FBN1,MC4R,PPARG,AKT2,ACE,APP,PTPN22,GCK,IRS1,FCGR2B,POMC,LRP5,BRIP1,CAV1,SLC2A4,GSK3B,TREM2,PSEN1,TNF,TGFB1,AKT1,IL10,INS,CAPN10,INSR,ENPP1,ABCC8,IRS2,IRF5,STAT4,TNFAIP3,AGRP,LEP,PCSK1,UCP3,COL1A1,WNT1,STAT3,APC,BRAF,PTPN2,TYK2,STK11,PTGS2,BACE1,IDE,IL1B,ICAM1,MMP9,AGER,AGT,SIRT1,CDKN1B,PARP1,HRAS,IGF1,MDM2,NOTCH1,RB1,STAT1,EDN1,EDNRA,UCP2,ADIPOQ,TRPV1,PIK3R1,HDAC2,MMP2,TH,…
GO:BP	response to organic cyclic compound	GO:0014070	false	1.723960649091107e-85	84.76347265154938	905	1163	226	21031	ESR1,PIK3CA,BRCA1,NOD2,HNF4A,PAX4,PPARG,AR,ACE,KCNJ11,HNF1A,GATA1,CAV1,CDH1,HTR2A,GSK3B,TNF,TGFB1,EP300,IL10,SLC6A4,ADCY5,PDX1,ENPP1,ITGAM,IFIH1,LEP,PCSK1,UCP3,COL1A1,VDR,STAT3,CASP8,BRAF,NR0B2,BCL2,BLM,PTGS2,OPRM1,IL1B,CASP3,IL6,SIRT1,CDKN1B,PARP1,NQO1,ESR2,FOXA1,MDM2,PHB,RAD51,STAT1,NCOA3,CRH,NR3C1,MTHFR,EDN1,ADIPOQ,EGFR,TRPV1,HDAC2,MMP2,CNR1,PTH,PARK7,DRD2,MAOB,PRKN,TH,CYP19A1,HOXB13,CTNNB1,TG…
GO:BP	positive regulation of cell population proliferation	GO:0008284	false	1.8250800111487193e-85	84.73871809140549	962	1163	233	21031	ESR1,PIK3CA,NOD2,AR,PTEN,AKT2,PTPN22,IRS1,LRP5,GATA1,ERBB2,HTR2A,ADAM10,TNF,IL5,IL13,CCL11,TGFB1,AKT1,FGFR2,KRAS,IL23R,IL10,INS,INSR,PDX1,TCF7L2,IRS2,HMOX1,TNFAIP3,FGFR3,CCND1,LEP,WNT1,SMAD4,STAT3,NOTCH2,BCL2,TYK2,FGFR1,PTGS2,IL1B,IL4,IL6,MMP9,CCL5,AGER,AGT,SIRT1,CDKN1B,FGF3,FLT1,FN1,HRAS,IGF1,MDM2,NOTCH1,PHB,PTHLH,STAT1,TBX3,IL12B,CRH,DISC1,IFNG,EDN1,EGFR,PIK3R1,HDAC2,TNFSF4,HMGB1,MMP2,PTH,DRD2,…
GO:BP	cellular response to nitrogen compound	GO:1901699	false	2.7234651893166946e-84	83.56487817140399	672	1163	194	21031	PIK3CA,BRCA1,TP53,NOD2,HNF4A,FBN1,PPARG,AKT2,ACE,APP,PTPN22,GCK,IRS1,HNF1A,FCGR2B,GATA1,BRIP1,CAV1,CDH1,SLC2A4,TREX1,HTR2A,GSK3B,TREM2,PSEN1,TNF,TGFB1,EP300,AKT1,SLC6A4,INS,ADCY5,CAPN10,INSR,ENPP1,IRS2,IFIH1,LEP,COL1A1,WNT1,STAT3,APC,PTPN2,COL1A2,TYK2,BLM,PTGS2,OPRM1,BACE1,IDE,IL1B,CASP3,ICAM1,AGER,AGT,SIRT1,PARP1,HRAS,IGF1,MDM2,RAD51,RB1,STAT1,CRH,EDN1,EDNRA,UCP2,ADIPOQ,EGFR,TRPV1,PIK3R1,HDAC2,M…
GO:BP	positive regulation of macromolecule biosynthetic process	GO:0010557	false	3.6732934999871503e-84	83.43494436968564	2603	1163	395	21031	ESR1,BRCA1,BRCA2,TP53,NOD2,HNF4A,PPARG,MEFV,AR,AKT2,APP,PTPN22,GCK,IRS1,HNF1A,ATM,POMC,LRP5,GATA1,CHEK2,ERBB2,CAV1,CDH1,NEUROD1,HNF1B,CDKN2A,F12,GSK3B,HFE,APOE,TREM2,PSEN1,HAMP,TNF,TBX21,IL5,IL13,TGFB1,LDLR,KCNH2,EP300,AKT1,FGFR2,KRAS,IL23R,HLA-DRB1,IL10,SLC6A4,INS,HMGA1,INSR,PDX1,ABCC8,TCF7L2,IRS2,HMOX1,TNIP1,ETS1,IRF5,IFIH1,STAT4,LEP,COL1A1,VDR,WNT1,SMAD4,STAT3,CASP8,BRAF,RNASEL,NR0B2,ETV6,NOTC…
GO:BP	regulation of localization	GO:0032879	false	7.271452549825578e-84	83.13837882554236	2018	1163	342	21031	PIK3CA,BARD1,NOD2,HNF4A,PPARG,AR,PTEN,AKT2,ACE,APP,PTPN22,GCK,IRS1,KCNJ11,HNF1A,FCGR2B,POMC,LRP5,GATA1,ERBB2,CAV1,CDH1,NEUROD1,CDKN2A,HTR2A,ADAM10,GSK3B,HFE,APOE,MAPT,TREM2,PSEN1,HAMP,TNF,IL13,TGFB1,KCNH2,EP300,AKT1,HLA-DRB1,SLC6A4,INS,ADCY5,CAPN10,INSR,PDX1,ENPP1,SLC2A2,ABCC8,TCF7L2,WFS1,IRS2,SFTPD,ITGAM,BLK,C4A,LEP,LEPR,PCSK1,SMAD4,SNCA,APC,BRAF,RNASEL,NR0B2,PTPN2,BCL2,PXK,TYK2,FGFR1,SOD1,SCN10…
GO:BP	cell development	GO:0048468	false	2.4988435924480634e-83	82.60226092637156	2819	1163	412	21031	ESR1,PIK3CA,BRCA2,TP53,FBN1,PPARG,AR,PTEN,AKT2,ACE,APP,PTPN22,ATM,FCGR2B,LRP5,GATA1,ERBB2,BRIP1,CDH1,NEUROD1,CDKN2A,TREX1,GSK3B,APOE,MAPT,TREM2,PSEN1,TNF,TBX21,IL5,CCL11,TGFB1,LDLR,EP300,AKT1,FGFR2,KRAS,IL23R,HLA-DRB1,IL10,INS,ABCC8,CTLA4,ETS1,STAT4,LEP,LEPR,WNT1,SMAD4,STAT3,CASP8,BRAF,CR2,ETV6,PTPN2,NOTCH2,BCL2,C1QA,BBS4,MKKS,FGFR1,SOD1,FANCD2,RASGRP1,BBS1,FANCC,STK11,NPY,OPRM1,IL1B,BDNF,CASP3,I…
GO:BP	regulation of multicellular organismal development	GO:2000026	false	1.267628494302099e-82	81.89700800711263	1411	1163	280	21031	BRCA1,TP53,HNF4A,PAX4,FBN1,PPARG,PTEN,ACE,FCGR2B,GATA1,ERBB2,CAV1,CDH1,CDKN2A,ADAM10,MAPT,TREM2,PSEN1,TNF,TBX21,IL5,IL13,CCL11,TGFB1,LDLR,AKT1,FGFR2,KRAS,IL23R,HLA-DRB1,IL10,INSR,ENPP1,ABCC8,HMOX1,CTLA4,ETS1,TNFAIP3,CCND1,LEP,VDR,WNT1,SMAD4,STAT3,CASP8,BRAF,PTPN2,NOTCH2,PTGIS,FGFR1,SOD1,FANCD2,RASGRP1,STK11,OPRM1,IL1B,BDNF,IL4,IL6,MMP9,AGER,SIRT1,CDKN1B,FLT1,FN1,GATA3,IGF1,NOTCH1,FBXW7,PTHLH,RB1,…
GO:BP	regulation of cell differentiation	GO:0045595	false	1.4427931673123102e-82	81.84079592305287	1576	1163	297	21031	TP53,PAX4,FBN1,PPARG,AR,PTEN,ACE,APP,FCGR2B,LRP5,GATA1,ERBB2,CAV1,CDH1,NEUROD1,CDKN2A,HTR2A,GSK3B,MAPT,TREM2,PSEN1,TNF,TBX21,IL5,IL13,CCL11,TGFB1,LDLR,AKT1,FGFR2,KRAS,IL23R,HLA-DRB1,IL10,SLC6A4,INS,ENPP1,ABCC8,TCF7L2,CTLA4,ETS1,CCND1,LEP,COL1A1,VDR,WNT1,SMAD4,STAT3,APC,CASP8,BRAF,PTPN2,NOTCH2,BCL2,FGFR1,SOD1,FANCD2,RASGRP1,STK11,PTGS2,OPRM1,IL1B,BDNF,CRP,IL4,IL6,MMP9,AGER,AGT,SIRT1,CDKN1B,PARP1,F…
GO:BP	circulatory system development	GO:0072359	false	1.859195917210718e-82	81.73067484299824	1130	1163	249	21031	PIK3CA,BRCA1,TP53,FBN1,PPARG,PTEN,ACE,KCNJ11,ATM,LRP5,ERBB2,CAV1,TREX1,CPE,ADAM10,GSK3B,APOE,PSEN1,TNF,CCL11,TGFB1,LDLR,EP300,AKT1,FGFR2,IL10,INSR,ABCC8,TCF7L2,HMOX1,ETS1,TNFAIP3,LEP,LEPR,COL1A1,SMAD4,STAT3,APC,CASP8,NOTCH2,COL1A2,BBS4,MKKS,PTGIS,FGFR1,STK11,PTGS2,IL1B,CASP3,IL6,CCL2,SIRT1,CDKN1B,FGF3,FLT1,FN1,GATA3,IGF1,MDM2,NOTCH1,FBXW7,RB1,STAT1,TBX3,IL12B,KCNK2,EDN1,EDNRA,NOS3,EGFR,MMP2,TH,VE…
GO:BP	cellular response to organonitrogen compound	GO:0071417	false	3.131549413722214e-82	81.50424073103673	610	1163	183	21031	PIK3CA,BRCA1,TP53,NOD2,HNF4A,FBN1,PPARG,AKT2,ACE,APP,PTPN22,GCK,IRS1,HNF1A,FCGR2B,GATA1,BRIP1,CAV1,CDH1,SLC2A4,HTR2A,GSK3B,TREM2,PSEN1,TNF,TGFB1,EP300,AKT1,SLC6A4,INS,ADCY5,CAPN10,INSR,ENPP1,IRS2,LEP,COL1A1,WNT1,STAT3,APC,PTPN2,COL1A2,TYK2,BLM,PTGS2,OPRM1,BACE1,IDE,IL1B,CASP3,ICAM1,AGER,AGT,SIRT1,PARP1,HRAS,IGF1,MDM2,RAD51,RB1,STAT1,CRH,EDN1,EDNRA,UCP2,ADIPOQ,EGFR,TRPV1,PIK3R1,HDAC2,MMP2,DRD2,PRK…
GO:BP	cell activation	GO:0001775	false	5.862828198044393e-82	81.23189283201928	1092	1163	244	21031	PIK3CA,TP53,NOD2,APP,PTPN22,ATM,DNASE1,FCGR2B,GATA1,ERBB2,CAV1,CDKN2A,TREX1,ADAM10,HFE,APOE,MAPT,TREM2,PSEN1,HAMP,TNF,TBX21,IL5,IL13,TGFB1,LDLR,EP300,AKT1,IL23R,HLA-DRB1,IRGM,IL10,SLC6A4,INS,IRS2,SFTPD,CTLA4,ITGAM,BANK1,STAT4,TNFAIP3,LEP,LEPR,WNT1,SMAD4,SNCA,STAT3,CASP8,BRAF,CR2,PTPN2,NOTCH2,BCL2,C1QA,TYK2,SOD1,MAPK8IP1,FANCD2,RASGRP1,STK11,IL1B,CASP3,ICAM1,IL4,IL6,CCL2,CCL5,AGER,FN1,GATA3,IGF1,M…
GO:BP	regulation of intracellular signal transduction	GO:1902531	false	6.130607393155237e-82	81.21249649539548	1766	1163	315	21031	ESR1,PIK3CA,BARD1,BRCA1,BRCA2,TP53,NOD2,PPARG,AR,PTEN,APP,PTPN22,IRS1,HNF1A,ATM,FCGR2B,POMC,CHEK2,ERBB2,CAV1,CDKN2A,HTR2A,GSK3B,HFE,APOE,MAPT,TREM2,TNF,CCL11,TGFB1,EP300,AKT1,FGFR2,KRAS,HLA-DRB1,IRGM,IL10,INS,INSR,PDX1,TCF7L2,WFS1,IRS2,HMOX1,TNIP1,BANK1,TNFAIP3,FGFR3,SH2B1,LEP,WNT1,SMAD4,CASP8,BRAF,PTPN2,NOTCH2,BCL2,CCL20,FGFR1,SOD1,MAPK8IP1,RASGRP1,STK11,PTGS2,OPRM1,IL1B,ICAM1,IL6,MMP9,CCL2,CCL5…
GO:BP	regulation of molecular function	GO:0065009	false	8.500283173471169e-82	81.07056660621188	1799	1163	318	21031	ESR1,TP53,NOD2,PPARG,MEFV,AR,PTEN,APP,PTPN22,FCGR2B,LRP5,GATA1,ERBB2,CAV1,NEUROD1,CDKN2A,HTR2A,GSK3B,HFE,APOE,MAPT,TREM2,PSEN1,TNF,CCL11,EP300,AKT1,FGFR2,IL23R,HLA-DRB1,IRGM,IL10,INS,INSR,ENPP1,TCF7L2,WFS1,IRS2,HMOX1,ITGAM,BLK,TNFAIP3,FGFR3,CCND1,LEP,VDR,WNT1,SNCA,STAT3,CARD14,APC,CASP8,NR0B2,PLAU,BCL2,PXK,CYCS,PTGIS,FGFR1,SOD1,MAPK8IP1,RASGRP1,BLM,STK11,OPRM1,IDE,IL1B,BDNF,IL4,IL6,MMP9,CCL2,CCL5…
GO:BP	cell-cell signaling	GO:0007267	false	2.553847883888635e-81	80.59280497440041	1704	1163	308	21031	HNF4A,MC4R,PPARG,AR,PTEN,ACE,APP,GCK,IRS1,KCNJ11,HNF1A,POMC,LRP5,GATA1,CAV1,CDH1,NEUROD1,HNF1B,CPE,GABRA2,HTR2A,ADAM10,GSK3B,HFE,APOE,MAPT,PSEN1,TNF,TGFB1,AKT1,FGFR2,KRAS,HLA-DRB1,SLC6A4,INS,ADCY5,CAPN10,PDX1,SLC2A2,ABCC8,TCF7L2,IRS2,BLK,TNFAIP3,FGFR3,CCND1,LEP,PCSK1,COL1A1,WNT1,SMAD4,SNCA,APC,BRAF,NR0B2,PXK,C1QA,CCL20,FGFR1,SCN10A,STK11,PTGS2,NPY,OPRM1,PDYN,BACE1,IL1B,BDNF,IL6,NOS2,CCL2,CCL5,AGE…
GO:BP	anatomical structure morphogenesis	GO:0009653	false	5.788625742392171e-80	79.23742452838589	2684	1163	395	21031	ESR1,PIK3CA,BRCA1,TP53,HNF4A,PAX4,FBN1,PPARG,AR,PTEN,ACE,APP,HNF1A,ATM,LRP5,GATA1,ERBB2,PALB2,CAV1,CDH1,NEUROD1,HNF1B,TREX1,CPE,GSK3B,APOE,MAPT,TREM2,PSEN1,TNF,CCL11,TGFB1,LDLR,EP300,AKT1,FGFR2,KRAS,IL10,SLC6A4,INSR,PDX1,ABCC8,HMOX1,ETS1,TNFAIP3,FGFR3,LEP,LEPR,COL1A1,VDR,WNT1,SMAD4,STAT3,APC,CASP8,BRAF,NOTCH2,BCL2,COL1A2,BBS4,MKKS,PTGIS,FGFR1,SOD1,SCN10A,FANCD2,BBS1,FANCC,STK11,PTGS2,IL1B,BDNF,CA…
GO:BP	inflammatory response	GO:0006954	false	2.8986263792641616e-79	78.53780775976776	829	1163	209	21031	ESR1,NOD2,PPARG,MEFV,APP,PTPN22,ATM,DNASE1,FCGR2B,TREX1,F12,APOE,MAPT,TREM2,PSEN1,HAMP,TNF,IL5,IL13,CCL11,TGFB1,LDLR,AKT1,IL23R,HLA-DRB1,IRGM,IL10,INS,HMOX1,TNIP1,ETS1,IRF5,ITGAM,TNFAIP3,C4A,LEP,SNCA,STAT3,PTPN2,NOTCH2,PXK,C1QA,CCL20,PTGIS,SOD1,FANCD2,RASGRP1,PTGS2,IL1B,CRP,IL4,IL6,MMP9,NOS2,CCL2,CCL5,AGER,AGT,HP,FN1,GATA3,IGF1,NOTCH1,RB1,BAP1,IL12B,CRH,NR3C1,IFNG,ADIPOQ,EGFR,TRPV1,FANCA,C4B,TNFS…
GO:BP	regulation of metabolic process	GO:0019222	false	4.157255116506544e-79	78.38119332351125	7158	1163	708	21031	ESR1,PIK3CA,BARD1,BRCA1,BRCA2,TP53,NOD2,HNF4A,PAX4,PPP1R3A,MC4R,PPARG,MEFV,AR,PTEN,AKT2,ACE,APP,PTPN22,GCK,IRS1,HNF1A,ATM,FCGR2B,POMC,LRP5,GATA1,CHEK2,ERBB2,BRIP1,CAV1,CDH1,NEUROD1,HNF1B,CDKN2A,TREX1,F12,ALDH2,HTR2A,ADAM10,GSK3B,HFE,APOE,MAPT,TREM2,PSEN1,HAMP,TNF,TBX21,IL5,IL13,TGFB1,LDLR,KCNH2,EP300,AKT1,FGFR2,KRAS,IL23R,HLA-DRB1,IRGM,IL10,ATG16L1,SLC6A4,INS,HMGA1,INSR,PDX1,ENPP1,ABCC8,TCF7L2,WF…
GO:BP	regulation of primary metabolic process	GO:0080090	false	1.39023307871491e-78	77.85691238225391	5591	1163	608	21031	ESR1,PIK3CA,BARD1,BRCA1,BRCA2,TP53,NOD2,HNF4A,PAX4,PPP1R3A,PPARG,MEFV,AR,PTEN,AKT2,ACE,APP,PTPN22,GCK,IRS1,HNF1A,ATM,POMC,LRP5,GATA1,CHEK2,ERBB2,BRIP1,CAV1,CDH1,NEUROD1,HNF1B,CDKN2A,TREX1,F12,ALDH2,HTR2A,GSK3B,HFE,APOE,MAPT,TREM2,PSEN1,HAMP,TNF,TBX21,IL5,IL13,TGFB1,LDLR,KCNH2,EP300,AKT1,FGFR2,KRAS,IL23R,HLA-DRB1,IRGM,IL10,INS,HMGA1,INSR,PDX1,ENPP1,TCF7L2,WFS1,IRS2,HMOX1,TNIP1,ETS1,IRF5,ITGAM,BANK…
GO:BP	defense response	GO:0006952	false	2.5448925730923624e-78	77.59433054570361	1791	1163	312	21031	ESR1,TP53,NOD2,PPARG,MEFV,APP,PTPN22,ATM,DNASE1,FCGR2B,CAV1,TREX1,F12,APOE,MAPT,TREM2,PSEN1,HAMP,TNF,IL5,IL13,CCL11,TGFB1,LDLR,EP300,AKT1,IL23R,HLA-DRB1,IRGM,IL10,ATG16L1,INS,HMOX1,SFTPD,TNIP1,ETS1,IRF5,ITGAM,BLK,IFIH1,STAT4,TNFAIP3,C4A,LEP,SNCA,STAT3,CASP8,RNASEL,CR2,PTPN2,NOTCH2,BCL2,PXK,C1QA,CCL20,PTGIS,TYK2,SOD1,FANCD2,RASGRP1,PTGS2,IL1B,CRP,IL4,IL6,MMP9,NOS2,CCL2,CCL5,AGER,AGT,HP,PARP1,NQO1,…
GO:BP	positive regulation of protein metabolic process	GO:0051247	false	3.3713637534800276e-78	77.47219438672364	1253	1163	257	21031	BARD1,BRCA1,TP53,NOD2,PPARG,MEFV,PTEN,ACE,APP,PTPN22,HNF1A,GATA1,ERBB2,CAV1,CDKN2A,F12,HTR2A,GSK3B,APOE,MAPT,TREM2,PSEN1,HAMP,TNF,IL5,IL13,LDLR,AKT1,KRAS,IL23R,HLA-DRB1,IRGM,INS,INSR,TCF7L2,WFS1,TNIP1,BANK1,TNFAIP3,FGFR3,CCND1,LEP,LEPR,WNT1,SNCA,STAT3,CARD14,APC,CASP8,BRAF,BCL2,CYCS,FGFR1,RASGRP1,STK11,PTGS2,IDE,IL1B,BDNF,CASP3,IL4,IL6,MMP9,CCL5,AGER,AGT,SIRT1,CDKN1B,FGF3,FLT1,HRAS,IGF1,MDM2,PHB,…
GO:BP	leukocyte activation	GO:0045321	false	2.385754131075669e-77	76.62237431549347	946	1163	221	21031	PIK3CA,TP53,NOD2,APP,PTPN22,ATM,DNASE1,FCGR2B,GATA1,ERBB2,CAV1,CDKN2A,TREX1,ADAM10,HFE,MAPT,TREM2,PSEN1,HAMP,TNF,TBX21,IL5,IL13,TGFB1,LDLR,EP300,AKT1,IL23R,HLA-DRB1,IRGM,IL10,INS,IRS2,SFTPD,CTLA4,ITGAM,BANK1,STAT4,TNFAIP3,LEP,LEPR,WNT1,SNCA,STAT3,CASP8,BRAF,CR2,PTPN2,NOTCH2,BCL2,C1QA,TYK2,SOD1,MAPK8IP1,FANCD2,RASGRP1,STK11,IL1B,CASP3,ICAM1,IL4,IL6,CCL2,CCL5,AGER,FN1,GATA3,IGF1,PHB,IL12B,IFNG,EDN1…
GO:BP	regulation of transport	GO:0051049	false	1.635342877323501e-76	75.78639117626501	1594	1163	290	21031	BARD1,NOD2,HNF4A,PPARG,PTEN,AKT2,ACE,APP,PTPN22,GCK,IRS1,KCNJ11,HNF1A,FCGR2B,POMC,LRP5,GATA1,CAV1,CDH1,NEUROD1,CDKN2A,HTR2A,GSK3B,HFE,APOE,TREM2,PSEN1,HAMP,TNF,IL13,TGFB1,KCNH2,EP300,AKT1,HLA-DRB1,SLC6A4,INS,ADCY5,CAPN10,INSR,PDX1,ENPP1,SLC2A2,ABCC8,TCF7L2,WFS1,IRS2,SFTPD,ITGAM,BLK,C4A,LEP,LEPR,PCSK1,SMAD4,SNCA,BRAF,RNASEL,NR0B2,BCL2,PXK,FGFR1,SOD1,SCN10A,STK11,PTGS2,OPRM1,IL1B,IL4,IL6,MMP9,NOS2,…
GO:BP	regulation of phosphate metabolic process	GO:0019220	false	3.207428741982182e-76	75.4938429833732	1132	1163	241	21031	PIK3CA,BARD1,TP53,NOD2,PPARG,AR,PTEN,APP,PTPN22,GCK,HNF1A,LRP5,GATA1,ERBB2,CAV1,CDKN2A,TREX1,HTR2A,GSK3B,APOE,MAPT,TREM2,PSEN1,TNF,IL5,IL13,LDLR,EP300,AKT1,KRAS,IL23R,HLA-DRB1,IRGM,INS,INSR,ENPP1,IRS2,BANK1,FGFR3,CCND1,LEP,LEPR,WNT1,SNCA,STAT3,CARD14,APC,BRAF,PTPN2,BCL2,FGFR1,SOD1,MAPK8IP1,RASGRP1,BLM,STK11,PTGS2,IL1B,BDNF,IL4,IL6,MMP9,CCL5,AGER,AGT,SIRT1,CDKN1B,PARP1,FGF3,FLT1,FN1,HRAS,IGF1,PHB,…
GO:BP	regulation of phosphorus metabolic process	GO:0051174	false	3.886236395773331e-76	75.4104707852449	1133	1163	241	21031	PIK3CA,BARD1,TP53,NOD2,PPARG,AR,PTEN,APP,PTPN22,GCK,HNF1A,LRP5,GATA1,ERBB2,CAV1,CDKN2A,TREX1,HTR2A,GSK3B,APOE,MAPT,TREM2,PSEN1,TNF,IL5,IL13,LDLR,EP300,AKT1,KRAS,IL23R,HLA-DRB1,IRGM,INS,INSR,ENPP1,IRS2,BANK1,FGFR3,CCND1,LEP,LEPR,WNT1,SNCA,STAT3,CARD14,APC,BRAF,PTPN2,BCL2,FGFR1,SOD1,MAPK8IP1,RASGRP1,BLM,STK11,PTGS2,IL1B,BDNF,IL4,IL6,MMP9,CCL5,AGER,AGT,SIRT1,CDKN1B,PARP1,FGF3,FLT1,FN1,HRAS,IGF1,PHB,…
GO:BP	negative regulation of multicellular organismal process	GO:0051241	false	8.064442922083133e-76	75.09342562755852	1110	1163	238	21031	BRCA2,TP53,NOD2,FBN1,MC4R,PPARG,MEFV,PTEN,PTPN22,ATM,FCGR2B,POMC,GATA1,ERBB2,CDH1,HNF1B,CDKN2A,PDCD1,F12,GSK3B,HFE,APOE,TREM2,PSEN1,HAMP,TNF,TBX21,IL13,CCL11,TGFB1,LDLR,IL23R,HLA-DRB1,IRGM,IL10,SLC6A4,INS,ENPP1,ABCC8,SFTPD,CTLA4,BANK1,TNFAIP3,LEP,SMAD4,PLAU,PTPN2,BCL2,FGFR1,SOD1,STK11,PTGS2,IL1B,CASP3,IL4,IL6,AGER,CDKN1B,PARP1,FGF3,FN1,GATA3,FOXA1,IGF1,NOTCH1,FBXW7,PTHLH,RB1,STAT1,IL12B,CRH,KCNK2…
GO:BP	regulation of response to external stimulus	GO:0032101	false	1.297665531450747e-75	74.88683723092821	1077	1163	234	21031	ESR1,NOD2,PPARG,MEFV,PTEN,APP,PTPN22,ATM,DNASE1,FCGR2B,CAV1,TREX1,F12,ADAM10,APOE,TREM2,HAMP,TNF,IL13,LDLR,EP300,AKT1,IL23R,HLA-DRB1,IRGM,IL10,INS,TNIP1,ETS1,IFIH1,TNFAIP3,LEP,VDR,SNCA,STAT3,CASP8,BRAF,PLAU,PTPN2,BCL2,BBS4,MKKS,PTGIS,FGFR1,SOD1,FANCD2,RASGRP1,PTGS2,NPY,BACE1,IL1B,IL4,IL6,MMP9,CCL2,CCL5,AGER,AGT,PARP1,GATA3,IGF1,NOTCH1,PHB,RB1,STAT1,BAP1,IL12B,IFNG,EDN1,NOS3,ADIPOQ,PIK3R1,FANCA,TN…
GO:BP	positive regulation of molecular function	GO:0044093	false	2.0408145657809418e-75	74.69019645472378	1097	1163	236	21031	ESR1,NOD2,PPARG,MEFV,AR,PTEN,APP,ERBB2,CAV1,NEUROD1,CDKN2A,HTR2A,GSK3B,HFE,APOE,MAPT,TREM2,PSEN1,TNF,CCL11,EP300,AKT1,FGFR2,IL23R,HLA-DRB1,IRGM,IL10,INS,INSR,TCF7L2,ITGAM,BLK,FGFR3,CCND1,LEP,VDR,WNT1,SNCA,STAT3,CARD14,CASP8,CYCS,FGFR1,SOD1,RASGRP1,STK11,IDE,IL1B,BDNF,IL4,IL6,MMP9,CCL2,CCL5,AGER,AGT,SIRT1,ESR2,FLT1,GATA3,FOXA1,HRAS,IGF1,ROR1,PHB,FBXW7,RB1,NCOA3,IL12B,S100A10,IFNG,PPARGC1A,EDN1,EDN…
GO:BP	positive regulation of gene expression	GO:0010628	false	2.956761661387511e-75	74.52918368166799	1189	1163	246	21031	BRCA1,TP53,NOD2,PPARG,MEFV,AR,APP,PTPN22,HNF1A,ATM,POMC,ERBB2,CAV1,HNF1B,CDKN2A,F12,GSK3B,HFE,TREM2,PSEN1,TNF,TBX21,IL5,IL13,TGFB1,LDLR,EP300,AKT1,KRAS,IL23R,IL10,SLC6A4,INS,ABCC8,HMOX1,ETS1,IRF5,IFIH1,LEP,VDR,SMAD4,STAT3,CASP8,BRAF,NR0B2,TYK2,SOD1,RASGRP1,PTGS2,IL1B,CRP,IL4,IL6,NOS2,CCL5,AGER,AGT,SIRT1,FGF3,FN1,GATA3,HRAS,IGF1,MDM2,NOTCH1,PHB,STAT1,IL12B,CRH,S100A10,IFNG,PPARGC1A,NOS3,ADIPOQ,NGF…
GO:BP	regulation of protein metabolic process	GO:0051246	false	4.335689185698092e-75	74.36294185879773	2102	1163	336	21031	PIK3CA,BARD1,BRCA1,TP53,NOD2,PPARG,MEFV,PTEN,AKT2,ACE,APP,PTPN22,HNF1A,LRP5,GATA1,CHEK2,ERBB2,CAV1,CDH1,CDKN2A,F12,HTR2A,GSK3B,HFE,APOE,MAPT,TREM2,PSEN1,HAMP,TNF,IL5,IL13,LDLR,EP300,AKT1,KRAS,IL23R,HLA-DRB1,IRGM,IL10,INS,INSR,ENPP1,TCF7L2,WFS1,TNIP1,BANK1,TNFAIP3,FGFR3,CCND1,LEP,LEPR,WNT1,SMAD4,SNCA,STAT3,CARD14,APC,SPOP,CASP8,BRAF,PLAU,PTPN2,BCL2,CYCS,FGFR1,SOD1,MAPK8IP1,RASGRP1,BLM,STK11,PTGS2,…
GO:BP	tissue development	GO:0009888	false	1.0198225491959358e-74	73.99147538961986	2010	1163	327	21031	ESR1,PIK3CA,BRCA2,TP53,PAX4,PPARG,AR,PTEN,AKT2,KCNJ11,HNF1A,ATM,LRP5,GATA1,PALB2,CAV1,NEUROD1,HNF1B,TREX1,GSK3B,PSEN1,TNF,IL13,CCL11,TGFB1,EP300,AKT1,FGFR2,KRAS,HLA-DRB1,IL10,INSR,PDX1,ENPP1,TCF7L2,ITGAM,FGFR3,CCND1,LEP,SIM1,COL1A1,VDR,WNT1,SMAD4,APC,NOTCH2,BCL2,COL1A2,BBS4,MKKS,FGFR1,SOD1,BBS1,PTGS2,NPY,IL1B,CASP3,ICAM1,IL6,MMP9,AGT,SIRT1,CDKN1B,PARP1,FGF3,FN1,GATA3,FOXA1,HRAS,IGF1,MDM2,NOTCH1,P…
GO:BP	negative regulation of programmed cell death	GO:0043069	false	1.0387585435507166e-74	73.98348539122067	907	1163	213	21031	PIK3CA,BARD1,BRCA1,TP53,NOD2,PAX4,AR,AKT2,HNF1A,GATA1,ERBB2,PALB2,CAV1,NEUROD1,HNF1B,PDCD1,GSK3B,APOE,TREM2,PSEN1,TNF,IL13,AKT1,FGFR2,KRAS,IL10,INS,PDX1,TCF7L2,WFS1,IRS2,HMOX1,TNFAIP3,CCND1,LEP,WNT1,SNCA,CARD14,CASP8,BRAF,NOTCH2,BCL2,SOD1,MAPK8IP1,PTGS2,IL1B,BDNF,ICAM1,IL4,IL6,MMP9,CCL2,CCL5,SIRT1,CDKN1B,NQO1,GATA3,HRAS,IGF1,MDM2,NOTCH1,RB1,TBX3,PPARGC1A,EDN1,NOS3,UCP2,EGFR,NGF,PIK3R1,HDAC2,PTH,P…
GO:BP	positive regulation of immune system process	GO:0002684	false	1.4482144344553153e-74	73.83916712819018	1054	1163	230	21031	ESR1,PIK3CA,NOD2,MEFV,APP,PTPN22,FCGR2B,GATA1,CAV1,TREX1,ADAM10,HFE,TREM2,PSEN1,HAMP,TNF,TBX21,IL5,IL13,TGFB1,EP300,AKT1,IL23R,HLA-DRB1,IRGM,IL10,IRS2,TNIP1,CTLA4,IRF5,ITGAM,BANK1,BLK,IFIH1,TNFAIP3,C4A,LEP,CASP8,BRAF,CR2,PTPN2,NOTCH2,BCL2,C1QA,CCL20,TYK2,RASGRP1,STK11,IL1B,ICAM1,IL4,IL6,NOS2,CCL2,CCL5,AGER,SIRT1,PARP1,GATA3,HRAS,IGF1,PHB,RB1,IL12B,IFNG,EDN1,PIK3R1,C4B,TNFSF4,HMGB1,CNR1,LBP,TNFSF1…
GO:BP	positive regulation of intracellular signal transduction	GO:1902533	false	4.138143129180366e-74	73.38319449212891	1033	1163	227	21031	PIK3CA,TP53,NOD2,AR,APP,PTPN22,IRS1,HNF1A,ATM,FCGR2B,POMC,ERBB2,CAV1,CDKN2A,HTR2A,HFE,APOE,TREM2,TNF,CCL11,TGFB1,EP300,AKT1,FGFR2,KRAS,HLA-DRB1,INS,INSR,TCF7L2,IRS2,HMOX1,BANK1,FGFR3,SH2B1,LEP,SMAD4,CASP8,BRAF,PTPN2,NOTCH2,CCL20,FGFR1,SOD1,MAPK8IP1,RASGRP1,OPRM1,IL1B,ICAM1,IL6,CCL2,CCL5,AGER,AGT,SIRT1,PARP1,FLT1,FN1,GATA3,HRAS,IGF1,NOTCH1,ROR1,PHB,FBXW7,IL12B,CRH,EDN1,ADIPOQ,EGFR,NGF,HMGB1,TNFSF1…
GO:BP	regulation of nitrogen compound metabolic process	GO:0051171	false	5.077829229438031e-74	73.29432190881083	5440	1163	589	21031	ESR1,PIK3CA,BARD1,BRCA1,BRCA2,TP53,NOD2,HNF4A,PAX4,PPARG,MEFV,AR,PTEN,AKT2,ACE,APP,PTPN22,GCK,HNF1A,ATM,POMC,LRP5,GATA1,CHEK2,ERBB2,BRIP1,CAV1,CDH1,NEUROD1,HNF1B,CDKN2A,TREX1,F12,ALDH2,HTR2A,GSK3B,HFE,APOE,MAPT,TREM2,PSEN1,HAMP,TNF,TBX21,IL5,IL13,TGFB1,LDLR,KCNH2,EP300,AKT1,FGFR2,KRAS,IL23R,HLA-DRB1,IRGM,IL10,INS,HMGA1,INSR,PDX1,ENPP1,TCF7L2,WFS1,HMOX1,TNIP1,ETS1,IRF5,ITGAM,BANK1,STAT4,TNFAIP3,FG…
GO:BP	regulation of cellular metabolic process	GO:0031323	false	2.0504409942878477e-73	72.68815272392534	6673	1163	667	21031	ESR1,PIK3CA,BARD1,BRCA1,BRCA2,TP53,NOD2,HNF4A,PAX4,PPP1R3A,PPARG,MEFV,AR,PTEN,AKT2,ACE,APP,PTPN22,GCK,IRS1,HNF1A,ATM,FCGR2B,POMC,LRP5,GATA1,CHEK2,ERBB2,BRIP1,CAV1,CDH1,NEUROD1,HNF1B,CDKN2A,TREX1,F12,ALDH2,HTR2A,ADAM10,GSK3B,HFE,APOE,MAPT,TREM2,PSEN1,HAMP,TNF,TBX21,IL5,IL13,TGFB1,LDLR,KCNH2,EP300,AKT1,FGFR2,KRAS,IL23R,HLA-DRB1,IRGM,IL10,ATG16L1,SLC6A4,INS,HMGA1,INSR,PDX1,ENPP1,ABCC8,TCF7L2,WFS1,IR…
GO:BP	negative regulation of apoptotic process	GO:0043066	false	3.1567933803544914e-73	72.5007538427858	881	1163	208	21031	PIK3CA,BARD1,BRCA1,TP53,NOD2,PAX4,AR,AKT2,HNF1A,GATA1,ERBB2,PALB2,CAV1,NEUROD1,HNF1B,PDCD1,GSK3B,APOE,TREM2,PSEN1,TNF,IL13,AKT1,FGFR2,KRAS,IL10,INS,PDX1,TCF7L2,WFS1,IRS2,HMOX1,TNFAIP3,CCND1,LEP,WNT1,SNCA,CARD14,BRAF,NOTCH2,BCL2,SOD1,MAPK8IP1,PTGS2,IL1B,BDNF,ICAM1,IL4,IL6,MMP9,CCL2,CCL5,SIRT1,CDKN1B,NQO1,GATA3,HRAS,IGF1,MDM2,NOTCH1,RB1,TBX3,PPARGC1A,EDN1,NOS3,UCP2,EGFR,NGF,PIK3R1,HDAC2,PTH,PARK7,P…
GO:BP	regulation of response to stress	GO:0080134	false	2.598979127163333e-72	71.5851972083767	1340	1163	258	21031	ESR1,BARD1,BRCA1,BRCA2,TP53,NOD2,PPARG,MEFV,PTEN,APP,PTPN22,ATM,DNASE1,FCGR2B,CAV1,CDKN2A,TREX1,F12,GSK3B,APOE,MAPT,TREM2,HAMP,TNF,IL13,LDLR,EP300,AKT1,IL23R,HLA-DRB1,IRGM,IL10,INS,PDX1,WFS1,TNIP1,ETS1,IFIH1,TNFAIP3,LEP,SNCA,STAT3,CASP8,BRAF,PLAU,PTPN2,BCL2,PTGIS,SOD1,FANCD2,RASGRP1,PTGS2,OPRM1,IL1B,IL4,IL6,MMP9,CCL5,AGER,AGT,SIRT1,PARP1,GATA3,HRAS,IGF1,MDM2,PHB,FBXW7,RAD51,RB1,STAT1,BAP1,IL12B,C…
GO:BP	regulation of protein phosphorylation	GO:0001932	false	4.582451950318844e-72	71.33890208017279	910	1163	210	21031	PIK3CA,TP53,NOD2,PPARG,PTEN,APP,PTPN22,HNF1A,LRP5,GATA1,ERBB2,CAV1,CDKN2A,HTR2A,APOE,TREM2,PSEN1,TNF,IL5,IL13,AKT1,KRAS,IL23R,HLA-DRB1,IRGM,INS,INSR,ENPP1,BANK1,FGFR3,CCND1,LEP,LEPR,WNT1,SNCA,CARD14,APC,BRAF,PTPN2,BCL2,FGFR1,SOD1,MAPK8IP1,RASGRP1,BLM,STK11,PTGS2,IL1B,BDNF,IL4,IL6,MMP9,CCL5,AGER,AGT,SIRT1,CDKN1B,FGF3,FLT1,FN1,HRAS,IGF1,PHB,FBXW7,RAD51,RB1,IL12B,CRH,IFNG,EDN1,ADIPOQ,EGFR,NGF,HDAC2,…
GO:BP	regulation of phosphorylation	GO:0042325	false	1.2907930814443889e-71	70.88914337104825	966	1163	216	21031	PIK3CA,BARD1,TP53,NOD2,PPARG,AR,PTEN,APP,PTPN22,HNF1A,LRP5,GATA1,ERBB2,CAV1,CDKN2A,HTR2A,APOE,MAPT,TREM2,PSEN1,TNF,IL5,IL13,AKT1,KRAS,IL23R,HLA-DRB1,IRGM,INS,INSR,ENPP1,IRS2,BANK1,FGFR3,CCND1,LEP,LEPR,WNT1,SNCA,CARD14,APC,BRAF,PTPN2,BCL2,FGFR1,SOD1,MAPK8IP1,RASGRP1,BLM,STK11,PTGS2,IL1B,BDNF,IL4,IL6,MMP9,CCL5,AGER,AGT,SIRT1,CDKN1B,FGF3,FLT1,FN1,HRAS,IGF1,PHB,FBXW7,RAD51,RB1,IL12B,CRH,IFNG,EDN1,ADI…
GO:BP	locomotion	GO:0040011	false	4.941244024382114e-71	70.30616369785605	1234	1163	245	21031	NOD2,PPARG,PTEN,AKT2,ACE,APP,PTPN22,ATM,CAV1,CDH1,ADAM10,APOE,TREM2,PSEN1,TNF,CCL11,TGFB1,EP300,AKT1,IL10,INS,INSR,ABCC8,IRS2,HMOX1,SFTPD,ETS1,COL1A1,SNCA,STAT3,APC,BRAF,PLAU,PTPN2,BCL2,BBS4,MKKS,CCL20,FGFR1,BBS1,PTGS2,IL1B,ICAM1,IL4,IL6,MMP9,CCL2,CCL5,AGER,AGT,SIRT1,CDKN1B,FGF3,FLT1,FN1,GATA3,HRAS,IGF1,MDM2,NOTCH1,FBXW7,IFNG,EDN1,NOS3,ADIPOQ,EGFR,PIK3R1,HDAC2,HMGB1,MMP2,LBP,TNFSF11,DRD2,CYP19A1,…
GO:BP	tube development	GO:0035295	false	1.019467218395942e-70	69.99162673467117	1091	1163	229	21031	ESR1,PIK3CA,BRCA1,PPARG,AR,ACE,LRP5,ERBB2,BRIP1,CAV1,HNF1B,APOE,PSEN1,TNF,IL13,CCL11,TGFB1,LDLR,EP300,AKT1,FGFR2,KRAS,IL10,PDX1,ABCC8,HMOX1,SFTPD,ETS1,TNFAIP3,LEP,LEPR,SIM1,VDR,WNT1,SMAD4,STAT3,CASP8,NOTCH2,BCL2,BBS4,MKKS,PTGIS,FGFR1,PTGS2,NPY,IL1B,CASP3,IL6,CCL2,AGT,SIRT1,FLT1,FN1,GATA3,FOXA1,NOTCH1,FBXW7,RB1,STAT1,TBX3,IL12B,CRH,NR3C1,MTHFR,EDN1,EDNRA,NOS3,EGFR,MMP2,HSD11B1,VEGFA,AGTR1,HOXB13,C…
GO:BP	regulation of macromolecule metabolic process	GO:0060255	false	2.456656052846358e-69	68.6096556431972	6631	1163	656	21031	ESR1,PIK3CA,BARD1,BRCA1,BRCA2,TP53,NOD2,HNF4A,PAX4,PPP1R3A,PPARG,MEFV,AR,PTEN,AKT2,ACE,APP,PTPN22,GCK,IRS1,HNF1A,ATM,FCGR2B,POMC,LRP5,GATA1,CHEK2,ERBB2,BRIP1,CAV1,CDH1,NEUROD1,HNF1B,CDKN2A,TREX1,F12,HTR2A,ADAM10,GSK3B,HFE,APOE,MAPT,TREM2,PSEN1,HAMP,TNF,TBX21,IL5,IL13,TGFB1,LDLR,KCNH2,EP300,AKT1,FGFR2,KRAS,IL23R,HLA-DRB1,IRGM,IL10,SLC6A4,INS,HMGA1,INSR,PDX1,ENPP1,ABCC8,TCF7L2,WFS1,IRS2,HMOX1,SFTPD…
GO:BP	protein phosphorylation	GO:0006468	false	3.9831053484010225e-69	68.39977820686605	1346	1163	254	21031	PIK3CA,TP53,NOD2,PPARG,PTEN,AKT2,APP,PTPN22,HNF1A,ATM,LRP5,GATA1,CHEK2,ERBB2,CAV1,CDKN2A,HTR2A,ADAM10,GSK3B,APOE,TREM2,PSEN1,TNF,IL5,IL13,CCL11,AKT1,FGFR2,KRAS,IL23R,HLA-DRB1,IRGM,INS,INSR,ENPP1,BANK1,BLK,FGFR3,CCND1,LEP,LEPR,WNT1,SNCA,CARD14,APC,BRAF,RNASEL,PTPN2,BCL2,PXK,TYK2,FGFR1,SOD1,MAPK8IP1,RASGRP1,BLM,STK11,PTGS2,IL1B,BDNF,IL4,IL6,MMP9,CCL2,CCL5,AGER,AGT,SIRT1,CDKN1B,FGF3,FLT1,FN1,HRAS,IG…
GO:BP	negative regulation of response to stimulus	GO:0048585	false	4.5757841824848017e-69	68.33953446729332	1648	1163	284	21031	ESR1,BRCA1,TP53,NOD2,FBN1,PPARG,MEFV,AR,PTEN,PTPN22,IRS1,ATM,FCGR2B,GATA1,CAV1,NEUROD1,TREX1,PDCD1,F12,GSK3B,HFE,APOE,TREM2,PSEN1,HAMP,TNF,TBX21,IL13,LDLR,AKT1,HLA-DRB1,IRGM,IL10,INS,PDX1,ENPP1,TCF7L2,WFS1,HMOX1,TNIP1,BANK1,TNFAIP3,LEP,WNT1,SMAD4,SNCA,STAT3,APC,CASP8,CR2,PLAU,PTPN2,BCL2,BBS4,MKKS,PTGIS,SOD1,MAPK8IP1,STK11,PTGS2,OPRM1,BACE1,IL1B,BDNF,ICAM1,IL4,IL6,MMP9,CCL2,CCL5,AGT,SIRT1,PARP1,GA…
GO:BP	cell migration	GO:0016477	false	1.1076287390485617e-67	66.95560578437438	1496	1163	267	21031	PIK3CA,NOD2,PPARG,PTEN,AKT2,ACE,APP,PTPN22,ATM,LRP5,CAV1,CDH1,ADAM10,APOE,TREM2,PSEN1,TNF,TBX21,CCL11,TGFB1,AKT1,IL10,INS,INSR,ABCC8,IRS2,HMOX1,SFTPD,ETS1,TNFAIP3,LEP,COL1A1,SMAD4,STAT3,APC,BRAF,PLAU,BCL2,BBS4,CCL20,FGFR1,BBS1,PTGS2,IL1B,ICAM1,IL4,IL6,MMP9,CCL2,CCL5,AGER,AGT,SIRT1,CDKN1B,FGF3,FLT1,FN1,GATA3,HRAS,IGF1,MDM2,NOTCH1,FBXW7,IL12B,DISC1,IFNG,EDN1,EDNRA,NOS3,ADIPOQ,EGFR,PIK3R1,HDAC2,HMGB…
GO:BP	biological process involved in interspecies interaction between organisms	GO:0044419	false	1.2704573617134226e-67	66.8960399058858	1724	1163	289	21031	ESR1,TP53,NOD2,PPARG,MEFV,ACE,PTPN22,FCGR2B,GATA1,CAV1,CDH1,TREX1,F12,HTR2A,APOE,TREM2,HAMP,TNF,TBX21,IL13,CCL11,TGFB1,LDLR,EP300,AKT1,FGFR2,IL23R,HLA-DRB1,IRGM,IL10,ATG16L1,INS,INSR,ABCC8,SFTPD,TNIP1,IRF5,ITGAM,BANK1,BLK,IFIH1,TNFAIP3,C4A,LEP,PCSK1,SNCA,CASP8,RNASEL,CR2,PTPN2,NOTCH2,BCL2,C1QA,CCL20,TYK2,RASGRP1,PTGS2,IDE,IL1B,CASP3,CRP,ICAM1,IL4,IL6,MMP9,NOS2,CCL2,CCL5,HP,PARP1,NQO1,FN1,GATA3,HR…
GO:BP	response to xenobiotic stimulus	GO:0009410	false	1.7955520464033363e-67	66.74580200176699	432	1163	141	21031	TP53,HNF4A,PAX4,PPARG,ACE,KCNJ11,CDH1,NEUROD1,HTR2A,TNF,TGFB1,KCNH2,IL10,SLC6A4,PDX1,ABCC8,CCND1,PCSK1,COL1A1,SNCA,BRAF,BCL2,RAD54L,SOD1,PTGS2,IL1B,CASP3,NOS2,CDKN1B,NQO1,MDM2,RB1,STAT1,CRH,MTHFR,EDN1,ADIPOQ,EGFR,HDAC2,MMP2,PTH,DRD2,MAOB,TH,CTNNB1,TGFBR2,ITGB3,TRPA1,DRD1,CPT1A,GATA4,NKX3-1,SRD5A1,PRKCB,CAT,SLC29A1,SOD2,BECN1,ACSL1,FOXO3,FOS,HADH,REN,ABCC1,COMT,KCNQ1,NOS1,CARD9,ACACB,PRKAA1,SREBF1…
GO:BP	positive regulation of phosphate metabolic process	GO:0045937	false	1.9488232883525427e-67	66.71022753921626	705	1163	179	21031	TP53,NOD2,AR,APP,HNF1A,GATA1,ERBB2,CAV1,HTR2A,MAPT,TREM2,PSEN1,TNF,IL5,IL13,AKT1,KRAS,IL23R,HLA-DRB1,IRGM,INS,INSR,BANK1,FGFR3,CCND1,LEP,LEPR,WNT1,SNCA,CARD14,BRAF,BCL2,FGFR1,RASGRP1,STK11,PTGS2,IL1B,BDNF,IL4,IL6,MMP9,CCL5,AGER,AGT,SIRT1,CDKN1B,FGF3,FLT1,HRAS,IGF1,PHB,FBXW7,IL12B,CRH,IFNG,PPARGC1A,EDN1,NOS3,ADIPOQ,EGFR,NGF,HDAC2,PTH,TNFSF11,PARK7,PINK1,VEGFA,TGFBR2,FGF4,IL6ST,TNFRSF1A,ITGB3,GPNMB…
GO:BP	positive regulation of phosphorus metabolic process	GO:0010562	false	1.9488232883525427e-67	66.71022753921626	705	1163	179	21031	TP53,NOD2,AR,APP,HNF1A,GATA1,ERBB2,CAV1,HTR2A,MAPT,TREM2,PSEN1,TNF,IL5,IL13,AKT1,KRAS,IL23R,HLA-DRB1,IRGM,INS,INSR,BANK1,FGFR3,CCND1,LEP,LEPR,WNT1,SNCA,CARD14,BRAF,BCL2,FGFR1,RASGRP1,STK11,PTGS2,IL1B,BDNF,IL4,IL6,MMP9,CCL5,AGER,AGT,SIRT1,CDKN1B,FGF3,FLT1,HRAS,IGF1,PHB,FBXW7,IL12B,CRH,IFNG,PPARGC1A,EDN1,NOS3,ADIPOQ,EGFR,NGF,HDAC2,PTH,TNFSF11,PARK7,PINK1,VEGFA,TGFBR2,FGF4,IL6ST,TNFRSF1A,ITGB3,GPNMB…
GO:BP	regulation of protein modification process	GO:0031399	false	3.975662673410208e-65	64.40059047168202	1229	1163	236	21031	PIK3CA,BRCA1,TP53,NOD2,PPARG,PTEN,ACE,APP,PTPN22,HNF1A,LRP5,GATA1,ERBB2,CAV1,CDKN2A,HTR2A,GSK3B,APOE,MAPT,TREM2,PSEN1,TNF,IL5,IL13,EP300,AKT1,KRAS,IL23R,HLA-DRB1,IRGM,INS,INSR,ENPP1,WFS1,TNIP1,BANK1,TNFAIP3,FGFR3,CCND1,LEP,LEPR,WNT1,SNCA,CARD14,APC,BRAF,PTPN2,BCL2,FGFR1,SOD1,MAPK8IP1,RASGRP1,BLM,STK11,PTGS2,IL1B,BDNF,IL4,IL6,MMP9,CCL5,AGER,AGT,SIRT1,CDKN1B,FGF3,FLT1,FN1,HRAS,IGF1,PHB,FBXW7,RAD51,…
GO:BP	regulation of locomotion	GO:0040012	false	8.319759392557766e-65	64.07988923332411	1038	1163	215	21031	NOD2,PPARG,PTEN,AKT2,ACE,APP,PTPN22,ATM,CAV1,CDH1,ADAM10,APOE,TREM2,TNF,CCL11,TGFB1,AKT1,INS,INSR,ABCC8,IRS2,HMOX1,ETS1,COL1A1,SNCA,STAT3,APC,BRAF,PLAU,PTPN2,BCL2,BBS4,MKKS,CCL20,FGFR1,BBS1,PTGS2,IL1B,ICAM1,IL4,IL6,MMP9,CCL2,CCL5,AGER,AGT,SIRT1,CDKN1B,FGF3,FLT1,FN1,GATA3,HRAS,IGF1,MDM2,NOTCH1,FBXW7,IFNG,EDN1,NOS3,ADIPOQ,EGFR,PIK3R1,HDAC2,HMGB1,MMP2,LBP,DRD2,CYP19A1,VEGFA,TGFBR2,FGF4,ITGB3,GPNMB,D…
GO:BP	cell motility	GO:0048870	false	9.251486287006923e-65	64.03378849056985	1709	1163	283	21031	PIK3CA,NOD2,PPARG,PTEN,AKT2,ACE,APP,PTPN22,ATM,LRP5,CAV1,CDH1,ADAM10,APOE,TREM2,PSEN1,TNF,TBX21,CCL11,TGFB1,AKT1,IL10,INS,INSR,ABCC8,IRS2,HMOX1,SFTPD,ETS1,TNFAIP3,SH2B1,LEP,COL1A1,SMAD4,STAT3,APC,BRAF,PLAU,BCL2,BBS4,MKKS,CCL20,FGFR1,BBS1,PTGS2,IL1B,ICAM1,IL4,IL6,MMP9,CCL2,CCL5,AGER,AGT,SIRT1,CDKN1B,FGF3,FLT1,FN1,GATA3,HRAS,IGF1,MDM2,NOTCH1,FBXW7,IL12B,DISC1,IFNG,EDN1,EDNRA,NOS3,ADIPOQ,EGFR,PIK3R1…
GO:BP	response to peptide hormone	GO:0043434	false	4.538296524851253e-64	63.3431071314349	429	1163	137	21031	PIK3CA,HNF4A,FBN1,MC4R,PPARG,AKT2,ACE,GCK,IRS1,POMC,LRP5,BRIP1,CAV1,SLC2A4,GSK3B,TGFB1,AKT1,IL10,INS,CAPN10,INSR,ENPP1,ABCC8,IRS2,STAT4,AGRP,LEP,PCSK1,UCP3,COL1A1,WNT1,STAT3,APC,BRAF,PTPN2,TYK2,STK11,PTGS2,IDE,IL1B,AGT,SIRT1,CDKN1B,PARP1,HRAS,MDM2,RB1,STAT1,EDN1,EDNRA,UCP2,ADIPOQ,TRPV1,PIK3R1,TH,AGTR1,ITGB3,IGF2,KL,IGF1R,PDPK1,SRD5A1,PRKCB,CAT,EDNRB,ADM,FOS,HADH,NR5A1,SORL1,ARID1B,JAK2,GCGR,GLP1R…
GO:BP	response to biotic stimulus	GO:0009607	false	5.890309232366609e-64	63.22986190480795	1586	1163	270	21031	ESR1,TP53,NOD2,PPARG,MEFV,ACE,PTPN22,FCGR2B,GATA1,CAV1,CDH1,TREX1,F12,GSK3B,APOE,TREM2,HAMP,TNF,TBX21,IL13,CCL11,TGFB1,EP300,AKT1,FGFR2,IL23R,HLA-DRB1,IRGM,IL10,ATG16L1,INS,ABCC8,WFS1,SFTPD,TNIP1,IRF5,ITGAM,BANK1,BLK,IFIH1,TNFAIP3,C4A,LEP,PCSK1,SNCA,CASP8,RNASEL,CR2,PTPN2,NOTCH2,BCL2,C1QA,CCL20,TYK2,RASGRP1,PTGS2,IL1B,CASP3,CRP,IL4,IL6,MMP9,NOS2,CCL2,CCL5,HP,PARP1,NQO1,GATA3,HRAS,NOTCH1,PHB,STAT1…
GO:BP	transport	GO:0006810	false	1.1412656837678619e-63	62.94261324115356	4350	1163	493	21031	PIK3CA,BARD1,TP53,NOD2,HNF4A,MC4R,PPARG,PTEN,AKT2,ACE,APP,PTPN22,GCK,IRS1,KCNJ11,HNF1A,FCGR2B,POMC,LRP5,GATA1,CAV1,CDH1,NEUROD1,SLC2A4,HNF1B,CDKN2A,TREX1,CPE,GABRA2,HTR2A,ADAM10,GSK3B,HFE,APOE,MAPT,TREM2,PSEN1,HAMP,SLC22A4,TNF,IL13,TGFB1,LDLR,KCNH2,EP300,AKT1,HLA-DRB1,IRGM,ATG16L1,SLC6A4,INS,ADCY5,CAPN10,INSR,PDX1,ENPP1,SLC2A2,ABCC8,TCF7L2,WFS1,IRS2,SFTPD,ITGAM,BLK,C4A,CCND1,LEP,LEPR,PCSK1,UCP3,C…
GO:BP	cellular response to hormone stimulus	GO:0032870	false	1.1480320530966882e-63	62.940045986251036	609	1163	162	21031	ESR1,PIK3CA,BRCA1,HNF4A,FBN1,PPARG,AR,AKT2,ACE,GCK,IRS1,GATA1,BRIP1,CAV1,SLC2A4,GSK3B,TGFB1,EP300,AKT1,INS,CAPN10,INSR,ENPP1,IRS2,AGRP,LEP,LEPR,UCP3,WNT1,STAT3,APC,PTPN2,BBS4,MKKS,TYK2,IDE,IL1B,AGT,SIRT1,PARP1,ESR2,FOXA1,HRAS,MDM2,NOTCH1,PHB,RB1,STAT1,NCOA3,CRH,NR3C1,EDN1,EDNRA,UCP2,ADIPOQ,EGFR,PIK3R1,TNFSF4,PTH,PARK7,AGTR1,ITGB3,IGF2,AKR1C3,IGF1R,ZNF366,PDPK1,NCOR1,NKX3-1,SRD5A1,ATP5F1A,PRKCB,CC…
GO:BP	response to external biotic stimulus	GO:0043207	false	1.456260660087808e-63	62.83676088250519	1551	1163	266	21031	ESR1,TP53,NOD2,PPARG,MEFV,ACE,PTPN22,FCGR2B,GATA1,CAV1,CDH1,TREX1,F12,APOE,TREM2,HAMP,TNF,TBX21,IL13,CCL11,TGFB1,EP300,AKT1,FGFR2,IL23R,HLA-DRB1,IRGM,IL10,ATG16L1,INS,ABCC8,SFTPD,TNIP1,IRF5,ITGAM,BANK1,BLK,IFIH1,TNFAIP3,C4A,LEP,PCSK1,SNCA,CASP8,RNASEL,CR2,PTPN2,NOTCH2,BCL2,C1QA,CCL20,TYK2,RASGRP1,PTGS2,IL1B,CASP3,CRP,IL4,IL6,MMP9,NOS2,CCL2,CCL5,HP,PARP1,NQO1,GATA3,HRAS,NOTCH1,PHB,STAT1,PPM1D,IL12…
GO:BP	positive regulation of protein modification process	GO:0031401	false	2.838435762968199e-63	62.54692092990576	787	1163	184	21031	BRCA1,TP53,NOD2,PTEN,ACE,APP,PTPN22,HNF1A,GATA1,ERBB2,CAV1,CDKN2A,HTR2A,GSK3B,TREM2,PSEN1,TNF,IL5,IL13,AKT1,KRAS,IL23R,HLA-DRB1,IRGM,INS,INSR,WFS1,TNIP1,BANK1,FGFR3,CCND1,LEP,LEPR,WNT1,SNCA,CARD14,BRAF,BCL2,FGFR1,RASGRP1,STK11,PTGS2,IL1B,BDNF,IL4,IL6,MMP9,CCL5,AGER,AGT,SIRT1,CDKN1B,FGF3,FLT1,HRAS,IGF1,PHB,FBXW7,IL12B,CRH,IFNG,EDN1,ADIPOQ,EGFR,NGF,HDAC2,TNFSF11,PARK7,PRKN,PINK1,VEGFA,TGFBR2,FGF4,I…
GO:BP	phosphorylation	GO:0016310	false	4.0310415974638484e-63	62.394582720215645	1579	1163	268	21031	PIK3CA,BARD1,TP53,NOD2,PPARG,AR,PTEN,AKT2,APP,PTPN22,GCK,HNF1A,ATM,LRP5,GATA1,CHEK2,ERBB2,CAV1,CDKN2A,HTR2A,ADAM10,GSK3B,APOE,MAPT,TREM2,PSEN1,TNF,IL5,IL13,CCL11,AKT1,FGFR2,KRAS,IL23R,HLA-DRB1,IRGM,INS,INSR,ENPP1,IRS2,BANK1,BLK,FGFR3,CCND1,LEP,LEPR,WNT1,SNCA,STAT3,CARD14,APC,BRAF,RNASEL,PTPN2,BCL2,PXK,TYK2,FGFR1,SOD1,MAPK8IP1,RASGRP1,BLM,STK11,PTGS2,IL1B,BDNF,IL4,IL6,MMP9,CCL2,CCL5,AGER,AGT,SIRT1…
GO:BP	response to other organism	GO:0051707	false	4.0957709533504176e-63	62.38766433828159	1548	1163	265	21031	ESR1,TP53,NOD2,PPARG,MEFV,ACE,PTPN22,FCGR2B,GATA1,CAV1,CDH1,TREX1,F12,APOE,TREM2,HAMP,TNF,TBX21,IL13,CCL11,TGFB1,EP300,AKT1,FGFR2,IL23R,HLA-DRB1,IRGM,IL10,ATG16L1,INS,ABCC8,SFTPD,TNIP1,IRF5,ITGAM,BANK1,BLK,IFIH1,TNFAIP3,C4A,LEP,PCSK1,SNCA,CASP8,RNASEL,CR2,PTPN2,NOTCH2,BCL2,C1QA,CCL20,TYK2,RASGRP1,PTGS2,IL1B,CASP3,CRP,IL4,IL6,MMP9,NOS2,CCL2,CCL5,HP,PARP1,NQO1,GATA3,HRAS,NOTCH1,PHB,STAT1,PPM1D,IL12…
GO:BP	positive regulation of protein phosphorylation	GO:0001934	false	1.2040096385065988e-62	61.91937003638926	603	1163	160	21031	TP53,NOD2,APP,HNF1A,GATA1,ERBB2,CAV1,HTR2A,TREM2,PSEN1,TNF,IL5,IL13,AKT1,KRAS,IL23R,HLA-DRB1,IRGM,INS,INSR,BANK1,FGFR3,CCND1,LEP,LEPR,WNT1,SNCA,CARD14,BRAF,BCL2,FGFR1,RASGRP1,STK11,PTGS2,IL1B,BDNF,IL4,IL6,MMP9,CCL5,AGER,AGT,SIRT1,CDKN1B,FGF3,FLT1,HRAS,IGF1,PHB,FBXW7,IL12B,CRH,IFNG,EDN1,ADIPOQ,EGFR,NGF,HDAC2,TNFSF11,PARK7,PINK1,VEGFA,TGFBR2,FGF4,IL6ST,TNFRSF1A,ITGB3,GPNMB,RB1CC1,IGF2,IFNB1,PDPK1,N…
GO:BP	regulation of catalytic activity	GO:0050790	false	1.5167156498560419e-62	61.819095832050245	1227	1163	232	21031	ESR1,TP53,PPARG,MEFV,PTEN,APP,PTPN22,LRP5,ERBB2,CAV1,CDKN2A,HTR2A,GSK3B,APOE,MAPT,TREM2,PSEN1,TNF,CCL11,AKT1,FGFR2,IL23R,HLA-DRB1,IRGM,INS,INSR,IRS2,ITGAM,FGFR3,CCND1,LEP,VDR,SNCA,STAT3,CARD14,APC,CASP8,CYCS,FGFR1,SOD1,MAPK8IP1,RASGRP1,BLM,STK11,IL1B,IL4,MMP9,CCL5,AGER,AGT,SIRT1,HP,CDKN1B,PARP1,FLT1,HRAS,IGF1,NOTCH1,PHB,FBXW7,RB1,IL12B,S100A10,IFNG,EDN1,EDNRA,NOS3,ADIPOQ,EGFR,HMGB1,SIRT3,PTH,TNFS…
GO:BP	regulation of cellular biosynthetic process	GO:0031326	false	2.883478288913731e-62	61.54008331425151	5781	1163	587	21031	ESR1,PIK3CA,BRCA1,BRCA2,TP53,NOD2,HNF4A,PAX4,PPP1R3A,PPARG,MEFV,AR,PTEN,AKT2,ACE,APP,PTPN22,GCK,IRS1,HNF1A,ATM,FCGR2B,POMC,LRP5,GATA1,CHEK2,ERBB2,BRIP1,CAV1,CDH1,NEUROD1,HNF1B,CDKN2A,TREX1,F12,ALDH2,HTR2A,ADAM10,GSK3B,HFE,APOE,MAPT,TREM2,PSEN1,HAMP,TNF,TBX21,IL5,IL13,TGFB1,LDLR,KCNH2,EP300,AKT1,FGFR2,KRAS,IL23R,HLA-DRB1,IRGM,IL10,SLC6A4,INS,HMGA1,INSR,PDX1,ENPP1,ABCC8,TCF7L2,WFS1,IRS2,HMOX1,SFTPD…
GO:BP	regulation of biosynthetic process	GO:0009889	false	3.116189754258265e-62	61.50637610468428	5813	1163	589	21031	ESR1,PIK3CA,BRCA1,BRCA2,TP53,NOD2,HNF4A,PAX4,PPP1R3A,PPARG,MEFV,AR,PTEN,AKT2,ACE,APP,PTPN22,GCK,IRS1,HNF1A,ATM,FCGR2B,POMC,LRP5,GATA1,CHEK2,ERBB2,BRIP1,CAV1,CDH1,NEUROD1,HNF1B,CDKN2A,TREX1,F12,ALDH2,HTR2A,ADAM10,GSK3B,HFE,APOE,MAPT,TREM2,PSEN1,HAMP,TNF,TBX21,IL5,IL13,TGFB1,LDLR,KCNH2,EP300,AKT1,FGFR2,KRAS,IL23R,HLA-DRB1,IRGM,IL10,SLC6A4,INS,HMGA1,INSR,PDX1,ENPP1,ABCC8,TCF7L2,WFS1,IRS2,HMOX1,SFTPD…
GO:BP	positive regulation of phosphorylation	GO:0042327	false	3.4450053327829783e-62	61.46281010147873	630	1163	163	21031	TP53,NOD2,AR,APP,HNF1A,GATA1,ERBB2,CAV1,HTR2A,MAPT,TREM2,PSEN1,TNF,IL5,IL13,AKT1,KRAS,IL23R,HLA-DRB1,IRGM,INS,INSR,BANK1,FGFR3,CCND1,LEP,LEPR,WNT1,SNCA,CARD14,BRAF,BCL2,FGFR1,RASGRP1,STK11,PTGS2,IL1B,BDNF,IL4,IL6,MMP9,CCL5,AGER,AGT,SIRT1,CDKN1B,FGF3,FLT1,HRAS,IGF1,PHB,FBXW7,IL12B,CRH,IFNG,EDN1,ADIPOQ,EGFR,NGF,HDAC2,TNFSF11,PARK7,PINK1,VEGFA,TGFBR2,FGF4,IL6ST,TNFRSF1A,ITGB3,GPNMB,RB1CC1,IGF2,IFNB1…
GO:BP	response to cytokine	GO:0034097	false	8.42813832553505e-62	61.07426834521349	932	1163	199	21031	BRCA1,TP53,PPARG,MEFV,APP,IRS1,KCNJ11,CAV1,SLC2A4,TREX1,ADAM10,GSK3B,TREM2,TNF,IL5,IL13,CCL11,AKT1,IL23R,IRGM,PDX1,IRF5,IFIH1,STAT4,TNFAIP3,LEP,LEPR,PCSK1,COL1A1,SMAD4,SNCA,STAT3,CARD14,CASP8,PTPN2,BCL2,BBS4,MKKS,CCL20,PTGIS,TYK2,PTGS2,IL1B,CASP3,ICAM1,IL4,IL6,NOS2,CCL2,CCL5,SIRT1,GATA3,NOTCH1,PHB,STAT1,IL12B,MTHFR,IFNG,EDN1,ADIPOQ,TRPV1,PIK3R1,MMP2,TNFSF11,PRKN,FGF4,IL6ST,TNFRSF1A,CXCL1,IFNB1,RE…
GO:BP	tube morphogenesis	GO:0035239	false	1.0454553267810063e-61	60.980694520232255	872	1163	192	21031	ESR1,PIK3CA,BRCA1,PPARG,AR,ACE,LRP5,ERBB2,CAV1,HNF1B,APOE,PSEN1,TNF,CCL11,TGFB1,LDLR,AKT1,FGFR2,KRAS,IL10,ABCC8,HMOX1,ETS1,TNFAIP3,LEP,LEPR,VDR,WNT1,SMAD4,STAT3,CASP8,NOTCH2,BCL2,BBS4,MKKS,PTGIS,FGFR1,PTGS2,IL1B,CASP3,IL6,CCL2,AGT,SIRT1,FLT1,FN1,GATA3,FOXA1,NOTCH1,FBXW7,STAT1,TBX3,IL12B,NR3C1,MTHFR,EDN1,EDNRA,NOS3,EGFR,MMP2,VEGFA,AGTR1,HOXB13,CTNNB1,TGFBR2,ITGB3,GPNMB,ITGA2B,PDPK1,PRDM1,GATA4,NKX…
GO:BP	regulation of cell motility	GO:2000145	false	1.1196472599973277e-61	60.95091877837051	996	1163	206	21031	NOD2,PPARG,PTEN,AKT2,ACE,APP,PTPN22,ATM,CAV1,CDH1,ADAM10,APOE,TREM2,TNF,CCL11,TGFB1,AKT1,INS,INSR,ABCC8,IRS2,HMOX1,ETS1,COL1A1,STAT3,APC,BRAF,PLAU,BCL2,BBS4,MKKS,CCL20,FGFR1,BBS1,PTGS2,IL1B,ICAM1,IL4,IL6,MMP9,CCL2,CCL5,AGER,AGT,SIRT1,CDKN1B,FGF3,FLT1,FN1,GATA3,HRAS,IGF1,MDM2,NOTCH1,FBXW7,IFNG,EDN1,NOS3,ADIPOQ,EGFR,PIK3R1,HDAC2,HMGB1,MMP2,LBP,DRD2,CYP19A1,VEGFA,TGFBR2,FGF4,ITGB3,GPNMB,DRD1,ITGA2B,…
GO:BP	response to extracellular stimulus	GO:0009991	false	2.083587570195175e-61	60.68118824204936	525	1163	148	21031	TP53,NOD2,MC4R,PPARG,ACE,POMC,BRIP1,CAV1,F5,HFE,APOE,TNF,TGFB1,LDLR,EP300,AKT1,SLC6A4,PDX1,LEP,PCSK1,UCP3,COL1A1,VDR,BCL2,BBS4,MKKS,PTGS2,NPY,SIRT1,NQO1,MDM2,STAT1,PPM1D,MTHFR,PPARGC1A,UCP2,ADIPOQ,EGFR,TRPV1,CNR1,LPL,PTH,TH,ERCC1,KL,AKR1C3,IGF1R,CPT1A,GATA4,SRD5A1,PRKCB,CAT,SREBF2,BAX,SOD2,BECN1,ACSL1,FOXO3,CD40,ADM,FOS,A2M,MPO,SORL1,EPO,ADRB2,LRRK2,COMT,CLEC16A,GCGR,ACACB,PRKAA1,SREBF1,SPP1,HSD1…
GO:BP	chemical homeostasis	GO:0048878	false	4.517868792511598e-61	60.34506638596892	1031	1163	209	21031	PIK3CA,HNF4A,PPARG,ACE,APP,GCK,IRS1,KCNJ11,HNF1A,POMC,LRP5,CAV1,NEUROD1,SLC2A4,HTR2A,HFE,APOE,TREM2,PSEN1,HAMP,IL13,CCL11,TGFB1,LDLR,KCNH2,AKT1,HLA-DRB1,INS,ADCY5,INSR,PDX1,ENPP1,SLC2A2,ABCC8,TCF7L2,WFS1,IRS2,HMOX1,SFTPD,LEP,LEPR,VDR,SMAD4,SNCA,STAT3,PTPN2,LIPC,BCL2,FGFR1,SOD1,STK11,ICAM1,IL6,CCL5,AGER,AGT,SIRT1,FOXA1,FBXW7,CRH,DISC1,IFNG,PPARGC1A,EDN1,EDNRA,UCP2,ADIPOQ,TRPV1,PIK3R1,CNR1,LPL,PTH,…
GO:BP	multicellular organismal-level homeostasis	GO:0048871	false	9.482884236927116e-61	60.023059551093255	806	1163	183	21031	PIK3CA,BARD1,NOD2,MC4R,HNF1A,GATA1,CAV1,NEUROD1,HTR2A,HFE,APOE,HAMP,TNF,IL13,TGFB1,AKT1,KRAS,ABCC8,WFS1,HMOX1,SFTPD,ETS1,TNFAIP3,LEP,LEPR,STAT3,APC,PTPN2,BCL2,BBS4,MKKS,SOD1,BBS1,FANCC,STK11,PTGS2,IL1B,CASP3,IL4,IL6,SIRT1,GATA3,NOTCH1,RB1,STAT1,BAP1,PPARGC1A,NOS3,UCP2,ADIPOQ,EGFR,TRPV1,HMGB1,CNR1,PTH,TNFSF11,DRD2,VEGFA,CTNNB1,ITGB3,DRD1,IGF1R,ADAR,CALCA,BAX,SOD2,ACSL1,FOXO3,EDNRB,HADH,IL18,SORL1,…
GO:BP	gland development	GO:0048732	false	1.3686789643665104e-60	59.86369840749377	454	1163	137	21031	ESR1,PIK3CA,BRCA2,AR,AKT2,HNF1A,ATM,LRP5,CAV1,CDH1,HNF1B,PSEN1,TNF,CCL11,TGFB1,AKT1,FGFR2,IL10,INSR,PDX1,IRS2,TNFAIP3,CCND1,PCSK1,VDR,WNT1,SMAD4,BRAF,NOTCH2,BCL2,FGFR1,SOD1,STK11,IL6,CDKN1B,GATA3,FOXA1,NOTCH1,FBXW7,TBX3,CRH,NR3C1,EDN1,EDNRA,UCP2,EGFR,MMP2,TNFSF11,DRD2,CYP19A1,VEGFA,HOXB13,CTNNB1,TGFBR2,RB1CC1,IGF2,CPT1A,NKX3-1,SRD5A1,SLC29A1,BAX,SOD2,HK2,CCKBR,NR5A1,PITX2,ERBB4,JAK2,MST1,NCOA1,TP…
GO:BP	response to nutrient levels	GO:0031667	false	1.4318308185352698e-60	59.84410829412117	496	1163	143	21031	TP53,NOD2,MC4R,PPARG,ACE,POMC,BRIP1,CAV1,F5,HFE,APOE,TNF,TGFB1,LDLR,EP300,AKT1,SLC6A4,PDX1,LEP,PCSK1,UCP3,COL1A1,VDR,BCL2,BBS4,MKKS,PTGS2,NPY,SIRT1,NQO1,MDM2,STAT1,PPM1D,MTHFR,PPARGC1A,UCP2,ADIPOQ,EGFR,TRPV1,CNR1,LPL,PTH,TH,ERCC1,KL,AKR1C3,IGF1R,CPT1A,GATA4,SRD5A1,PRKCB,CAT,SREBF2,BAX,SOD2,BECN1,ACSL1,FOXO3,CD40,ADM,FOS,A2M,MPO,SORL1,EPO,ADRB2,LRRK2,COMT,CLEC16A,GCGR,ACACB,PRKAA1,SREBF1,SPP1,HSD1…
GO:BP	negative regulation of signaling	GO:0023057	false	2.3294247383535314e-60	59.632751316658464	1398	1163	246	21031	ESR1,BRCA1,TP53,NOD2,FBN1,PPARG,MEFV,AR,PTEN,PTPN22,IRS1,KCNJ11,ATM,FCGR2B,GATA1,CAV1,NEUROD1,TREX1,HTR2A,GSK3B,APOE,MAPT,TREM2,PSEN1,TNF,LDLR,AKT1,IRGM,IL10,SLC6A4,INS,PDX1,ENPP1,ABCC8,TCF7L2,WFS1,HMOX1,TNIP1,BANK1,TNFAIP3,LEP,WNT1,SMAD4,SNCA,APC,CASP8,PTPN2,BCL2,MAPK8IP1,STK11,PTGS2,OPRM1,IL1B,BDNF,ICAM1,IL4,IL6,MMP9,CCL5,AGER,AGT,SIRT1,PARP1,GATA3,IGF1,MDM2,NOTCH1,PHB,FBXW7,RB1,STAT1,IL12B,CRH…
GO:BP	negative regulation of cell communication	GO:0010648	false	1.0150893250163299e-59	58.99349573937167	1398	1163	245	21031	ESR1,BRCA1,TP53,NOD2,FBN1,PPARG,MEFV,AR,PTEN,PTPN22,IRS1,KCNJ11,ATM,FCGR2B,GATA1,CAV1,NEUROD1,TREX1,HTR2A,GSK3B,APOE,MAPT,TREM2,PSEN1,TNF,AKT1,IRGM,IL10,SLC6A4,INS,PDX1,ENPP1,ABCC8,TCF7L2,WFS1,HMOX1,TNIP1,BANK1,TNFAIP3,LEP,WNT1,SMAD4,SNCA,APC,CASP8,PTPN2,BCL2,MAPK8IP1,STK11,PTGS2,OPRM1,IL1B,BDNF,ICAM1,IL4,IL6,MMP9,CCL5,AGER,AGT,SIRT1,PARP1,GATA3,IGF1,MDM2,NOTCH1,PHB,FBXW7,RB1,STAT1,IL12B,CRH,EDN1…
GO:BP	positive regulation of transport	GO:0051050	false	1.1909748049540168e-59	58.92409742591032	844	1163	186	21031	NOD2,PPARG,AKT2,PTPN22,GCK,IRS1,HNF1A,FCGR2B,GATA1,CAV1,CDH1,GSK3B,HFE,APOE,TREM2,PSEN1,TNF,IL13,KCNH2,EP300,AKT1,HLA-DRB1,SLC6A4,INS,CAPN10,INSR,PDX1,SLC2A2,ABCC8,TCF7L2,WFS1,IRS2,SFTPD,ITGAM,BLK,C4A,LEP,PCSK1,SMAD4,SNCA,BRAF,RNASEL,NR0B2,FGFR1,SOD1,STK11,PTGS2,IL1B,IL4,CCL2,CCL5,SIRT1,IGF1,MDM2,CRH,S100A10,IFNG,EDN1,EDNRA,ADIPOQ,EGFR,PIK3R1,C4B,SIRT3,PTH,TNFSF11,DRD2,ATP13A2,PRKN,PINK1,CYP19A1,…
GO:BP	behavior	GO:0007610	false	1.1952325424630928e-59	58.92254759088029	662	1163	164	21031	TP53,MC4R,PTEN,ACE,APP,SLC2A4,HTR2A,APOE,MAPT,TREM2,PSEN1,CCL11,LDLR,EP300,AKT1,KRAS,SLC6A4,INS,ADCY5,INSR,ABCC8,WFS1,AGRP,LEP,LEPR,SNCA,STAT3,BRAF,BCL2,BBS4,MKKS,SOD1,BBS1,PTGS2,NPY,OPRM1,BDNF,CASP3,AGER,PARP1,CRH,NR3C1,KCNK2,EGFR,NGF,TRPV1,HDAC2,CRBN,CNR1,PARK7,DRD2,PRKN,SLC18A2,TH,DRD1,CHRNA5,CPT1A,GRIN2B,TACR1,NCOR1,CALCA,PMCH,CHRNA3,GABRG2,NPY2R,RELN,S100B,SNAP25,SOD2,NPY5R,TACR3,GRIK2,EDNRB…
GO:BP	regulation of cell migration	GO:0030334	false	1.8695189525780686e-59	58.72827012775055	934	1163	196	21031	NOD2,PPARG,PTEN,AKT2,ACE,APP,PTPN22,ATM,CAV1,CDH1,ADAM10,APOE,TREM2,TNF,CCL11,TGFB1,AKT1,INS,INSR,ABCC8,IRS2,HMOX1,ETS1,COL1A1,STAT3,APC,BRAF,PLAU,BCL2,CCL20,FGFR1,PTGS2,IL1B,ICAM1,IL4,IL6,MMP9,CCL2,CCL5,AGER,AGT,SIRT1,CDKN1B,FGF3,FLT1,FN1,GATA3,HRAS,IGF1,MDM2,NOTCH1,FBXW7,IFNG,EDN1,NOS3,ADIPOQ,EGFR,PIK3R1,HDAC2,HMGB1,MMP2,LBP,DRD2,CYP19A1,VEGFA,TGFBR2,FGF4,ITGB3,GPNMB,DRD1,ITGA2B,IGF1R,TACR1,PDP…
GO:BP	secretion	GO:0046903	false	2.7562104656515047e-59	58.559687622547735	963	1163	199	21031	HNF4A,MC4R,PPARG,ACE,GCK,IRS1,KCNJ11,HNF1A,FCGR2B,POMC,LRP5,GATA1,CAV1,NEUROD1,HNF1B,CPE,HTR2A,HFE,APOE,TREM2,PSEN1,TNF,IL13,HLA-DRB1,SLC6A4,INS,ADCY5,CAPN10,PDX1,SLC2A2,ABCC8,TCF7L2,IRS2,ITGAM,BLK,CCND1,LEP,PCSK1,VDR,SMAD4,SNCA,BRAF,NR0B2,FGFR1,RASGRP1,PTGS2,OPRM1,IL1B,IL4,IL6,NOS2,CCL5,AGT,GATA3,IGF1,NOTCH1,TBX3,IL12B,CRH,S100A10,IFNG,EDN1,UCP2,ADIPOQ,EGFR,TRPV1,CNR1,SIRT3,TNFSF11,PARK7,DRD2,AT…
GO:BP	lymphocyte activation	GO:0046649	false	5.099327261175231e-59	58.292487115280665	783	1163	178	21031	PIK3CA,TP53,NOD2,PTPN22,ATM,FCGR2B,ERBB2,CAV1,CDKN2A,TREX1,HFE,PSEN1,TBX21,IL5,IL13,TGFB1,EP300,AKT1,IL23R,HLA-DRB1,IL10,INS,IRS2,SFTPD,CTLA4,BANK1,STAT4,TNFAIP3,LEP,LEPR,WNT1,STAT3,CASP8,BRAF,CR2,PTPN2,NOTCH2,BCL2,TYK2,SOD1,MAPK8IP1,FANCD2,RASGRP1,STK11,IL1B,CASP3,ICAM1,IL4,IL6,CCL2,CCL5,AGER,GATA3,IGF1,PHB,IL12B,IFNG,PIK3R1,FANCA,TNFSF4,HMGB1,TNFSF11,CTNNB1,TGFBR2,ERCC1,IL6ST,GPNMB,IGF2,IFNB1,T…
GO:BP	regulation of cell activation	GO:0050865	false	9.941419489982488e-59	58.0025516002453	616	1163	157	21031	PIK3CA,NOD2,PTPN22,ATM,FCGR2B,ERBB2,CAV1,CDKN2A,TREX1,HFE,APOE,TREM2,HAMP,TNF,TBX21,IL5,IL13,TGFB1,LDLR,AKT1,IL23R,HLA-DRB1,IRGM,IL10,IRS2,SFTPD,CTLA4,BANK1,TNFAIP3,LEP,SNCA,BRAF,PTPN2,BCL2,TYK2,SOD1,MAPK8IP1,FANCD2,RASGRP1,IL1B,CASP3,IL4,IL6,CCL2,CCL5,AGER,FN1,GATA3,IGF1,IL12B,IFNG,NOS3,FANCA,TNFSF4,HMGB1,CNR1,LBP,TNFSF11,CTNNB1,TGFBR2,IL6ST,GPNMB,IGF2,IFNB1,TACR1,PDPK1,PLA2G4A,CNR2,CBFB,PRDM1,A…
GO:BP	regulation of leukocyte activation	GO:0002694	false	4.600148478395455e-58	57.33722815042557	561	1163	149	21031	PIK3CA,NOD2,PTPN22,ATM,FCGR2B,ERBB2,CAV1,CDKN2A,TREX1,HFE,TREM2,HAMP,TNF,TBX21,IL5,IL13,TGFB1,LDLR,AKT1,IL23R,HLA-DRB1,IRGM,IL10,IRS2,SFTPD,CTLA4,BANK1,TNFAIP3,LEP,SNCA,BRAF,PTPN2,BCL2,TYK2,SOD1,MAPK8IP1,FANCD2,RASGRP1,IL1B,CASP3,IL4,IL6,CCL2,CCL5,AGER,FN1,GATA3,IGF1,IL12B,IFNG,FANCA,TNFSF4,HMGB1,CNR1,LBP,TNFSF11,CTNNB1,TGFBR2,IL6ST,GPNMB,IGF2,IFNB1,TACR1,PDPK1,PLA2G4A,CNR2,CBFB,PRDM1,AIF1,FOXO3,…
GO:BP	positive regulation of cell differentiation	GO:0045597	false	6.027287599119853e-58	57.21987808516545	864	1163	186	21031	PAX4,PPARG,AR,ACE,LRP5,GATA1,NEUROD1,HTR2A,GSK3B,MAPT,TREM2,TNF,IL5,IL13,TGFB1,AKT1,KRAS,IL23R,HLA-DRB1,IL10,INS,TCF7L2,ETS1,COL1A1,VDR,SMAD4,STAT3,CASP8,BRAF,NOTCH2,BCL2,FGFR1,RASGRP1,STK11,PTGS2,OPRM1,IL1B,BDNF,IL4,IL6,AGER,AGT,SIRT1,PARP1,FN1,GATA3,FOXA1,IGF1,MDM2,NOTCH1,RB1,STAT1,NCOA3,IL12B,DISC1,IFNG,EDN1,ADIPOQ,EGFR,NGF,HDAC2,TNFSF4,HMGB1,LPL,TNFSF11,DRD2,VEGFA,AGTR1,CTNNB1,TGFBR2,IL6ST,MS…
GO:BP	regulation of macromolecule biosynthetic process	GO:0010556	false	7.485872215736808e-58	57.12575759058976	5654	1163	569	21031	ESR1,PIK3CA,BRCA1,BRCA2,TP53,NOD2,HNF4A,PAX4,PPP1R3A,PPARG,MEFV,AR,PTEN,AKT2,ACE,APP,PTPN22,GCK,IRS1,HNF1A,ATM,FCGR2B,POMC,LRP5,GATA1,CHEK2,ERBB2,BRIP1,CAV1,CDH1,NEUROD1,HNF1B,CDKN2A,TREX1,F12,ADAM10,GSK3B,HFE,APOE,MAPT,TREM2,PSEN1,HAMP,TNF,TBX21,IL5,IL13,TGFB1,LDLR,KCNH2,EP300,AKT1,FGFR2,KRAS,IL23R,HLA-DRB1,IRGM,IL10,SLC6A4,INS,HMGA1,INSR,PDX1,ENPP1,ABCC8,TCF7L2,WFS1,IRS2,HMOX1,SFTPD,TNIP1,ETS1,…
GO:BP	positive regulation of catalytic activity	GO:0043085	false	1.2164407783508694e-57	56.91490902957039	773	1163	175	21031	ESR1,PPARG,MEFV,PTEN,ERBB2,CAV1,CDKN2A,HTR2A,GSK3B,APOE,MAPT,TREM2,PSEN1,TNF,CCL11,AKT1,FGFR2,IL23R,HLA-DRB1,IRGM,INS,INSR,ITGAM,FGFR3,CCND1,LEP,VDR,SNCA,STAT3,CARD14,CASP8,CYCS,FGFR1,SOD1,RASGRP1,STK11,IL1B,IL4,CCL5,AGER,AGT,SIRT1,FLT1,HRAS,IGF1,PHB,FBXW7,IL12B,S100A10,IFNG,EDN1,EDNRA,NOS3,ADIPOQ,EGFR,HMGB1,SIRT3,PTH,TNFSF11,PARK7,PINK1,VEGFA,AGTR1,FGFR4,TGFBR2,ITGB3,DRD1,GRIN2B,PDPK1,NKX3-1,CAL…
GO:BP	MAPK cascade	GO:0000165	false	3.895481445177898e-57	56.4094388599265	745	1163	171	21031	NOD2,PPARG,AR,APP,PTPN22,FCGR2B,ERBB2,CAV1,HTR2A,APOE,TREM2,TNF,CCL11,FGFR2,KRAS,HLA-DRB1,INS,INSR,TNIP1,BANK1,FGFR3,LEP,SMAD4,BRAF,PTPN2,NOTCH2,CCL20,FGFR1,SOD1,MAPK8IP1,RASGRP1,OPRM1,IL1B,ICAM1,IL6,CCL2,CCL5,AGER,AGT,FLT1,FN1,HRAS,IGF1,NOTCH1,PHB,FBXW7,EDN1,ADIPOQ,EGFR,HMGB1,SIRT3,TNFSF11,DRD2,PRKN,PINK1,VEGFA,CTNNB1,FGFR4,FGF4,ITGB3,GPNMB,RB1CC1,IGF2,KL,NPPA,IGF1R,NCOR1,IKBKB,BECN1,NPY5R,CD40,…
GO:BP	negative regulation of developmental process	GO:0051093	false	4.566625617478271e-57	56.34040459139891	928	1163	192	21031	TP53,FBN1,PPARG,PTEN,APP,FCGR2B,LRP5,GATA1,ERBB2,CAV1,CDH1,HNF1B,CDKN2A,PDCD1,GSK3B,MAPT,TREM2,PSEN1,TNF,TBX21,IL13,CCL11,TGFB1,LDLR,KRAS,SLC6A4,ENPP1,ABCC8,CTLA4,FGFR3,CCND1,LEP,WNT1,SMAD4,STAT3,PTPN2,BCL2,SOD1,STK11,IL1B,BDNF,CRP,IL4,IL6,MMP9,SIRT1,CDKN1B,PARP1,FGF3,GATA3,FOXA1,IGF1,NOTCH1,FBXW7,PTHLH,RB1,STAT1,TBX3,KCNK2,IFNG,NOS3,ADIPOQ,EGFR,TRPV1,PIK3R1,HDAC2,TNFSF4,HMGB1,PTH,PRKN,PINK1,VEGF…
GO:BP	immune response	GO:0006955	false	7.63849728651871e-57	56.11699207131478	1988	1163	295	21031	ESR1,PIK3CA,TP53,NOD2,PPARG,MEFV,APP,PTPN22,DNASE1,FCGR2B,GATA1,CAV1,TREX1,PDCD1,F12,HFE,APOE,TREM2,PSEN1,HAMP,TNF,TBX21,IL5,IL13,CCL11,TGFB1,EP300,AKT1,IL23R,HLA-DRB1,IRGM,IL10,INS,ENPP1,SFTPD,TNIP1,CTLA4,ETS1,IRF5,ITGAM,BANK1,BLK,IFIH1,STAT4,TNFAIP3,C4A,LEP,SNCA,STAT3,CASP8,BRAF,CR2,PTPN2,NOTCH2,BCL2,C1QA,CCL20,TYK2,RASGRP1,STK11,IL1B,CRP,ICAM1,IL4,IL6,NOS2,CCL2,CCL5,AGER,SIRT1,PARP1,NQO1,GATA3…
GO:BP	organonitrogen compound metabolic process	GO:1901564	false	8.7263162165838e-57	56.059169053482	5986	1163	588	21031	PIK3CA,BARD1,BRCA1,BRCA2,TP53,NOD2,HNF4A,PPARG,MEFV,PTEN,AKT2,ACE,APP,PTPN22,GCK,HNF1A,ATM,MMP1,LRP5,GATA1,CHEK2,ERBB2,CAV1,CDH1,CDKN2A,TREX1,F12,CPE,ALDH2,HTR2A,ADAM10,GSK3B,HFE,APOE,MAPT,TREM2,PSEN1,HAMP,SLC22A4,TNF,TBX21,IL5,IL13,CCL11,LDLR,EP300,AKT1,FGFR2,KRAS,IL23R,HLA-DRB1,IRGM,IL10,ATG16L1,INS,ADCY5,CAPN10,INSR,ENPP1,CDKAL1,TCF7L2,WFS1,HMOX1,TNIP1,ITGAM,BANK1,BLK,IFIH1,TNFAIP3,FGFR3,CCND1…
GO:BP	localization	GO:0051179	false	2.069495127617113e-56	55.6841355917573	5520	1163	557	21031	ESR1,PIK3CA,BARD1,BRCA1,BRCA2,TP53,NOD2,HNF4A,FBN1,MC4R,PPARG,AR,PTEN,AKT2,ACE,APP,PTPN22,GCK,IRS1,KCNJ11,HNF1A,ATM,FCGR2B,POMC,LRP5,GATA1,ERBB2,CAV1,CDH1,NEUROD1,SLC2A4,HNF1B,CDKN2A,TREX1,CPE,GABRA2,HTR2A,ADAM10,GSK3B,HFE,APOE,MAPT,TREM2,PSEN1,HAMP,SLC22A4,TNF,IL13,TGFB1,LDLR,KCNH2,EP300,AKT1,HLA-DRB1,IRGM,IL10,ATG16L1,SLC6A4,INS,ADCY5,CAPN10,INSR,PDX1,ENPP1,SLC2A2,ABCC8,TCF7L2,WFS1,IRS2,SFTPD,I…
GO:BP	circulatory system process	GO:0003013	false	2.382048861202413e-56	55.623049334401124	592	1163	151	21031	PIK3CA,PPARG,AR,ACE,POMC,LRP5,CAV1,SLC2A4,TREX1,F5,HTR2A,APOE,TNF,KCNH2,SLC6A4,INS,INSR,ABCC8,LEP,LEPR,COL1A2,BBS4,MKKS,SOD1,SCN10A,PTGS2,NPY,CRP,NOS2,AGER,AGT,MDM2,STAT1,CRH,EDN1,EDNRA,NOS3,ADIPOQ,EGFR,TRPV1,MMP2,CNR1,DRD2,TH,VEGFA,AGTR1,KL,NPPA,DRD1,KNG1,TACR1,GATA4,CALCA,HTR7,SLC29A1,PTGS1,SOD2,TACR3,EDNRB,ATP2A2,ADM,PLN,BIN1,EPO,REN,ADRB2,GJA5,SCN5A,TBX5,ABCC1,LPA,GCGR,GLP1R,KCNQ1,MTNR1B,NOS1…
GO:BP	regulation of MAPK cascade	GO:0043408	false	5.899300856562131e-56	55.229199454820346	643	1163	157	21031	NOD2,PPARG,AR,APP,PTPN22,FCGR2B,ERBB2,CAV1,HTR2A,APOE,TREM2,TNF,CCL11,FGFR2,HLA-DRB1,INS,INSR,TNIP1,BANK1,FGFR3,LEP,SMAD4,BRAF,PTPN2,NOTCH2,CCL20,FGFR1,SOD1,MAPK8IP1,RASGRP1,OPRM1,IL1B,ICAM1,IL6,CCL2,CCL5,AGER,AGT,FLT1,FN1,HRAS,IGF1,NOTCH1,PHB,FBXW7,EDN1,ADIPOQ,EGFR,HMGB1,SIRT3,TNFSF11,DRD2,PRKN,PINK1,VEGFA,CTNNB1,FGFR4,FGF4,ITGB3,GPNMB,RB1CC1,IGF2,KL,NPPA,IGF1R,NCOR1,NPY5R,CD40,GRIK2,ABCA7,EPO,R…
GO:BP	negative regulation of metabolic process	GO:0009892	false	1.3248185970144867e-55	54.877843584149105	3455	1163	411	21031	ESR1,PIK3CA,BARD1,BRCA1,TP53,NOD2,HNF4A,PAX4,PPARG,MEFV,AR,PTEN,ACE,APP,PTPN22,GCK,HNF1A,ATM,FCGR2B,POMC,LRP5,GATA1,BRIP1,CAV1,HNF1B,CDKN2A,ADAM10,GSK3B,HFE,APOE,MAPT,TREM2,PSEN1,HAMP,TNF,TBX21,IL13,TGFB1,LDLR,EP300,AKT1,FGFR2,IL23R,HLA-DRB1,IRGM,IL10,INS,HMGA1,PDX1,ENPP1,TCF7L2,WFS1,IRS2,HMOX1,SFTPD,ITGAM,BANK1,TNFAIP3,CCND1,LEP,LEPR,VDR,WNT1,SMAD4,SNCA,STAT3,APC,RNASEL,NR0B2,ETV6,PLAU,PTPN2,NOT…
GO:BP	regulation of cell development	GO:0060284	false	1.508672205188114e-55	54.8214051107495	849	1163	181	21031	TP53,FBN1,PPARG,PTEN,ACE,FCGR2B,GATA1,ERBB2,CDH1,CDKN2A,GSK3B,MAPT,TREM2,PSEN1,TNF,TBX21,IL5,CCL11,TGFB1,LDLR,AKT1,KRAS,IL23R,HLA-DRB1,IL10,INS,ABCC8,CTLA4,ETS1,SMAD4,STAT3,CASP8,BRAF,PTPN2,NOTCH2,BCL2,SOD1,FANCD2,RASGRP1,STK11,OPRM1,IL1B,BDNF,IL4,IL6,AGER,FN1,GATA3,IGF1,NOTCH1,FBXW7,PTHLH,RB1,STAT1,IL12B,DISC1,S100A10,IFNG,ADIPOQ,EGFR,NGF,TRPV1,PIK3R1,FANCA,HDAC2,TNFSF4,HMGB1,TNFSF11,DRD2,VEGFA,…
GO:BP	cellular response to peptide	GO:1901653	false	1.958034468724316e-55	54.70817966725964	364	1163	118	21031	PIK3CA,TP53,NOD2,HNF4A,FBN1,PPARG,AKT2,ACE,APP,PTPN22,GCK,IRS1,FCGR2B,BRIP1,CAV1,SLC2A4,GSK3B,TREM2,PSEN1,TNF,TGFB1,AKT1,INS,CAPN10,INSR,ENPP1,IRS2,LEP,WNT1,STAT3,APC,PTPN2,TYK2,BACE1,IDE,IL1B,ICAM1,AGER,AGT,SIRT1,PARP1,HRAS,IGF1,MDM2,RB1,STAT1,EDN1,EDNRA,UCP2,ADIPOQ,PIK3R1,AGTR1,ITGB3,IGF2,IGF1R,PDPK1,SRD5A1,PRKCB,FOXO3,FOS,SORL1,ADRB2,ABCC1,ARID1B,JAK2,TLR4,GCGR,GLP1R,PTPN1,TSHR,CAMK2A,PRKAA1,S…
GO:BP	negative regulation of cellular metabolic process	GO:0031324	false	2.784900208932654e-55	54.55519036224478	3226	1163	393	21031	ESR1,PIK3CA,BARD1,BRCA1,TP53,NOD2,HNF4A,PAX4,PPARG,MEFV,AR,PTEN,ACE,APP,PTPN22,GCK,HNF1A,ATM,FCGR2B,POMC,LRP5,GATA1,BRIP1,CAV1,HNF1B,CDKN2A,ADAM10,GSK3B,HFE,APOE,MAPT,TREM2,PSEN1,HAMP,TNF,TBX21,IL13,TGFB1,LDLR,EP300,AKT1,FGFR2,IL23R,HLA-DRB1,IRGM,IL10,INS,HMGA1,PDX1,ENPP1,TCF7L2,WFS1,IRS2,HMOX1,SFTPD,ITGAM,BANK1,TNFAIP3,CCND1,LEP,LEPR,VDR,WNT1,SMAD4,SNCA,STAT3,APC,RNASEL,NR0B2,ETV6,PLAU,PTPN2,NOT…
GO:BP	negative regulation of cell population proliferation	GO:0008285	false	4.6011825386913005e-55	54.33713053700823	701	1163	163	21031	BRCA2,TP53,HNF4A,PPARG,AR,PTEN,APP,ATM,FCGR2B,GATA1,ERBB2,BRIP1,CAV1,CDKN2A,APOE,TREM2,TNF,TGFB1,FGFR2,HLA-DRB1,IL10,SLC6A4,HMGA1,PDX1,ABCC8,HMOX1,SFTPD,CTLA4,ETS1,TNFAIP3,VDR,SMAD4,STAT3,APC,PTPN2,BCL2,STK11,PTGS2,OPRM1,IL1B,CASP3,CRP,IL6,CCL2,CDKN1B,FLT1,GATA3,HRAS,NOTCH1,PHB,FBXW7,PTHLH,RB1,STAT1,TBX3,BAP1,PPM1D,IL12B,KCNK2,IFNG,PPARGC1A,NOS3,ADIPOQ,NGF,DRD2,CTNNB1,GPNMB,RB1CC1,CXCL1,GABBR1,NK…
GO:BP	system process	GO:0003008	false	4.753064876086953e-55	54.32302625784194	2258	1163	315	21031	PIK3CA,NOD2,PPARG,AR,PTEN,ACE,APP,KCNJ11,HNF1A,POMC,LRP5,CAV1,NEUROD1,SLC2A4,TREX1,F5,HTR2A,GSK3B,APOE,MAPT,TREM2,PSEN1,HAMP,TNF,CCL11,LDLR,KCNH2,EP300,AKT1,KRAS,SLC6A4,INS,ADCY5,INSR,ABCC8,WFS1,HMOX1,LEP,LEPR,COL1A1,VDR,SMAD4,SNCA,BRAF,BCL2,COL1A2,BBS4,MKKS,FGFR1,SOD1,SCN10A,BBS1,PTGS2,NPY,OPRM1,PDYN,BACE1,IL1B,BDNF,CASP3,CRP,NOS2,CCL2,AGER,AGT,CDKN1B,PARP1,GATA3,IGF1,MDM2,NOTCH1,ROR1,STAT1,TBX3…
GO:BP	vasculature development	GO:0001944	false	5.466879925974766e-55	54.26226046480595	752	1163	169	21031	PIK3CA,BRCA1,PPARG,ACE,LRP5,ERBB2,CAV1,TREX1,ADAM10,APOE,PSEN1,TNF,CCL11,TGFB1,LDLR,AKT1,FGFR2,IL10,ABCC8,TCF7L2,HMOX1,ETS1,TNFAIP3,LEP,LEPR,COL1A1,STAT3,CASP8,NOTCH2,COL1A2,PTGIS,FGFR1,STK11,PTGS2,IL1B,IL6,CCL2,SIRT1,FLT1,FN1,MDM2,NOTCH1,FBXW7,STAT1,TBX3,IL12B,EDN1,EDNRA,NOS3,MMP2,VEGFA,AGTR1,HOXB13,CTNNB1,TGFBR2,ITGB3,GPNMB,ITGA2B,PDPK1,PRDM1,GATA4,NKX3-1,MYH9,CALCA,PRKCB,BAX,SOD2,HK2,CD40,TERT…
GO:BP	regulation of gene expression	GO:0010468	false	6.3928674114812514e-55	54.19430430277076	5526	1163	554	21031	ESR1,PIK3CA,BRCA1,BRCA2,TP53,NOD2,HNF4A,PAX4,PPARG,MEFV,AR,PTEN,AKT2,ACE,APP,PTPN22,HNF1A,ATM,FCGR2B,POMC,LRP5,GATA1,CHEK2,ERBB2,BRIP1,CAV1,CDH1,NEUROD1,HNF1B,CDKN2A,TREX1,F12,ADAM10,GSK3B,HFE,APOE,MAPT,TREM2,PSEN1,HAMP,TNF,TBX21,IL5,IL13,TGFB1,LDLR,KCNH2,EP300,AKT1,FGFR2,KRAS,IL23R,HLA-DRB1,IRGM,IL10,SLC6A4,INS,HMGA1,INSR,PDX1,ENPP1,ABCC8,TCF7L2,WFS1,HMOX1,SFTPD,TNIP1,ETS1,IRF5,BANK1,IFIH1,STAT4…
GO:BP	hemopoiesis	GO:0030097	false	6.582264512876875e-55	54.1816246692652	965	1163	193	21031	BRCA2,TP53,FBN1,PPARG,ACE,APP,PTPN22,ATM,FCGR2B,GATA1,ERBB2,CDKN2A,TREX1,TREM2,PSEN1,TNF,TBX21,IL5,TGFB1,EP300,FGFR2,IL23R,HLA-DRB1,IL10,CTLA4,ETS1,STAT4,LEP,LEPR,WNT1,STAT3,CASP8,BRAF,CR2,ETV6,PTPN2,NOTCH2,BCL2,SOD1,FANCD2,RASGRP1,STK11,IL1B,CASP3,IL4,IL6,MMP9,AGER,SIRT1,PARP1,GATA3,NOTCH1,FBXW7,RB1,STAT1,BAP1,IL12B,NR3C1,IFNG,UCP2,ADIPOQ,PIK3R1,FANCA,TNFSF4,HMGB1,TNFSF11,PINK1,VEGFA,CTNNB1,TGFB…
GO:BP	apoptotic signaling pathway	GO:0097190	false	8.658089857309967e-55	54.06257791120808	607	1163	151	21031	BRCA1,BRCA2,TP53,AR,ATM,FCGR2B,GATA1,CHEK2,CAV1,GSK3B,TREM2,PSEN1,TNF,EP300,AKT1,IL10,INS,PDX1,TCF7L2,WFS1,HMOX1,TNFAIP3,FGFR3,WNT1,SMAD4,CASP8,PTPN2,BCL2,CYCS,PTGIS,FGFR1,SOD1,MAPK8IP1,STK11,PTGS2,IL1B,BDNF,CASP3,ICAM1,IL4,MMP9,AGT,SIRT1,PARP1,HRAS,IGF1,MDM2,FBXW7,RB1,CRH,IFNG,NOS3,WWOX,NGF,PIK3R1,PTH,PARK7,PRKN,PINK1,CTNNB1,TNFRSF1A,RB1CC1,IFNB1,PDPK1,GATA4,NKX3-1,BAX,SOD2,BECN1,FOXO3,TERT,CLU,…
GO:BP	regulation of cytokine production	GO:0001817	false	1.2227376482386511e-54	53.912666715608616	773	1163	171	21031	BRCA1,NOD2,MEFV,APP,PTPN22,FCGR2B,POMC,TREX1,HFE,TREM2,PSEN1,TNF,TBX21,IL13,TGFB1,IL23R,HLA-DRB1,IRGM,IL10,INS,ABCC8,HMOX1,SFTPD,IRF5,BANK1,IFIH1,TNFAIP3,LEP,SMAD4,STAT3,CASP8,TYK2,FGFR1,SOD1,RASGRP1,PTGS2,IL1B,CASP3,CRP,IL4,IL6,NOS2,AGER,AGT,SIRT1,FN1,GATA3,HRAS,IGF1,PHB,STAT1,BAP1,IL12B,IFNG,ADIPOQ,PIK3R1,HDAC2,TNFSF4,HMGB1,LBP,LPL,PARK7,DRD2,IL6ST,GPNMB,IFNB1,REL,GATA4,AIF1,CALCA,F2,CD40,IL18,…
GO:BP	establishment of localization	GO:0051234	false	1.8438313172389256e-54	53.73427881286114	4881	1163	510	21031	PIK3CA,BARD1,BRCA2,TP53,NOD2,HNF4A,MC4R,PPARG,PTEN,AKT2,ACE,APP,PTPN22,GCK,IRS1,KCNJ11,HNF1A,ATM,FCGR2B,POMC,LRP5,GATA1,ERBB2,CAV1,CDH1,NEUROD1,SLC2A4,HNF1B,CDKN2A,TREX1,CPE,GABRA2,HTR2A,ADAM10,GSK3B,HFE,APOE,MAPT,TREM2,PSEN1,HAMP,SLC22A4,TNF,IL13,TGFB1,LDLR,KCNH2,EP300,AKT1,HLA-DRB1,IRGM,ATG16L1,SLC6A4,INS,ADCY5,CAPN10,INSR,PDX1,ENPP1,SLC2A2,ABCC8,TCF7L2,WFS1,IRS2,SFTPD,ITGAM,BLK,TNFAIP3,C4A,CCN…
GO:BP	regulation of defense response	GO:0031347	false	2.4892550318330527e-54	53.60393060630671	768	1163	170	21031	ESR1,NOD2,PPARG,MEFV,APP,PTPN22,ATM,DNASE1,FCGR2B,CAV1,TREX1,F12,APOE,TREM2,HAMP,TNF,IL13,LDLR,EP300,AKT1,IL23R,HLA-DRB1,IRGM,IL10,INS,TNIP1,ETS1,IFIH1,TNFAIP3,LEP,SNCA,STAT3,CASP8,PTPN2,PTGIS,SOD1,FANCD2,RASGRP1,PTGS2,IL1B,IL4,IL6,MMP9,CCL5,AGER,AGT,PARP1,GATA3,IGF1,PHB,RB1,STAT1,BAP1,IL12B,CRH,IFNG,ADIPOQ,PIK3R1,FANCA,TNFSF4,HMGB1,CNR1,LBP,LPL,TNFSF11,PARK7,DRD2,CYP19A1,AGTR1,IL6ST,TNFRSF1A,IFN…
GO:BP	cytokine production	GO:0001816	false	4.033045430601541e-54	53.39436688581573	779	1163	171	21031	BRCA1,NOD2,MEFV,APP,PTPN22,FCGR2B,POMC,TREX1,HFE,TREM2,PSEN1,TNF,TBX21,IL13,TGFB1,IL23R,HLA-DRB1,IRGM,IL10,INS,ABCC8,HMOX1,SFTPD,IRF5,BANK1,IFIH1,TNFAIP3,LEP,SMAD4,STAT3,CASP8,TYK2,FGFR1,SOD1,RASGRP1,PTGS2,IL1B,CASP3,CRP,IL4,IL6,NOS2,AGER,AGT,SIRT1,FN1,GATA3,HRAS,IGF1,PHB,STAT1,BAP1,IL12B,IFNG,ADIPOQ,PIK3R1,HDAC2,TNFSF4,HMGB1,LBP,LPL,PARK7,DRD2,IL6ST,GPNMB,IFNB1,REL,GATA4,AIF1,CALCA,F2,CD40,IL18,…
GO:BP	enzyme-linked receptor protein signaling pathway	GO:0007167	false	4.5696309401224296e-54	53.3401188737027	967	1163	192	21031	PIK3CA,TP53,HNF4A,FBN1,PPARG,AR,AKT2,IRS1,HNF1A,ERBB2,CAV1,SLC2A4,GSK3B,HFE,TGFB1,EP300,AKT1,FGFR2,INS,INSR,ENPP1,IRS2,BLK,FGFR3,SH2B1,LEP,COL1A1,WNT1,SMAD4,SNCA,STAT3,APC,BRAF,PTPN2,NOTCH2,COL1A2,TYK2,FGFR1,STK11,IDE,IL1B,BDNF,CASP3,MMP9,AGT,SIRT1,PARP1,FGF3,FLT1,GATA3,HRAS,IGF1,NOTCH1,ROR1,IL12B,ADIPOQ,EGFR,NGF,PIK3R1,HDAC2,MMP2,VEGFA,CTNNB1,FGFR4,TGFBR2,FGF4,ERCC1,IL6ST,ITGB3,IGF2,KL,NPPA,IGF1…
GO:BP	regulation of cellular component organization	GO:0051128	false	5.024409057409066e-54	53.29891501016583	2425	1163	327	21031	PIK3CA,BRCA1,TP53,NOD2,HNF4A,PPARG,MEFV,AR,PTEN,ACE,APP,PTPN22,ATM,MMP1,FCGR2B,LRP5,ERBB2,CAV1,CDH1,SLC2A4,CDKN2A,TREX1,ADAM10,GSK3B,HFE,APOE,MAPT,TREM2,PSEN1,TNF,IL5,CCL11,TGFB1,LDLR,EP300,AKT1,IRGM,IL10,INS,CAPN10,INSR,ENPP1,ABCC8,SFTPD,C4A,SH2B1,WNT1,SMAD4,SNCA,APC,BRAF,BCL2,BBS4,MKKS,FGFR1,SOD1,STK11,IL1B,BDNF,ICAM1,IL4,IL6,MMP9,CCL2,AGT,SIRT1,CDKN1B,PARP1,ESR2,FN1,GATA3,HRAS,IGF1,MDM2,NOTCH1…
GO:BP	positive regulation of programmed cell death	GO:0043068	false	9.605303285423724e-54	53.0174889178292	532	1163	140	21031	BARD1,TP53,PPARG,ACE,ATM,CAV1,NEUROD1,CDKN2A,PDCD1,HTR2A,PSEN1,TNF,TGFB1,IL10,CAPN10,HMOX1,CTLA4,IRF5,LEP,VDR,SMAD4,SNCA,APC,CASP8,PTPN2,NOTCH2,BCL2,PTGIS,SOD1,PTGS2,BACE1,CASP3,IL6,MMP9,NOS2,CCL2,CCL5,AGT,SIRT1,PARP1,NQO1,FOXA1,NOTCH1,PHB,FBXW7,IL12B,NR3C1,IFNG,ADIPOQ,WWOX,TRPV1,HMGB1,MMP2,CNR1,PARK7,CTNNB1,TNFRSF1A,AKR1C3,IFNB1,KNG1,NKX3-1,BAX,SOD2,BECN1,FOXO3,CD40,GRIK2,ATP2A2,ADM,CLU,BIN1,HLA…
GO:BP	positive regulation of cell migration	GO:0030335	false	1.0699762855187096e-53	52.97062584771899	540	1163	141	21031	AKT2,APP,ATM,CAV1,ADAM10,TREM2,TNF,CCL11,TGFB1,AKT1,INS,INSR,IRS2,HMOX1,ETS1,COL1A1,STAT3,APC,PLAU,BCL2,CCL20,FGFR1,PTGS2,IL1B,ICAM1,IL4,IL6,MMP9,CCL5,AGER,AGT,SIRT1,FLT1,FN1,GATA3,HRAS,IGF1,MDM2,NOTCH1,IFNG,EDN1,NOS3,EGFR,PIK3R1,HMGB1,MMP2,LBP,VEGFA,TGFBR2,ITGB3,GPNMB,DRD1,ITGA2B,IGF1R,TACR1,PDPK1,ATP5F1A,AIF1,RELN,SOD2,CD40,TERT,EPHA1,CCR6,IL6R,PLA2G7,JAK2,TLR4,BDKRB1,HDAC9,EPHB2,PECAM1,PLPP3,P…
GO:BP	regulation of immune response	GO:0050776	false	1.108129087776088e-53	52.955409644983646	881	1163	182	21031	ESR1,PIK3CA,NOD2,PPARG,MEFV,PTPN22,FCGR2B,CAV1,TREX1,PDCD1,HFE,APOE,TREM2,PSEN1,TNF,TBX21,EP300,AKT1,IL23R,HLA-DRB1,IRGM,IL10,INS,TNIP1,CTLA4,ITGAM,BANK1,BLK,IFIH1,TNFAIP3,C4A,LEP,CASP8,BRAF,CR2,PTPN2,BCL2,C1QA,TYK2,RASGRP1,STK11,IL1B,IL4,IL6,CCL5,AGER,SIRT1,PARP1,GATA3,HRAS,PHB,IL12B,IFNG,PIK3R1,C4B,TNFSF4,HMGB1,CNR1,LBP,PARK7,DRD2,IL6ST,IFNB1,PDPK1,PLA2G4A,ADAR,PRKCB,IKBKB,BAX,NPY5R,CD40,IL18,C…
GO:BP	leukocyte differentiation	GO:0002521	false	1.4057096367745754e-53	52.85210437787208	627	1163	152	21031	TP53,FBN1,PPARG,APP,PTPN22,ATM,FCGR2B,GATA1,ERBB2,CDKN2A,TREM2,PSEN1,TNF,TBX21,IL5,TGFB1,EP300,IL23R,HLA-DRB1,IL10,CTLA4,STAT4,LEP,LEPR,WNT1,STAT3,CASP8,BRAF,CR2,PTPN2,NOTCH2,BCL2,SOD1,FANCD2,RASGRP1,STK11,IL1B,IL4,IL6,MMP9,AGER,SIRT1,PARP1,GATA3,FBXW7,RB1,BAP1,IL12B,NR3C1,IFNG,UCP2,ADIPOQ,PIK3R1,FANCA,TNFSF4,HMGB1,TNFSF11,VEGFA,CTNNB1,TGFBR2,IL6ST,IFNB1,CBFB,PRDM1,MYH9,CALCA,BAX,GLO1,FOXO3,FOS,I…
GO:BP	phosphate-containing compound metabolic process	GO:0006796	false	1.5375042028399973e-53	52.813183688386545	2571	1163	338	21031	PIK3CA,BARD1,TP53,NOD2,PPARG,AR,PTEN,AKT2,APP,PTPN22,GCK,HNF1A,ATM,LRP5,GATA1,CHEK2,ERBB2,CAV1,CDKN2A,TREX1,HTR2A,ADAM10,GSK3B,APOE,MAPT,TREM2,PSEN1,TNF,IL5,IL13,CCL11,LDLR,EP300,AKT1,FGFR2,KRAS,IL23R,HLA-DRB1,IRGM,INS,ADCY5,INSR,ENPP1,IRS2,BANK1,BLK,FGFR3,CCND1,LEP,LEPR,WNT1,SNCA,STAT3,CARD14,APC,BRAF,RNASEL,PTPN2,LIPC,BCL2,PXK,PTGIS,TYK2,FGFR1,SOD1,MAPK8IP1,RASGRP1,BLM,STK11,PTGS2,IL1B,BDNF,IL4…
GO:BP	response to oxygen levels	GO:0070482	false	1.8243837797432402e-53	52.73888379764537	345	1163	113	21031	TP53,PPARG,ACE,KCNJ11,ATM,BRIP1,CAV1,SLC2A4,TREM2,TNF,TGFB1,EP300,AKT1,FGFR2,SLC6A4,HMOX1,LEP,UCP3,COL1A1,SMAD4,PLAU,BCL2,PTGIS,PTGS2,CASP3,NOS2,AGER,SIRT1,CDKN1B,MDM2,NOTCH1,KCNK2,MTHFR,EDN1,EDNRA,UCP2,ADIPOQ,HDAC2,MMP2,DRD2,PINK1,TH,VEGFA,CPT1A,NKX3-1,CAT,SLC29A1,SOD2,BECN1,FOXO3,HK2,TERT,ADM,FOS,PSEN2,EPO,MDM4,MST1,COMT,NOS1,PRKAA1,IRAK1,MECP2,HSD11B2,LTA,ANGPTL4,COX2,LMNA,GUCY1A1,SMAD3,KCNMA1…
GO:BP	positive regulation of locomotion	GO:0040017	false	3.172830861523932e-53	52.49855307881818	583	1163	146	21031	AKT2,APP,ATM,CAV1,ADAM10,TREM2,TNF,CCL11,TGFB1,AKT1,INS,INSR,IRS2,HMOX1,ETS1,COL1A1,STAT3,APC,PLAU,BCL2,CCL20,FGFR1,PTGS2,IL1B,ICAM1,IL4,IL6,MMP9,CCL5,AGER,AGT,SIRT1,FLT1,FN1,GATA3,HRAS,IGF1,MDM2,NOTCH1,IFNG,EDN1,NOS3,EGFR,PIK3R1,HMGB1,MMP2,LBP,VEGFA,TGFBR2,ITGB3,GPNMB,DRD1,ITGA2B,IGF1R,TACR1,PDPK1,ATP5F1A,AIF1,RELN,SOD2,CD40,TERT,TACR3,EPHA1,CCR6,IL6R,PLA2G7,JAK2,TLR4,BDKRB1,TF,HDAC9,EPHB2,PECAM…
GO:BP	positive regulation of cell motility	GO:2000147	false	3.64519588165138e-53	52.438279129064924	568	1163	144	21031	AKT2,APP,ATM,CAV1,ADAM10,TREM2,TNF,CCL11,TGFB1,AKT1,INS,INSR,IRS2,HMOX1,ETS1,COL1A1,STAT3,APC,PLAU,BCL2,CCL20,FGFR1,PTGS2,IL1B,ICAM1,IL4,IL6,MMP9,CCL5,AGER,AGT,SIRT1,FLT1,FN1,GATA3,HRAS,IGF1,MDM2,NOTCH1,IFNG,EDN1,NOS3,EGFR,PIK3R1,HMGB1,MMP2,LBP,VEGFA,TGFBR2,ITGB3,GPNMB,DRD1,ITGA2B,IGF1R,TACR1,PDPK1,ATP5F1A,AIF1,RELN,SOD2,CD40,TERT,TACR3,EPHA1,CCR6,IL6R,PLA2G7,JAK2,TLR4,BDKRB1,TF,HDAC9,EPHB2,PECAM…
GO:BP	response to inorganic substance	GO:0010035	false	5.067364918454441e-53	52.29521781953713	531	1163	139	21031	PIK3CA,TP53,CAV1,CDH1,TREX1,HFE,MAPT,HAMP,AKT1,PDX1,ENPP1,ABCC8,HMOX1,TNFAIP3,PCSK1,UCP3,COL1A1,SNCA,CASP8,BRAF,BCL2,FGFR1,SOD1,FANCC,BLM,PTGS2,BACE1,CASP3,IL6,MMP9,SIRT1,HP,CDKN1B,PARP1,NQO1,MDM2,RAD51,STAT1,BAP1,EDN1,NOS3,UCP2,EGFR,HDAC2,TNFSF4,MMP2,PTH,PARK7,DRD2,ATP13A2,MAOB,PRKN,PINK1,TH,ERCC1,TRPA1,AKR1C3,TACR1,ATP5F1A,CAT,SOD2,BECN1,TERT,EDNRB,FOS,MPO,SCN5A,LRRK2,COMT,SLC30A8,MMP3,PRKAA1,C…
GO:BP	phosphorus metabolic process	GO:0006793	false	5.10369027987058e-53	52.29211568887632	2596	1163	339	21031	PIK3CA,BARD1,TP53,NOD2,PPARG,AR,PTEN,AKT2,APP,PTPN22,GCK,HNF1A,ATM,LRP5,GATA1,CHEK2,ERBB2,CAV1,CDKN2A,TREX1,HTR2A,ADAM10,GSK3B,APOE,MAPT,TREM2,PSEN1,TNF,IL5,IL13,CCL11,LDLR,EP300,AKT1,FGFR2,KRAS,IL23R,HLA-DRB1,IRGM,INS,ADCY5,INSR,ENPP1,IRS2,BANK1,BLK,FGFR3,CCND1,LEP,LEPR,WNT1,SNCA,STAT3,CARD14,APC,BRAF,RNASEL,PTPN2,LIPC,BCL2,PXK,PTGIS,TYK2,FGFR1,SOD1,MAPK8IP1,RASGRP1,BLM,STK11,PTGS2,IL1B,BDNF,IL4…
GO:BP	anatomical structure formation involved in morphogenesis	GO:0048646	false	5.323853360340044e-53	52.2737739151944	1183	1163	213	21031	PIK3CA,BRCA1,TP53,PPARG,AR,ACE,HNF1A,ATM,GATA1,ERBB2,PALB2,CAV1,HNF1B,TREM2,PSEN1,TNF,CCL11,TGFB1,EP300,AKT1,FGFR2,IL10,ABCC8,HMOX1,ETS1,TNFAIP3,LEP,LEPR,COL1A1,WNT1,SMAD4,STAT3,CASP8,NOTCH2,BBS4,PTGIS,FGFR1,PTGS2,IL1B,CASP3,IL4,IL6,MMP9,CCL2,SIRT1,FLT1,FN1,GATA3,FOXA1,NOTCH1,FBXW7,STAT1,TBX3,IL12B,MTHFR,EDN1,EDNRA,NOS3,HDAC2,MMP2,CYP19A1,VEGFA,AGTR1,HOXB13,CTNNB1,TGFBR2,ERCC1,ITGB3,GPNMB,MYH11,I…
GO:BP	blood circulation	GO:0008015	false	2.416945671694148e-52	51.61673311159012	507	1163	135	21031	PIK3CA,PPARG,AR,ACE,POMC,LRP5,CAV1,F5,HTR2A,APOE,TNF,KCNH2,SLC6A4,INS,ABCC8,LEP,COL1A2,BBS4,MKKS,SOD1,SCN10A,PTGS2,NPY,CRP,NOS2,AGER,AGT,MDM2,STAT1,CRH,EDN1,EDNRA,NOS3,ADIPOQ,EGFR,TRPV1,MMP2,CNR1,DRD2,TH,VEGFA,AGTR1,KL,NPPA,DRD1,KNG1,TACR1,GATA4,CALCA,HTR7,PTGS1,SOD2,TACR3,EDNRB,ATP2A2,ADM,PLN,BIN1,EPO,REN,ADRB2,GJA5,SCN5A,TBX5,LPA,GCGR,GLP1R,KCNQ1,MTNR1B,NOS1,BDKRB1,BDKRB2,SREBF1,MECP2,HSD11B2,M…
GO:BP	response to decreased oxygen levels	GO:0036293	false	4.42353313245871e-52	51.35423071549547	316	1163	107	21031	TP53,PPARG,ACE,KCNJ11,ATM,BRIP1,CAV1,SLC2A4,TREM2,TNF,TGFB1,EP300,AKT1,FGFR2,SLC6A4,HMOX1,LEP,UCP3,SMAD4,PLAU,BCL2,PTGIS,PTGS2,CASP3,NOS2,AGER,SIRT1,CDKN1B,MDM2,NOTCH1,KCNK2,MTHFR,EDN1,EDNRA,UCP2,ADIPOQ,MMP2,DRD2,PINK1,TH,VEGFA,CPT1A,NKX3-1,CAT,SLC29A1,SOD2,BECN1,FOXO3,HK2,TERT,ADM,FOS,PSEN2,EPO,MDM4,MST1,COMT,NOS1,PRKAA1,IRAK1,MECP2,HSD11B2,LTA,ANGPTL4,COX2,LMNA,SMAD3,KCNMA1,MYC,CHRNA7,TFAM,ENO1…
GO:BP	export from cell	GO:0140352	false	5.724310912387849e-52	51.2422767858369	894	1163	181	21031	HNF4A,MC4R,PPARG,GCK,IRS1,KCNJ11,HNF1A,FCGR2B,POMC,LRP5,GATA1,NEUROD1,HNF1B,CPE,HTR2A,HFE,APOE,TREM2,PSEN1,TNF,IL13,KCNH2,HLA-DRB1,SLC6A4,INS,ADCY5,CAPN10,PDX1,SLC2A2,ABCC8,TCF7L2,IRS2,ITGAM,BLK,LEP,PCSK1,SMAD4,SNCA,BRAF,NR0B2,FGFR1,RASGRP1,PTGS2,OPRM1,IL1B,IL4,IL6,NOS2,CCL5,AGT,GATA3,IGF1,NOTCH1,TBX3,IL12B,CRH,S100A10,IFNG,EDN1,UCP2,ADIPOQ,EGFR,TRPV1,CNR1,SIRT3,TNFSF11,PARK7,DRD2,ATP13A2,MAOB,PR…
GO:BP	positive regulation of apoptotic process	GO:0043065	false	8.717158623194875e-52	51.059625051232246	512	1163	135	21031	BARD1,TP53,PPARG,ACE,ATM,CAV1,NEUROD1,CDKN2A,PDCD1,HTR2A,PSEN1,TNF,TGFB1,IL10,CAPN10,HMOX1,CTLA4,IRF5,LEP,VDR,SMAD4,SNCA,APC,CASP8,PTPN2,NOTCH2,BCL2,PTGIS,SOD1,PTGS2,BACE1,CASP3,IL6,MMP9,CCL2,CCL5,AGT,SIRT1,NQO1,FOXA1,NOTCH1,PHB,FBXW7,IL12B,NR3C1,IFNG,ADIPOQ,WWOX,TRPV1,HMGB1,MMP2,CNR1,PARK7,CTNNB1,TNFRSF1A,AKR1C3,IFNB1,KNG1,NKX3-1,BAX,SOD2,BECN1,FOXO3,CD40,GRIK2,ATP2A2,ADM,CLU,BIN1,HLA-G,JAK2,MST…
GO:BP	transmembrane receptor protein tyrosine kinase signaling pathway	GO:0007169	false	1.6445423414328737e-51	50.783954940415484	616	1163	148	21031	PIK3CA,HNF4A,AR,AKT2,IRS1,ERBB2,SLC2A4,GSK3B,AKT1,FGFR2,INS,INSR,ENPP1,IRS2,BLK,FGFR3,SH2B1,LEP,COL1A1,WNT1,SNCA,STAT3,APC,BRAF,PTPN2,TYK2,FGFR1,IDE,IL1B,BDNF,CASP3,MMP9,AGT,SIRT1,FGF3,FLT1,GATA3,HRAS,IGF1,ROR1,IL12B,ADIPOQ,EGFR,NGF,PIK3R1,MMP2,VEGFA,CTNNB1,FGFR4,FGF4,ERCC1,ITGB3,IGF2,KL,IGF1R,PDPK1,NKX3-1,PRKCB,CHRNA3,EPHA1,SORL1,ADRB2,ERBB4,JAK2,PTPN1,BDKRB2,PRKAA1,SREBF1,GHRL,FSHR,COL4A1,EPHB2…
GO:BP	epithelial cell proliferation	GO:0050673	false	1.6616322062473583e-51	50.779465098767155	441	1163	125	21031	ESR1,BRCA2,NOD2,PPARG,AR,ERBB2,CAV1,HNF1B,APOE,PSEN1,TNF,CCL11,TGFB1,AKT1,FGFR2,IL10,PDX1,TCF7L2,IRS2,HMOX1,TNFAIP3,CCND1,LEP,VDR,STAT3,NOTCH2,FGFR1,STK11,IL6,CCL2,CCL5,SIRT1,CDKN1B,FLT1,GATA3,HRAS,IGF1,NOTCH1,FBXW7,RB1,STAT1,IL12B,EGFR,HMGB1,TNFSF11,DRD2,VEGFA,AGTR1,CTNNB1,ITGB3,IGF2,TACR1,PDPK1,NKX3-1,ATP5F1A,CALCA,BAX,EDNRB,ALOX5,SCN5A,FUT2,MST1,NRAS,BCL2L1,GHRL,FSHR,TP63,CDKN2B,JCAD,NKX2-5,PR…
GO:BP	nervous system development	GO:0007399	false	4.000840909941835e-51	50.397848717630765	2531	1163	330	21031	BRCA2,TP53,PPARG,PTEN,AKT2,ACE,APP,ATM,FCGR2B,LRP5,ERBB2,CDH1,NEUROD1,HNF1B,GABRA2,GSK3B,APOE,MAPT,TREM2,PSEN1,TNF,CCL11,TGFB1,LDLR,EP300,AKT1,FGFR2,KRAS,ATG16L1,SLC6A4,INS,ABCC8,IRS2,ITGAM,CCND1,LEP,LEPR,PCSK1,SIM1,WNT1,SMAD4,SNCA,STAT3,APC,BRAF,ETV6,NOTCH2,BCL2,C1QA,BBS4,MKKS,FGFR1,SOD1,FANCD2,BBS1,FANCC,STK11,NPY,OPRM1,IL1B,BDNF,CASP3,IL6,CCL2,AGER,FN1,GATA3,FOXA1,HRAS,MDM2,NOTCH1,ROR1,RB1,TBX…
GO:BP	cellular response to cytokine stimulus	GO:0071345	false	1.234106448202715e-50	49.90864737849305	839	1163	173	21031	BRCA1,TP53,PPARG,IRS1,KCNJ11,CAV1,SLC2A4,TREX1,GSK3B,TREM2,TNF,IL5,IL13,CCL11,AKT1,IL23R,IRGM,IRF5,IFIH1,STAT4,TNFAIP3,LEP,LEPR,COL1A1,SMAD4,STAT3,CARD14,CASP8,PTPN2,BBS4,MKKS,CCL20,PTGIS,TYK2,IL1B,ICAM1,IL4,IL6,NOS2,CCL2,CCL5,SIRT1,GATA3,NOTCH1,PHB,STAT1,IL12B,IFNG,EDN1,ADIPOQ,TRPV1,PIK3R1,MMP2,TNFSF11,PRKN,FGF4,IL6ST,TNFRSF1A,CXCL1,IFNB1,NKX3-1,ADAR,AIF1,CALCA,IKBKB,IL1RN,ACSL1,FOXO3,HK2,CD40,F…
GO:BP	cellular response to lipid	GO:0071396	false	1.2600826509515355e-50	49.89960096783883	609	1163	146	21031	ESR1,BRCA1,NOD2,HNF4A,PPARG,AR,ACE,PTPN22,IRS1,ATM,GATA1,GSK3B,TREM2,TNF,TGFB1,LDLR,EP300,AKT1,FGFR2,IRGM,IL10,SLC6A4,ADCY5,TNIP1,TNFAIP3,LEP,COL1A1,VDR,IL1B,IL6,MMP9,NOS2,CCL2,SIRT1,PARP1,ESR2,FOXA1,PHB,NCOA3,IL12B,CRH,NR3C1,EDN1,NOS3,EGFR,HDAC2,TNFSF4,HMGB1,MMP2,LBP,LPL,PARK7,CXCL1,AKR1C3,IGF1R,CPT1A,ZNF366,NCOR1,NKX3-1,SRD5A1,ATP5F1A,FOXO3,CD40,EDNRB,FOS,TRAF6,HADHB,JAK2,TLR4,RNF6,MMP3,PRKAA1,…
GO:BP	regulation of secretion	GO:0051046	false	1.9268260352974493e-50	49.71515749412549	619	1163	147	21031	HNF4A,PPARG,GCK,IRS1,KCNJ11,HNF1A,FCGR2B,POMC,LRP5,GATA1,NEUROD1,HTR2A,HFE,APOE,TREM2,TNF,IL13,HLA-DRB1,SLC6A4,INS,ADCY5,CAPN10,PDX1,SLC2A2,ABCC8,TCF7L2,IRS2,ITGAM,BLK,LEP,PCSK1,SMAD4,SNCA,BRAF,NR0B2,FGFR1,OPRM1,IL1B,IL4,IL6,NOS2,CCL5,AGT,IGF1,NOTCH1,IL12B,CRH,S100A10,IFNG,EDN1,UCP2,ADIPOQ,EGFR,CNR1,SIRT3,TNFSF11,DRD2,ATP13A2,MAOB,PRKN,PINK1,CYP19A1,AGTR1,TNFRSF1A,GABBR1,CPT1A,TACR1,PDPK1,PLA2G4A…
GO:BP	blood vessel development	GO:0001568	false	2.9411244407021947e-50	49.53148659984963	721	1163	159	21031	PIK3CA,BRCA1,PPARG,ACE,LRP5,ERBB2,CAV1,TREX1,APOE,PSEN1,TNF,CCL11,TGFB1,LDLR,AKT1,FGFR2,IL10,ABCC8,TCF7L2,HMOX1,ETS1,TNFAIP3,LEP,LEPR,COL1A1,STAT3,CASP8,NOTCH2,COL1A2,PTGIS,FGFR1,PTGS2,IL1B,IL6,CCL2,SIRT1,FLT1,FN1,MDM2,NOTCH1,FBXW7,STAT1,TBX3,IL12B,EDN1,EDNRA,NOS3,MMP2,VEGFA,AGTR1,HOXB13,CTNNB1,TGFBR2,ITGB3,GPNMB,ITGA2B,PDPK1,PRDM1,GATA4,NKX3-1,MYH9,PRKCB,BAX,HK2,CD40,TERT,NRCAM,ADM,IL18,EPHA1,IL…
GO:BP	response to hypoxia	GO:0001666	false	3.376888495559855e-50	49.47148327947787	303	1163	103	21031	TP53,PPARG,ACE,KCNJ11,ATM,BRIP1,CAV1,SLC2A4,TREM2,TNF,TGFB1,EP300,FGFR2,SLC6A4,HMOX1,LEP,UCP3,SMAD4,PLAU,BCL2,PTGIS,PTGS2,CASP3,NOS2,AGER,SIRT1,CDKN1B,MDM2,NOTCH1,KCNK2,MTHFR,EDN1,EDNRA,UCP2,ADIPOQ,MMP2,DRD2,PINK1,TH,VEGFA,CPT1A,NKX3-1,CAT,SLC29A1,SOD2,BECN1,FOXO3,HK2,TERT,ADM,FOS,PSEN2,EPO,MDM4,MST1,COMT,NOS1,PRKAA1,IRAK1,MECP2,HSD11B2,LTA,ANGPTL4,COX2,LMNA,SMAD3,KCNMA1,MYC,CHRNA7,TFAM,ENO1,TLR2…
GO:BP	leukocyte proliferation	GO:0070661	false	9.333450532326328e-50	49.02995776996069	351	1163	110	21031	TP53,ACE,PTPN22,ATM,FCGR2B,ERBB2,CDKN2A,TREM2,IL5,IL13,TGFB1,IL23R,HLA-DRB1,IL10,IRS2,SFTPD,CTLA4,TNFAIP3,LEP,CR2,BCL2,TYK2,MAPK8IP1,RASGRP1,IL1B,CASP3,CRP,IL4,IL6,CCL5,AGER,IGF1,BAP1,IL12B,TNFSF4,HMGB1,PTH,TNFSF11,CTNNB1,TGFBR2,IL6ST,GPNMB,IGF2,IFNB1,TACR1,AIF1,BAX,CD40,IL18,CLU,CR1,EPO,HLA-DPB1,IL2RA,TRAF6,CD28,HLA-G,IL33,JAK2,TLR4,FOXP3,BCL2L1,GBA,BST1,EPHB2,HSPD1,PTPRC,FCRL3,IKZF3,PRKAR1A,INP…
GO:BP	cellular response to stress	GO:0033554	false	9.466873386129284e-50	49.023793431277376	1770	1163	263	21031	PIK3CA,BARD1,BRCA1,BRCA2,TP53,NOD2,PPARG,PTEN,ATM,FCGR2B,CHEK2,PALB2,BRIP1,CAV1,SLC2A4,CDKN2A,TREX1,GSK3B,MAPT,TREM2,PSEN1,TNF,EP300,AKT1,FGFR2,HMGA1,PDX1,WFS1,HMOX1,CTLA4,TNFAIP3,CCND1,WNT1,SNCA,APC,BRAF,PTPN2,BCL2,PTGIS,RAD54L,SOD1,FANCD2,FANCC,BLM,STK11,PTGS2,OPRM1,CASP3,IL6,MMP9,SIRT1,CDKN1B,PARP1,NQO1,HRAS,MDM2,NOTCH1,FBXW7,RAD51,TBX3,PPM1D,KCNK2,PPARGC1A,EDN1,EDNRA,NOS3,UCP2,EGFR,TRPV1,PIK3…
GO:BP	negative regulation of signal transduction	GO:0009968	false	1.7297803113784265e-49	48.76200905040561	1290	1163	218	21031	ESR1,BRCA1,TP53,NOD2,FBN1,PPARG,MEFV,AR,PTEN,PTPN22,IRS1,ATM,FCGR2B,GATA1,CAV1,NEUROD1,TREX1,GSK3B,APOE,TREM2,PSEN1,TNF,AKT1,IRGM,IL10,INS,PDX1,ENPP1,TCF7L2,WFS1,HMOX1,TNIP1,BANK1,TNFAIP3,WNT1,SMAD4,SNCA,APC,CASP8,PTPN2,BCL2,MAPK8IP1,STK11,PTGS2,OPRM1,IL1B,BDNF,ICAM1,IL4,IL6,MMP9,CCL5,AGT,SIRT1,PARP1,GATA3,IGF1,MDM2,NOTCH1,PHB,FBXW7,RB1,STAT1,IL12B,NOS3,ADIPOQ,EGFR,WWOX,HDAC2,SIRT3,PARK7,DRD2,PRK…
GO:BP	regulation of system process	GO:0044057	false	2.124098814533248e-49	48.67282528344354	542	1163	136	21031	PPARG,PTEN,ACE,APP,POMC,CAV1,NEUROD1,HTR2A,APOE,HAMP,TNF,KCNH2,ABCC8,LEP,SMAD4,FGFR1,SOD1,SCN10A,PTGS2,AGER,AGT,PARP1,IGF1,MDM2,NOTCH1,CRH,EDN1,EDNRA,NOS3,ADIPOQ,EGFR,TRPV1,MMP2,DRD2,TH,CYP19A1,AGTR1,IL6ST,TNFRSF1A,NPPA,GRIN2B,TACR1,GATA4,NKX3-1,CALCA,CHRNA3,RELN,BECN1,FOXO3,TACR3,GRIK2,EDNRB,ATP2A2,ADM,PLN,BIN1,REN,ADRB2,ORMDL3,GJA5,SCN5A,TBX5,FTO,LRRK2,GLP1R,KCNQ1,MTNR1B,RETN,NOS1,BDKRB2,ACACB,…
GO:BP	animal organ morphogenesis	GO:0009887	false	3.0990966360585675e-49	48.50876488137522	1035	1163	192	21031	ESR1,TP53,PAX4,FBN1,AR,PTEN,HNF1A,LRP5,PALB2,CAV1,NEUROD1,HNF1B,TREX1,CPE,PSEN1,TNF,CCL11,TGFB1,EP300,FGFR2,KRAS,SLC6A4,INSR,PDX1,TNFAIP3,FGFR3,COL1A1,VDR,WNT1,SMAD4,STAT3,APC,BRAF,NOTCH2,BCL2,COL1A2,BBS4,MKKS,FGFR1,SOD1,SCN10A,FANCD2,BBS1,FANCC,IL6,CCL2,AGT,FGF3,GATA3,FOXA1,HRAS,MDM2,NOTCH1,FBXW7,STAT1,TBX3,NR3C1,EDN1,EDNRA,NOS3,EGFR,WWOX,HDAC2,MMP2,TNFSF11,TH,VEGFA,HOXB13,CTNNB1,TGFBR2,FGF4,IGF…
GO:BP	positive regulation of MAPK cascade	GO:0043410	false	3.903512273745746e-49	48.40854445075256	461	1163	125	21031	NOD2,AR,APP,PTPN22,FCGR2B,ERBB2,HTR2A,APOE,TREM2,TNF,CCL11,FGFR2,HLA-DRB1,INS,INSR,BANK1,FGFR3,LEP,BRAF,NOTCH2,CCL20,FGFR1,SOD1,MAPK8IP1,RASGRP1,OPRM1,IL1B,ICAM1,IL6,CCL2,CCL5,AGER,FLT1,HRAS,IGF1,NOTCH1,PHB,FBXW7,EDN1,EGFR,HMGB1,TNFSF11,DRD2,VEGFA,CTNNB1,FGFR4,FGF4,ITGB3,GPNMB,RB1CC1,IGF2,KL,IGF1R,NPY5R,CD40,ABCA7,EPO,IL6R,TRAF6,ADRB2,ERBB4,LRRK2,JAK2,TLR4,PTPN1,CARD9,CD36,ADRB3,GHRL,CARTPT,CALCR…
GO:BP	regulation of cell adhesion	GO:0030155	false	4.025388422815484e-49	48.395192206787684	778	1163	164	21031	PIK3CA,NOD2,PTEN,PTPN22,ATM,ERBB2,CAV1,CDH1,CDKN2A,ADAM10,GSK3B,HFE,TNF,TBX21,TGFB1,AKT1,IL23R,HLA-DRB1,IL10,SFTPD,CTLA4,ETS1,LEP,COL1A1,WNT1,BRAF,PLAU,PTPN2,BCL2,TYK2,RASGRP1,IL1B,CASP3,IL4,IL6,CCL2,CCL5,AGER,FN1,GATA3,FOXA1,IGF1,NOTCH1,IL12B,DISC1,S100A10,IFNG,ADIPOQ,PIK3R1,TNFSF4,HMGB1,MMP2,TNFSF11,VEGFA,TGFBR2,IL6ST,ITGB3,GPNMB,IGF2,IFNB1,KNG1,PDPK1,CBFB,AIF1,IL1RN,FOXO3,IL18,CR1,EPHA1,EPO,HL…
GO:BP	regulation of hormone levels	GO:0010817	false	6.916365097191898e-49	48.16012208950009	547	1163	136	21031	ESR1,HNF4A,MC4R,PPARG,ACE,GCK,IRS1,KCNJ11,HNF1A,POMC,LRP5,NEUROD1,HNF1B,CPE,ADH1B,ADH1C,ADAM10,HFE,TNF,HLA-DRB1,INS,ADCY5,CAPN10,PDX1,SLC2A2,ABCC8,TCF7L2,IRS2,BLK,LEP,PCSK1,SMAD4,NR0B2,FGFR1,BBS1,IDE,IL1B,IL6,NOS2,CCL5,AGT,GATA3,FOXA1,TBX3,CRH,NR3C1,IFNG,EDN1,UCP2,ADIPOQ,EGFR,CNR1,SIRT3,TNFSF11,PARK7,DRD2,PRKN,SLC18A2,CYP19A1,AGTR1,AKR1C3,GABBR1,IGF1R,CPT1A,TACR1,NKX3-1,SRD5A1,PRKCB,F2,CCKAR,SNAP…
GO:BP	secretion by cell	GO:0032940	false	9.076533526451966e-49	48.04207998383339	827	1163	169	21031	HNF4A,MC4R,PPARG,GCK,IRS1,KCNJ11,HNF1A,FCGR2B,POMC,LRP5,GATA1,NEUROD1,HNF1B,CPE,HTR2A,HFE,APOE,TREM2,PSEN1,TNF,IL13,HLA-DRB1,SLC6A4,INS,ADCY5,CAPN10,PDX1,SLC2A2,ABCC8,TCF7L2,IRS2,ITGAM,BLK,LEP,PCSK1,SMAD4,SNCA,BRAF,NR0B2,FGFR1,RASGRP1,PTGS2,OPRM1,IL1B,IL4,IL6,NOS2,CCL5,AGT,GATA3,IGF1,NOTCH1,TBX3,IL12B,CRH,S100A10,IFNG,EDN1,UCP2,ADIPOQ,EGFR,TRPV1,CNR1,SIRT3,TNFSF11,PARK7,DRD2,ATP13A2,MAOB,PRKN,PIN…
GO:BP	cellular response to organic cyclic compound	GO:0071407	false	1.6319928099385303e-48	47.787281758946676	535	1163	134	21031	ESR1,BRCA1,NOD2,HNF4A,PPARG,AR,ACE,HNF1A,GATA1,CAV1,CDH1,HTR2A,GSK3B,TGFB1,EP300,IL10,SLC6A4,ADCY5,IFIH1,LEP,COL1A1,VDR,CASP8,BLM,PTGS2,OPRM1,CASP3,SIRT1,CDKN1B,PARP1,ESR2,FOXA1,MDM2,PHB,RAD51,STAT1,NCOA3,CRH,NR3C1,EDN1,ADIPOQ,EGFR,TRPV1,HDAC2,MMP2,PARK7,DRD2,PRKN,CTNNB1,MSR1,DRD1,AKR1C3,IGF1R,IFNB1,ZNF366,NCOR1,NKX3-1,SRD5A1,ATP5F1A,GABRG2,FOXO3,CIITA,LRRK2,JAK2,COMT,KCNQ1,RNF6,MECP2,SPP1,FSHR,P…
GO:BP	response to molecule of bacterial origin	GO:0002237	false	2.0519890203351185e-48	47.68782496735195	354	1163	109	21031	NOD2,ACE,PTPN22,FCGR2B,GATA1,TREM2,TNF,IL13,AKT1,FGFR2,IL23R,IRGM,IL10,ABCC8,TNIP1,IRF5,TNFAIP3,PCSK1,SNCA,CASP8,PTGS2,IL1B,CASP3,IL6,MMP9,NOS2,CCL2,NQO1,NOTCH1,IL12B,EDN1,NOS3,HDAC2,C4B,TNFSF4,HMGB1,CNR1,LBP,MAOB,TH,CXCL1,CNR2,SOD2,CD40,EDNRB,ADM,FOS,MPO,EPO,REN,TRAF6,HADHB,JAK2,TLR4,FOXP3,MMP3,NOS1,BDKRB1,CARD9,CD36,IRAK1,LTA,EPHB2,NFKBIL1,C2,AHR,FGF10,GJB2,INAVA,CXCL8,OPRK1,CSF2,MIF,SLC11A1,TL…
GO:BP	negative regulation of nitrogen compound metabolic process	GO:0051172	false	4.400378983088302e-48	47.356509918246516	2202	1163	297	21031	ESR1,BARD1,BRCA1,TP53,HNF4A,PAX4,PPARG,AR,PTEN,PTPN22,HNF1A,ATM,LRP5,GATA1,CAV1,HNF1B,CDKN2A,GSK3B,HFE,APOE,MAPT,TREM2,PSEN1,HAMP,TNF,TBX21,TGFB1,LDLR,EP300,AKT1,FGFR2,IL10,INS,HMGA1,PDX1,ENPP1,TCF7L2,WFS1,ITGAM,BANK1,TNFAIP3,CCND1,LEP,VDR,WNT1,SMAD4,SNCA,STAT3,APC,NR0B2,ETV6,PLAU,PTPN2,NOTCH2,MXI1,JAZF1,PTGIS,FGFR1,MAPK8IP1,BLM,OPRM1,IL1B,IL4,IL6,MMP9,NOS2,AGT,SIRT1,CDKN1B,PARP1,NQO1,ESR2,GATA3,…
GO:BP	positive regulation of nucleobase-containing compound metabolic process	GO:0045935	false	7.000794853619904e-48	47.15485264842236	2052	1163	284	21031	ESR1,BRCA1,BRCA2,TP53,NOD2,HNF4A,PPARG,AR,APP,HNF1A,ATM,POMC,LRP5,GATA1,CHEK2,ERBB2,CDH1,NEUROD1,HNF1B,CDKN2A,HTR2A,APOE,TREM2,PSEN1,HAMP,TNF,TBX21,IL5,TGFB1,KCNH2,EP300,AKT1,FGFR2,HLA-DRB1,IL10,INS,HMGA1,INSR,PDX1,TCF7L2,TNIP1,ETS1,IRF5,STAT4,COL1A1,VDR,WNT1,SMAD4,STAT3,RNASEL,NR0B2,ETV6,NOTCH2,FGFR1,BLM,IL1B,IL4,IL6,AGT,SIRT1,PARP1,ESR2,GATA3,FOXA1,HRAS,IGF1,NOTCH1,PHB,RAD51,RB1,STAT1,TBX3,NCOA…
GO:BP	epithelium development	GO:0060429	false	7.123275021989607e-48	47.14732028768874	1225	1163	209	21031	ESR1,BRCA2,TP53,PAX4,PPARG,AR,PTEN,AKT2,ATM,LRP5,GATA1,PALB2,CAV1,NEUROD1,HNF1B,GSK3B,PSEN1,TNF,IL13,CCL11,TGFB1,EP300,AKT1,FGFR2,KRAS,IL10,PDX1,CCND1,SIM1,VDR,WNT1,SMAD4,NOTCH2,BCL2,BBS4,MKKS,FGFR1,SOD1,NPY,IL1B,CASP3,ICAM1,MMP9,AGT,CDKN1B,GATA3,FOXA1,NOTCH1,STAT1,TBX3,NCOA3,NR3C1,MTHFR,IFNG,EDN1,EDNRA,ADIPOQ,EGFR,HDAC2,MMP2,TNFSF11,VEGFA,HOXB13,CTNNB1,TGFBR2,IL6ST,TNFRSF1A,AKR1C3,CPT1A,PDPK1,PR…
GO:BP	positive regulation of response to external stimulus	GO:0032103	false	1.5475484083828185e-47	46.81035575706409	609	1163	142	21031	ESR1,NOD2,MEFV,APP,PTPN22,CAV1,TREX1,ADAM10,TREM2,TNF,LDLR,EP300,AKT1,IRGM,TNIP1,ETS1,IFIH1,TNFAIP3,SNCA,BRAF,PLAU,FGFR1,RASGRP1,PTGS2,NPY,IL1B,IL4,IL6,CCL5,AGER,AGT,PARP1,PHB,IL12B,IFNG,EDN1,PIK3R1,TNFSF4,HMGB1,CNR1,LBP,LPL,TNFSF11,PARK7,VEGFA,AGTR1,IL6ST,TNFRSF1A,IGF1R,IFNB1,PDPK1,AIF1,F2,IKBKB,NPY5R,CD40,IL18,CCR6,IL6R,TRAF6,CD28,HLA-G,TSLP,IL33,IL1RL1,ABCC1,PLA2G7,LRRK2,TLR4,CARD9,CD36,IRAK1,…
GO:BP	regulation of inflammatory response	GO:0050727	false	1.9796121700679905e-47	46.703419884939116	375	1163	111	21031	ESR1,NOD2,PPARG,MEFV,APP,ATM,DNASE1,FCGR2B,TREX1,F12,APOE,TREM2,HAMP,TNF,IL13,LDLR,HLA-DRB1,IRGM,IL10,INS,TNIP1,ETS1,TNFAIP3,SNCA,STAT3,PTPN2,PTGIS,SOD1,FANCD2,PTGS2,IL1B,IL4,IL6,MMP9,CCL5,AGER,AGT,GATA3,IGF1,RB1,BAP1,IL12B,IFNG,ADIPOQ,FANCA,TNFSF4,CNR1,LBP,LPL,TNFSF11,PARK7,CYP19A1,AGTR1,IL6ST,TNFRSF1A,NPY5R,GGT1,EDNRB,IL18,IL2RA,CD28,ALOX5,TSLP,IL33,IL1RL1,ABCC1,PLA2G7,LRRK2,JAK2,TLR4,FOXP3,MMP…
GO:BP	regulation of lymphocyte activation	GO:0051249	false	7.947581664605227e-47	46.0997650008394	497	1163	127	21031	PIK3CA,NOD2,PTPN22,ATM,FCGR2B,ERBB2,CAV1,CDKN2A,TREX1,HFE,TBX21,IL5,IL13,TGFB1,AKT1,IL23R,HLA-DRB1,IL10,IRS2,SFTPD,CTLA4,BANK1,TNFAIP3,LEP,BRAF,PTPN2,BCL2,TYK2,SOD1,MAPK8IP1,FANCD2,RASGRP1,IL1B,CASP3,IL4,IL6,CCL2,CCL5,AGER,GATA3,IGF1,IL12B,IFNG,FANCA,TNFSF4,HMGB1,TNFSF11,CTNNB1,TGFBR2,IL6ST,GPNMB,IGF2,IFNB1,TACR1,PDPK1,CBFB,PRDM1,AIF1,FOXO3,CD40,IL18,CR1,EPO,HLA-DPB1,IL2RA,TRAF6,CD28,HLA-G,ARID1B…
GO:BP	blood vessel morphogenesis	GO:0048514	false	7.96919213840441e-47	46.09858570214415	625	1163	143	21031	PIK3CA,BRCA1,PPARG,ACE,LRP5,ERBB2,CAV1,APOE,TNF,CCL11,TGFB1,LDLR,AKT1,FGFR2,IL10,ABCC8,HMOX1,ETS1,TNFAIP3,LEP,LEPR,STAT3,CASP8,NOTCH2,PTGIS,FGFR1,PTGS2,IL1B,IL6,CCL2,SIRT1,FLT1,FN1,NOTCH1,FBXW7,STAT1,IL12B,EDN1,EDNRA,NOS3,MMP2,VEGFA,AGTR1,HOXB13,CTNNB1,TGFBR2,ITGB3,GPNMB,ITGA2B,PDPK1,PRDM1,GATA4,MYH9,PRKCB,BAX,HK2,CD40,TERT,NRCAM,ADM,IL18,EPHA1,ALOX5,HLA-G,GJA5,TBX5,APOB,MECP2,GLUL,GHRL,ITGB2,ERA…
GO:BP	negative regulation of macromolecule metabolic process	GO:0010605	false	8.969711347384753e-47	46.04722153268111	3240	1163	376	21031	ESR1,PIK3CA,BARD1,BRCA1,TP53,NOD2,HNF4A,PAX4,PPARG,MEFV,AR,PTEN,ACE,APP,PTPN22,HNF1A,ATM,FCGR2B,POMC,LRP5,GATA1,BRIP1,CAV1,HNF1B,CDKN2A,ADAM10,GSK3B,HFE,APOE,MAPT,TREM2,PSEN1,HAMP,TNF,TBX21,IL13,TGFB1,LDLR,EP300,AKT1,FGFR2,IL23R,HLA-DRB1,IRGM,IL10,INS,HMGA1,PDX1,ENPP1,TCF7L2,WFS1,SFTPD,BANK1,TNFAIP3,CCND1,LEP,VDR,WNT1,SMAD4,SNCA,STAT3,APC,RNASEL,NR0B2,ETV6,PLAU,PTPN2,NOTCH2,BBS4,MKKS,MXI1,JAZF1,F…
GO:BP	protein metabolic process	GO:0019538	false	1.0292795364916475e-46	45.9874666615165	4912	1163	494	21031	PIK3CA,BARD1,BRCA1,BRCA2,TP53,NOD2,PPARG,MEFV,PTEN,AKT2,ACE,APP,PTPN22,HNF1A,ATM,MMP1,LRP5,GATA1,CHEK2,ERBB2,CAV1,CDH1,CDKN2A,TREX1,F12,CPE,HTR2A,ADAM10,GSK3B,HFE,APOE,MAPT,TREM2,PSEN1,HAMP,TNF,TBX21,IL5,IL13,CCL11,LDLR,EP300,AKT1,FGFR2,KRAS,IL23R,HLA-DRB1,IRGM,IL10,ATG16L1,INS,CAPN10,INSR,ENPP1,CDKAL1,TCF7L2,WFS1,TNIP1,BANK1,BLK,IFIH1,TNFAIP3,FGFR3,CCND1,LEP,LEPR,PCSK1,WNT1,SMAD4,SNCA,STAT3,CARD…
GO:BP	response to bacterium	GO:0009617	false	1.0541910146807349e-46	45.977080689782234	720	1163	154	21031	NOD2,ACE,PTPN22,FCGR2B,GATA1,CAV1,CDH1,TREM2,HAMP,TNF,IL13,AKT1,FGFR2,IL23R,HLA-DRB1,IRGM,IL10,ABCC8,SFTPD,TNIP1,IRF5,ITGAM,BANK1,TNFAIP3,PCSK1,SNCA,CASP8,NOTCH2,CCL20,PTGS2,IL1B,CASP3,CRP,IL6,MMP9,NOS2,CCL2,HP,NQO1,NOTCH1,PPM1D,IL12B,EDN1,NOS3,ADIPOQ,HDAC2,C4B,TNFSF4,HMGB1,CNR1,LBP,LPL,MAOB,TH,TNFRSF1A,CXCL1,CNR2,F2,SOD2,CD40,EDNRB,ADM,FOS,IL18,MPO,EPO,REN,IL6R,TRAF6,GSDMB,TSLP,HADHB,JAK2,TLR4,F…
GO:BP	growth	GO:0040007	false	1.1909035589497746e-46	45.92412340687306	939	1163	178	21031	ESR1,PIK3CA,BRCA1,BRCA2,TP53,HNF4A,PPARG,AR,PTEN,APP,ATM,ERBB2,PALB2,CDH1,HNF1B,CDKN2A,ADAM10,GSK3B,APOE,MAPT,CCL11,TGFB1,EP300,AKT1,FGFR2,SLC6A4,INS,INSR,ENPP1,WFS1,FGFR3,LEP,LEPR,SMAD4,STAT3,NOTCH2,BCL2,BBS4,MKKS,FGFR1,SOD1,STK11,BDNF,AGT,CDKN1B,ESR2,FN1,GATA3,IGF1,NOTCH1,PHB,RB1,BAP1,DISC1,KCNK2,EDN1,EDNRA,EGFR,NGF,DRD2,PRKN,CYP19A1,VEGFA,AGTR1,HOXB13,CTNNB1,TGFBR2,ERCC1,IGF2,GATA4,PRKCB,F2,S1…
GO:BP	signal release	GO:0023061	false	1.5251341970794296e-46	45.81669194091593	492	1163	126	21031	HNF4A,MC4R,PPARG,GCK,IRS1,KCNJ11,HNF1A,POMC,LRP5,NEUROD1,HNF1B,CPE,HTR2A,HFE,PSEN1,TNF,HLA-DRB1,SLC6A4,INS,ADCY5,CAPN10,PDX1,SLC2A2,ABCC8,TCF7L2,IRS2,BLK,LEP,SMAD4,SNCA,BRAF,NR0B2,FGFR1,PTGS2,OPRM1,IL1B,IL6,NOS2,CCL5,AGT,GATA3,TBX3,CRH,IFNG,EDN1,UCP2,ADIPOQ,EGFR,CNR1,SIRT3,TNFSF11,PARK7,DRD2,MAOB,PRKN,PINK1,SLC18A2,CYP19A1,AGTR1,GABBR1,CPT1A,TACR1,PLA2G4A,NKX3-1,PRKCB,F2,CHRNA3,CCKAR,SNAP25,IL1RN…
GO:BP	regulation of secretion by cell	GO:1903530	false	2.0576363165432424e-46	45.686631383546334	564	1163	135	21031	HNF4A,PPARG,GCK,IRS1,KCNJ11,HNF1A,FCGR2B,POMC,LRP5,GATA1,NEUROD1,HTR2A,HFE,APOE,TREM2,TNF,IL13,HLA-DRB1,SLC6A4,INS,ADCY5,CAPN10,PDX1,SLC2A2,ABCC8,TCF7L2,IRS2,ITGAM,BLK,LEP,PCSK1,SMAD4,SNCA,BRAF,NR0B2,FGFR1,OPRM1,IL1B,IL4,IL6,NOS2,CCL5,AGT,IGF1,NOTCH1,IL12B,CRH,S100A10,IFNG,EDN1,UCP2,ADIPOQ,EGFR,CNR1,SIRT3,TNFSF11,DRD2,ATP13A2,MAOB,PRKN,PINK1,CYP19A1,AGTR1,TNFRSF1A,GABBR1,CPT1A,TACR1,PDPK1,PLA2G4A…
GO:BP	response to lipopolysaccharide	GO:0032496	false	2.2818973206732115e-45	44.641703901577884	336	1163	103	21031	NOD2,ACE,PTPN22,GATA1,TREM2,TNF,IL13,AKT1,FGFR2,IL23R,IRGM,IL10,ABCC8,TNIP1,TNFAIP3,PCSK1,SNCA,CASP8,PTGS2,IL1B,CASP3,IL6,MMP9,NOS2,CCL2,NQO1,NOTCH1,IL12B,EDN1,NOS3,HDAC2,TNFSF4,HMGB1,CNR1,LBP,MAOB,TH,CXCL1,CNR2,SOD2,CD40,EDNRB,ADM,FOS,MPO,EPO,REN,TRAF6,HADHB,JAK2,TLR4,FOXP3,MMP3,NOS1,BDKRB1,CD36,IRAK1,LTA,EPHB2,NFKBIL1,C2,FGF10,GJB2,CXCL8,OPRK1,CSF2,MIF,SLC11A1,TLR2,GSTP1,CD14,ABCA1,SERPINE1,VCA…
GO:BP	positive regulation of DNA-templated transcription	GO:0045893	false	2.377367071748481e-45	44.62390375688058	1703	1163	249	21031	ESR1,BRCA1,BRCA2,TP53,NOD2,HNF4A,PPARG,AR,APP,HNF1A,ATM,POMC,LRP5,GATA1,CHEK2,ERBB2,CDH1,NEUROD1,HNF1B,CDKN2A,APOE,PSEN1,HAMP,TNF,TBX21,IL5,TGFB1,KCNH2,EP300,AKT1,FGFR2,HLA-DRB1,IL10,HMGA1,INSR,PDX1,TCF7L2,TNIP1,ETS1,IRF5,STAT4,COL1A1,VDR,WNT1,SMAD4,STAT3,RNASEL,NR0B2,ETV6,NOTCH2,BLM,IL1B,IL4,IL6,AGT,SIRT1,PARP1,ESR2,GATA3,FOXA1,HRAS,IGF1,NOTCH1,PHB,RB1,STAT1,TBX3,NCOA3,NR3C1,S100A10,PPARGC1A,EDN…
GO:BP	response to alcohol	GO:0097305	false	3.120585023431166e-45	44.5057639801384	260	1163	91	21031	BRCA1,PPARG,ACE,HNF1A,CDH1,SLC2A4,TNF,IL13,AKT1,FGFR2,ADCY5,LEP,CASP8,NR0B2,SOD1,BLM,OPRM1,PARP1,NQO1,MDM2,RAD51,CRH,ADIPOQ,HDAC2,TNFSF4,CNR1,PTH,DRD2,MAOB,TH,CTNNB1,TGFBR2,AKR1C3,GABBR1,IGF1R,CPT1A,GRIN2B,TACR1,ATP5F1A,PRKCB,CAT,SOD2,FOXO3,HSD3B1,FOS,A2M,FOXP3,CARD9,PRKAA1,SREBF1,BCL2L1,ADCY3,GNAS,PTPRC,AHR,LIPA,GRIN2A,ADCY7,SPINK1,CRHR1,DBH,DRD4,HTR1B,OPRK1,SLC6A3,CCL21,TNC,CD14,ABCA1,VCAM1,CDK…
GO:BP	positive regulation of RNA biosynthetic process	GO:1902680	false	3.304119652093534e-45	44.48094423395968	1706	1163	249	21031	ESR1,BRCA1,BRCA2,TP53,NOD2,HNF4A,PPARG,AR,APP,HNF1A,ATM,POMC,LRP5,GATA1,CHEK2,ERBB2,CDH1,NEUROD1,HNF1B,CDKN2A,APOE,PSEN1,HAMP,TNF,TBX21,IL5,TGFB1,KCNH2,EP300,AKT1,FGFR2,HLA-DRB1,IL10,HMGA1,INSR,PDX1,TCF7L2,TNIP1,ETS1,IRF5,STAT4,COL1A1,VDR,WNT1,SMAD4,STAT3,RNASEL,NR0B2,ETV6,NOTCH2,BLM,IL1B,IL4,IL6,AGT,SIRT1,PARP1,ESR2,GATA3,FOXA1,HRAS,IGF1,NOTCH1,PHB,RB1,STAT1,TBX3,NCOA3,NR3C1,S100A10,PPARGC1A,EDN…
GO:BP	muscle cell proliferation	GO:0033002	false	3.622772359837007e-45	44.44095895439291	208	1163	82	21031	PIK3CA,PPARG,PTEN,APOE,TNF,IL13,AKT1,FGFR2,IL10,TCF7L2,HMOX1,TNFAIP3,FGFR1,PTGS2,IL6,MMP9,CCL5,CDKN1B,IGF1,MDM2,NOTCH1,PHB,STAT1,IL12B,KCNK2,IFNG,PPARGC1A,EDN1,NOS3,ADIPOQ,EGFR,PIK3R1,MMP2,CTNNB1,ITGB3,IGF1R,TACR1,AIF1,SOD2,NPY5R,TERT,FOS,IL18,IL6R,TBX5,ERBB4,JAK2,TLR4,MFN2,IRAK1,NOTCH3,RUNX1,NKX2-5,PRKAR1A,GNA12,DBH,HTR1B,CDKN1A,MYOCD,YAP1,DNMT1,ABL1,GJA1,PDCD4,GLI1,GPER1,NRG1,IGFBP5,JUN,BMP2,BM…
GO:BP	neurogenesis	GO:0022008	false	4.0876447268894306e-45	44.38852685745661	1742	1163	252	21031	TP53,PPARG,PTEN,AKT2,ACE,APP,ERBB2,CDH1,NEUROD1,GSK3B,APOE,MAPT,TREM2,PSEN1,TNF,CCL11,TGFB1,LDLR,EP300,AKT1,FGFR2,KRAS,SLC6A4,INS,ABCC8,CCND1,LEP,LEPR,PCSK1,WNT1,SMAD4,STAT3,BRAF,ETV6,NOTCH2,BCL2,C1QA,BBS4,FGFR1,SOD1,BBS1,STK11,NPY,OPRM1,IL1B,BDNF,CASP3,IL6,CCL2,AGER,FN1,GATA3,FOXA1,HRAS,MDM2,NOTCH1,ROR1,RB1,DISC1,NR3C1,S100A10,IFNG,EDN1,EDNRA,EGFR,NGF,HDAC2,HMGB1,MMP2,CNR1,DRD2,PRKN,TH,LMX1B,VEG…
GO:BP	T cell activation	GO:0042110	false	5.900098315491809e-45	44.229140751490085	555	1163	132	21031	PIK3CA,TP53,NOD2,PTPN22,FCGR2B,ERBB2,CAV1,CDKN2A,TREX1,HFE,PSEN1,TBX21,TGFB1,AKT1,IL23R,HLA-DRB1,IL10,INS,SFTPD,CTLA4,STAT4,LEP,LEPR,WNT1,STAT3,CASP8,BRAF,PTPN2,BCL2,TYK2,SOD1,MAPK8IP1,FANCD2,RASGRP1,STK11,IL1B,CASP3,ICAM1,IL4,IL6,CCL2,CCL5,AGER,GATA3,IGF1,IL12B,IFNG,PIK3R1,FANCA,TNFSF4,HMGB1,TNFSF11,CTNNB1,TGFBR2,IL6ST,GPNMB,IGF2,IFNB1,PDPK1,CBFB,PRDM1,MYH9,AIF1,BAX,FOXO3,IL18,CR1,EPO,CCR6,HLA-D…
GO:BP	cell adhesion	GO:0007155	false	6.890940543183755e-45	44.16172149727419	1512	1163	231	21031	PIK3CA,NOD2,FBN1,PTEN,APP,PTPN22,ATM,LRP5,GATA1,ERBB2,CAV1,CDH1,CDKN2A,ADAM10,GSK3B,HFE,PSEN1,TNF,TBX21,CCL11,TGFB1,AKT1,IL23R,HLA-DRB1,IL10,SLC6A4,SFTPD,TNIP1,CTLA4,ETS1,ITGAM,LEP,COL1A1,WNT1,APC,BRAF,PLAU,PTPN2,BCL2,TYK2,RASGRP1,IL1B,CASP3,ICAM1,IL4,IL6,CCL2,CCL5,AGER,FN1,GATA3,FOXA1,IGF1,NOTCH1,IL12B,DISC1,S100A10,IFNG,ADIPOQ,EGFR,PIK3R1,TNFSF4,HMGB1,MMP2,TNFSF11,VEGFA,CTNNB1,FGFR4,TGFBR2,IL6S…
GO:BP	regulation of protein localization	GO:0032880	false	7.165013344404826e-45	44.14478299641863	889	1163	170	21031	PIK3CA,BARD1,HNF4A,PPARG,AR,AKT2,PTPN22,GCK,IRS1,KCNJ11,HNF1A,LRP5,ERBB2,CDH1,NEUROD1,CDKN2A,ADAM10,GSK3B,HFE,APOE,MAPT,TREM2,PSEN1,TNF,IL13,TGFB1,EP300,AKT1,HLA-DRB1,INS,ADCY5,CAPN10,PDX1,SLC2A2,ABCC8,TCF7L2,IRS2,ITGAM,BLK,LEP,PCSK1,SNCA,APC,NR0B2,BCL2,TYK2,STK11,PTGS2,OPRM1,IL1B,BDNF,IL6,NOS2,CCL5,PARP1,HRAS,IGF1,MDM2,FBXW7,BAP1,IL12B,CRH,IFNG,EDNRA,UCP2,ADIPOQ,EGFR,PIK3R1,CNR1,SIRT3,PARK7,DRD2…
GO:BP	cellular homeostasis	GO:0019725	false	2.33763213097614e-44	43.63122383194976	831	1163	163	21031	PIK3CA,ACE,APP,GCK,KCNJ11,HNF1A,LRP5,CAV1,NEUROD1,HTR2A,HFE,APOE,TREM2,PSEN1,HAMP,IL13,CCL11,TGFB1,HLA-DRB1,ADCY5,PDX1,ENPP1,SLC2A2,ABCC8,WFS1,IRS2,HMOX1,VDR,SMAD4,SNCA,BCL2,SOD1,IDE,ICAM1,IL6,NOS2,CCL2,CCL5,AGER,SIRT1,NQO1,FBXW7,BAP1,CRH,DISC1,IFNG,PPARGC1A,EDN1,EDNRA,NOS3,UCP2,TRPV1,PIK3R1,CNR1,PTH,DRD2,ATP13A2,PRKN,PINK1,TH,ITGB3,TRPA1,DRD1,IGF1R,IFNB1,PDPK1,GATA4,CALCA,PRKCB,F2,SLC29A1,BAX,SO…
GO:BP	positive regulation of cytokine production	GO:0001819	false	2.4780130810463353e-44	43.60589640538076	490	1163	123	21031	BRCA1,NOD2,MEFV,APP,PTPN22,TREM2,PSEN1,TNF,TBX21,IL13,TGFB1,IL23R,IL10,INS,ABCC8,HMOX1,IRF5,IFIH1,LEP,STAT3,CASP8,TYK2,SOD1,RASGRP1,PTGS2,IL1B,IL4,IL6,NOS2,AGER,AGT,SIRT1,GATA3,HRAS,PHB,STAT1,IL12B,IFNG,ADIPOQ,PIK3R1,HDAC2,TNFSF4,HMGB1,LBP,LPL,PARK7,DRD2,IL6ST,GATA4,AIF1,CALCA,CD40,IL18,CLU,SORL1,HLA-DPB1,IL6R,TRAF6,CD28,HLA-G,TSLP,IL33,IL1RL1,LRRK2,JAK2,TLR4,FOXP3,CARD9,CD36,IRAK1,IRF4,LTA,RUNX1…
GO:BP	regulation of leukocyte proliferation	GO:0070663	false	2.896585532603039e-44	43.53811364279445	266	1163	91	21031	PTPN22,ATM,FCGR2B,ERBB2,CDKN2A,IL5,IL13,TGFB1,IL23R,HLA-DRB1,IL10,IRS2,SFTPD,CTLA4,TNFAIP3,LEP,BCL2,TYK2,MAPK8IP1,IL1B,CASP3,CRP,IL4,IL6,CCL5,AGER,IGF1,IL12B,TNFSF4,HMGB1,PTH,CTNNB1,TGFBR2,IL6ST,GPNMB,IGF2,TACR1,AIF1,CD40,IL18,CR1,EPO,HLA-DPB1,IL2RA,TRAF6,CD28,HLA-G,IL33,JAK2,TLR4,FOXP3,BCL2L1,BST1,EPHB2,PTPRC,FCRL3,IKZF3,PRKAR1A,INPP5D,TNFRSF13B,AHR,FGF10,NFATC2,VAV3,PRNP,CSF2,MIF,IL23A,GSTP1,AR…
GO:BP	regulation of cellular localization	GO:0060341	false	3.5296160268386396e-44	43.452272537245406	995	1163	180	21031	PIK3CA,BARD1,HNF4A,PPARG,AR,AKT2,PTPN22,GCK,IRS1,KCNJ11,HNF1A,LRP5,ERBB2,CAV1,CDH1,NEUROD1,CDKN2A,ADAM10,GSK3B,HFE,APOE,MAPT,TREM2,PSEN1,TNF,IL13,TGFB1,EP300,AKT1,HLA-DRB1,INS,ADCY5,CAPN10,PDX1,SLC2A2,ABCC8,TCF7L2,IRS2,ITGAM,BLK,LEP,PCSK1,SNCA,APC,NR0B2,BCL2,TYK2,STK11,PTGS2,OPRM1,IL1B,BDNF,IL6,NOS2,CCL5,PARP1,HRAS,IGF1,MDM2,FBXW7,BAP1,IL12B,CRH,IFNG,EDNRA,UCP2,ADIPOQ,EGFR,PIK3R1,CNR1,SIRT3,PARK7…
GO:BP	positive regulation of transcription by RNA polymerase II	GO:0045944	false	7.427567611642688e-44	43.12915338621165	1253	1163	205	21031	ESR1,BRCA1,TP53,NOD2,HNF4A,PPARG,AR,APP,HNF1A,ATM,POMC,LRP5,GATA1,NEUROD1,HNF1B,CDKN2A,HAMP,TNF,TBX21,TGFB1,EP300,AKT1,FGFR2,IL10,HMGA1,PDX1,TCF7L2,TNIP1,ETS1,IRF5,STAT4,VDR,WNT1,SMAD4,STAT3,RNASEL,ETV6,NOTCH2,IL1B,IL4,IL6,SIRT1,PARP1,ESR2,GATA3,FOXA1,HRAS,IGF1,NOTCH1,RB1,STAT1,TBX3,NCOA3,NR3C1,S100A10,PPARGC1A,EDN1,EGFR,WWOX,PIK3R1,HDAC2,HMGB1,PTH,TNFSF11,PARK7,DRD2,PRKN,LMX1B,VEGFA,CTNNB1,FGF4,…
GO:BP	negative regulation of cell differentiation	GO:0045596	false	1.810201658668991e-43	42.74227304150166	681	1163	145	21031	TP53,FBN1,PPARG,PTEN,APP,FCGR2B,LRP5,ERBB2,CAV1,CDH1,CDKN2A,GSK3B,TREM2,PSEN1,TNF,TBX21,IL13,CCL11,TGFB1,LDLR,KRAS,SLC6A4,ENPP1,ABCC8,CTLA4,CCND1,WNT1,SMAD4,STAT3,PTPN2,IL1B,BDNF,CRP,IL4,IL6,MMP9,SIRT1,GATA3,FOXA1,IGF1,NOTCH1,FBXW7,PTHLH,RB1,STAT1,TBX3,IFNG,ADIPOQ,EGFR,TRPV1,PIK3R1,TNFSF4,HMGB1,PTH,VEGFA,CTNNB1,ITGB3,IGF2,IFNB1,CBFB,CALCA,F2,SOD2,FOXO3,EDNRB,DCC,IL18,CR1,SORL1,HLA-G,ZFHX3,TBX5,TL…
GO:BP	heart development	GO:0007507	false	3.5466089804446354e-43	42.450186690579706	599	1163	135	21031	TP53,FBN1,PPARG,PTEN,ACE,KCNJ11,ATM,ERBB2,TREX1,CPE,GSK3B,PSEN1,TGFB1,EP300,FGFR2,INSR,SMAD4,APC,CASP8,NOTCH2,BBS4,MKKS,FGFR1,CASP3,CDKN1B,FGF3,FN1,GATA3,IGF1,MDM2,NOTCH1,RB1,TBX3,KCNK2,EDN1,EDNRA,NOS3,EGFR,MMP2,TH,VEGFA,CTNNB1,TGFBR2,TNFRSF1A,RB1CC1,MYH11,NPPA,IGF1R,PRDM1,GATA4,NKX3-1,NPY2R,SOD2,NPY5R,ADM,PLN,GJA5,PITX2,SCN5A,TBX5,ERBB4,MDM4,KCNQ1,ACACB,MECP2,MYH7,NPY1R,TRAF3IP2,HDAC9,RUNX1,HCN4…
GO:BP	positive regulation of leukocyte activation	GO:0002696	false	5.247394868254268e-43	42.28005625376403	354	1163	103	21031	PIK3CA,NOD2,PTPN22,CAV1,TREM2,HAMP,TNF,TBX21,IL5,IL13,TGFB1,AKT1,IL23R,HLA-DRB1,IRGM,IL10,IRS2,LEP,BCL2,TYK2,RASGRP1,IL1B,IL4,IL6,CCL2,CCL5,AGER,GATA3,IGF1,IL12B,IFNG,TNFSF4,HMGB1,LBP,TNFSF11,TGFBR2,IL6ST,IGF2,TACR1,PDPK1,PLA2G4A,CBFB,AIF1,FOXO3,CD40,IL18,CR1,EPO,HLA-DPB1,IL2RA,TRAF6,CD28,HLA-G,TSLP,IL33,IL1RL1,ARID1B,LRRK2,JAK2,TLR4,HLA-DQA1,FOXP3,TNFSF13,BST1,HAVCR1,RUNX1,EPHB2,HSPD1,PTPRC,FCRL…
GO:BP	positive regulation of cell activation	GO:0050867	false	1.2031472435281806e-42	41.919681219593954	371	1163	105	21031	PIK3CA,NOD2,PTPN22,CAV1,TREM2,HAMP,TNF,TBX21,IL5,IL13,TGFB1,AKT1,IL23R,HLA-DRB1,IRGM,IL10,IRS2,LEP,BCL2,TYK2,RASGRP1,IL1B,IL4,IL6,CCL2,CCL5,AGER,GATA3,IGF1,IL12B,IFNG,TNFSF4,HMGB1,LBP,TNFSF11,TGFBR2,IL6ST,IGF2,TACR1,PDPK1,PLA2G4A,CBFB,AIF1,FOXO3,CD40,IL18,CR1,EPO,HLA-DPB1,IL2RA,TRAF6,CD28,HLA-G,TSLP,IL33,IL1RL1,ARID1B,LRRK2,JAK2,TLR4,HLA-DQA1,FOXP3,TNFSF13,BST1,HAVCR1,RUNX1,EPHB2,HSPD1,PTPRC,FCRL…
GO:BP	positive regulation of immune response	GO:0050778	false	1.2683001912312122e-42	41.896777942065206	718	1163	148	21031	ESR1,PIK3CA,NOD2,MEFV,PTPN22,FCGR2B,CAV1,TREX1,HFE,TREM2,PSEN1,TNF,TBX21,EP300,AKT1,IL23R,HLA-DRB1,IRGM,IL10,TNIP1,CTLA4,ITGAM,BANK1,BLK,IFIH1,TNFAIP3,C4A,BRAF,CR2,PTPN2,BCL2,C1QA,TYK2,RASGRP1,STK11,IL1B,IL4,IL6,CCL5,SIRT1,PARP1,GATA3,HRAS,PHB,IL12B,IFNG,PIK3R1,C4B,TNFSF4,HMGB1,CNR1,LBP,PARK7,IL6ST,IFNB1,PDPK1,PLA2G4A,PRKCB,IKBKB,BAX,CD40,IL18,CLU,CR1,A2M,HLA-DPB1,TRAF6,CD28,HLA-G,IL33,JAK2,TLR4,…
GO:BP	response to wounding	GO:0009611	false	1.7740578240287415e-42	41.75103222878426	557	1163	129	21031	PIK3CA,HNF4A,PPARG,PTEN,GATA1,ERBB2,CAV1,F5,F12,APOE,TREM2,TNF,IL10,SLC6A4,INS,HMOX1,TNFAIP3,PCSK1,WNT1,STAT3,BRAF,PLAU,NOTCH2,BCL2,SOD1,CASP3,IL6,AGER,FN1,HRAS,IGF1,KCNK2,S100A10,EDN1,EDNRA,NOS3,MMP2,DRD2,VEGFA,HOXB13,IL6ST,ITGB3,IGF1R,KNG1,PLA2G4A,GATA4,MYH9,F2,BAX,SOD2,CD40,EPO,ALOX5,IL33,JAK2,TLR4,CD36,SERPINA1,SPP1,EPHB2,GNAS,PLPP3,SH2B3,GP9,RAC1,FGF10,MIA3,SMAD3,GRIN2A,DGKD,DSP,GNA12,VAV3,A…
GO:BP	developmental growth	GO:0048589	false	1.7748801519567288e-42	41.7508309671729	667	1163	142	21031	ESR1,PIK3CA,BRCA2,TP53,AR,PTEN,APP,ATM,PALB2,CDH1,HNF1B,GSK3B,APOE,MAPT,CCL11,TGFB1,EP300,AKT1,FGFR2,SLC6A4,INSR,FGFR3,LEP,LEPR,SMAD4,STAT3,NOTCH2,BCL2,BBS4,MKKS,FGFR1,SOD1,STK11,BDNF,CDKN1B,FN1,GATA3,IGF1,NOTCH1,DISC1,KCNK2,EDN1,EDNRA,NGF,DRD2,PRKN,CYP19A1,VEGFA,CTNNB1,TGFBR2,ERCC1,IGF2,GATA4,S100B,XRCC2,FOXO3,NRCAM,DCC,ADM,ADRB2,TBX5,ERBB4,NBN,RAD51B,FTO,MST1,RNF6,TSHR,ACACB,MECP2,SPP1,ADRB3,NP…
GO:BP	cellular response to peptide hormone stimulus	GO:0071375	false	2.0138253101508262e-42	41.695978205146844	304	1163	95	21031	PIK3CA,HNF4A,FBN1,PPARG,AKT2,ACE,GCK,IRS1,BRIP1,CAV1,SLC2A4,GSK3B,TGFB1,AKT1,INS,CAPN10,INSR,ENPP1,IRS2,LEP,WNT1,STAT3,APC,PTPN2,TYK2,IDE,IL1B,AGT,SIRT1,PARP1,HRAS,MDM2,RB1,STAT1,EDN1,EDNRA,UCP2,ADIPOQ,PIK3R1,AGTR1,ITGB3,IGF2,IGF1R,PDPK1,SRD5A1,PRKCB,FOS,SORL1,ARID1B,JAK2,GCGR,GLP1R,PTPN1,TSHR,CAMK2A,PRKAA1,SREBF1,GHRL,HDAC9,PNPLA3,NCOA1,PCSK9,CYP11A1,PRKAR1A,STXBP4,APPL1,GRB14,GJB2,ATP2B1,SPINK1…
GO:BP	regulation of smooth muscle cell proliferation	GO:0048660	false	3.649312451955112e-42	41.43778895100896	139	1163	66	21031	PIK3CA,PPARG,PTEN,APOE,TNF,IL13,AKT1,FGFR2,IL10,TCF7L2,HMOX1,TNFAIP3,PTGS2,IL6,MMP9,CCL5,CDKN1B,IGF1,MDM2,PHB,STAT1,IL12B,IFNG,PPARGC1A,EDN1,NOS3,ADIPOQ,EGFR,PIK3R1,MMP2,CTNNB1,ITGB3,IGF1R,TACR1,AIF1,SOD2,NPY5R,TERT,IL18,IL6R,JAK2,TLR4,MFN2,IRAK1,NOTCH3,GNA12,DBH,HTR1B,CDKN1A,MYOCD,DNMT1,GJA1,PDCD4,GPER1,IGFBP5,JUN,BMP2,BMP4,SRC,THBS1,XBP1,ELN,MYD88,FGF2,IGFBP3,VIP
GO:BP	regulation of transferase activity	GO:0051338	false	3.87174900065379e-42	41.41209280507344	594	1163	133	21031	TP53,PPARG,PTEN,APP,PTPN22,LRP5,ERBB2,CAV1,CDKN2A,GSK3B,APOE,MAPT,TREM2,TNF,AKT1,IL23R,HLA-DRB1,IRGM,INS,INSR,IRS2,CCND1,LEP,SNCA,CARD14,APC,FGFR1,SOD1,MAPK8IP1,RASGRP1,BLM,STK11,IL1B,IL4,CCL5,AGT,SIRT1,CDKN1B,FLT1,HRAS,IGF1,PHB,FBXW7,RB1,IL12B,IFNG,EDN1,ADIPOQ,EGFR,TNFSF11,PARK7,PRKN,PINK1,VEGFA,AGTR1,TGFBR2,ITGB3,NPPA,PDPK1,ADAR,CALCA,F2,CHRNA3,RELN,CD40,EPHA1,IL6R,TRAF6,ADRB2,NBN,TNFSF15,LRRK2…
GO:BP	regulation of epithelial cell proliferation	GO:0050678	false	6.892212380537714e-42	41.16164134842156	363	1163	103	21031	BRCA2,NOD2,PPARG,AR,ERBB2,CAV1,APOE,TNF,CCL11,TGFB1,AKT1,FGFR2,IL10,PDX1,TCF7L2,IRS2,HMOX1,TNFAIP3,CCND1,LEP,VDR,STAT3,NOTCH2,FGFR1,STK11,CCL2,CCL5,SIRT1,CDKN1B,FLT1,GATA3,HRAS,IGF1,NOTCH1,FBXW7,RB1,STAT1,IL12B,EGFR,HMGB1,DRD2,VEGFA,AGTR1,CTNNB1,ITGB3,IGF2,TACR1,PDPK1,NKX3-1,ATP5F1A,BAX,EDNRB,ALOX5,SCN5A,FUT2,MST1,NRAS,GHRL,TP63,CDKN2B,JCAD,NKX2-5,PROX1,STXBP4,FGF10,CDK6,SMAD3,TNFSF12,SPINK1,EGF,…
GO:BP	response to steroid hormone	GO:0048545	false	1.2442073974065328e-41	40.9051072208978	337	1163	99	21031	ESR1,PIK3CA,BRCA1,HNF4A,AR,ACE,CAV1,TNF,TGFB1,EP300,IL10,PDX1,PCSK1,UCP3,COL1A1,BCL2,PTGS2,CASP3,IL6,SIRT1,PARP1,ESR2,FOXA1,MDM2,PHB,CRH,NR3C1,EDN1,ADIPOQ,EGFR,PARK7,MAOB,TH,AKR1C3,IGF1R,TACR1,ZNF366,NCOR1,NKX3-1,SRD5A1,ATP5F1A,IL1RN,FOXO3,HSD3B1,ADM,FOS,A2M,EPO,JAK2,RNF6,CARD9,SREBF1,SPP1,HSD11B2,CALCR,GBA,FSHR,NCOA1,TP63,TCF21,UBE2L3,PTPRC,NPC1,GJB2,ZMIZ1,PCNA,PGR,HTR1B,BCHE,ANXA3,TLR2,CDKN1A,F…
GO:BP	peptidyl-tyrosine phosphorylation	GO:0018108	false	1.2932213062619223e-41	40.888327148851886	258	1163	87	21031	TP53,NOD2,APP,PTPN22,GATA1,ERBB2,CAV1,HTR2A,TREM2,TNF,IL5,IL13,FGFR2,IL23R,INSR,BANK1,BLK,FGFR3,LEP,PTPN2,FGFR1,IL4,IL6,CCL5,AGT,FLT1,IGF1,FBXW7,IL12B,IFNG,ADIPOQ,EGFR,HDAC2,VEGFA,FGFR4,IL6ST,TNFRSF1A,ITGB3,IGF2,IGF1R,RELN,CD40,IL18,EPHA1,EPO,IL6R,TSLP,ERBB4,JAK2,PTPN1,CD36,BST1,ITGB2,EPHB2,PECAM1,PLPP3,PTPRC,FGF10,CASS4,SPINK1,EGF,PRNP,CSF2,MIF,IL23A,EPHA3,PAK2,PTK2,IL24,CSF1R,CSF3,MTOR,ABL1,NRG…
GO:BP	hormone secretion	GO:0046879	false	1.4646272252420995e-41	40.83427289723555	317	1163	96	21031	HNF4A,MC4R,PPARG,GCK,IRS1,KCNJ11,HNF1A,POMC,LRP5,NEUROD1,HNF1B,CPE,HFE,TNF,HLA-DRB1,INS,ADCY5,CAPN10,PDX1,SLC2A2,ABCC8,TCF7L2,IRS2,BLK,LEP,SMAD4,NR0B2,FGFR1,IL1B,IL6,NOS2,CCL5,AGT,GATA3,TBX3,CRH,IFNG,EDN1,UCP2,ADIPOQ,EGFR,CNR1,SIRT3,TNFSF11,PARK7,DRD2,PRKN,SLC18A2,CYP19A1,AGTR1,GABBR1,CPT1A,TACR1,NKX3-1,PRKCB,F2,CCKAR,SNAP25,IL1RN,HADH,REN,ALOX5,JAK2,SLC30A8,GLP1R,KCNQ1,MTNR1B,RETN,SREBF1,SPP1,GH…
GO:BP	immune effector process	GO:0002252	false	2.091754956101968e-41	40.67948919334491	698	1163	144	21031	TP53,NOD2,ACE,APP,PTPN22,DNASE1,FCGR2B,GATA1,TREX1,HFE,TREM2,PSEN1,TNF,TBX21,IL5,IL13,IL23R,HLA-DRB1,IL10,INS,IRF5,ITGAM,STAT4,C4A,LEP,STAT3,CR2,NOTCH2,C1QA,RASGRP1,IL1B,CRP,ICAM1,IL4,IL6,NOS2,AGER,SIRT1,GATA3,PHB,IL12B,IFNG,C4B,TNFSF4,HMGB1,LBP,SLC18A2,ERCC1,IL6ST,IFNB1,PDPK1,F2,CD40,IL18,CLU,CR1,A2M,MPO,CCR6,IL6R,TRAF6,CD28,HLA-G,IL33,MSH6,NBN,TLR4,FOXP3,TNFSF13,HLA-B,CARD9,CD36,IRF4,LTA,ITGB2,…
GO:BP	peptidyl-tyrosine modification	GO:0018212	false	2.634986731994318e-41	40.57922156725833	260	1163	87	21031	TP53,NOD2,APP,PTPN22,GATA1,ERBB2,CAV1,HTR2A,TREM2,TNF,IL5,IL13,FGFR2,IL23R,INSR,BANK1,BLK,FGFR3,LEP,PTPN2,FGFR1,IL4,IL6,CCL5,AGT,FLT1,IGF1,FBXW7,IL12B,IFNG,ADIPOQ,EGFR,HDAC2,VEGFA,FGFR4,IL6ST,TNFRSF1A,ITGB3,IGF2,IGF1R,RELN,CD40,IL18,EPHA1,EPO,IL6R,TSLP,ERBB4,JAK2,PTPN1,CD36,BST1,ITGB2,EPHB2,PECAM1,PLPP3,PTPRC,FGF10,CASS4,SPINK1,EGF,PRNP,CSF2,MIF,IL23A,EPHA3,PAK2,PTK2,IL24,CSF1R,CSF3,MTOR,ABL1,NRG…
GO:BP	import into cell	GO:0098657	false	2.842989131673863e-41	40.54622480054983	923	1163	168	21031	PIK3CA,NOD2,PPARG,AKT2,APP,KCNJ11,FCGR2B,LRP5,CAV1,SLC2A4,TREX1,HFE,APOE,TREM2,PSEN1,SLC22A4,TNF,TGFB1,LDLR,KCNH2,AKT1,SLC6A4,INSR,ENPP1,ABCC8,IRS2,SFTPD,ITGAM,C4A,LEP,LEPR,SNCA,SOD1,SCN10A,CRP,IL4,CCL2,AGER,HRAS,IFNG,ADIPOQ,EGFR,TRPV1,C4B,HMGB1,LBP,PARK7,DRD2,PRKN,SLC18A2,VEGFA,ITGB3,MSR1,DRD1,MYH9,AIF1,CALCA,ICAM5,SLC29A1,SNAP25,BECN1,ACSL1,ADM,ABCA7,CLU,BIN1,APOC1,SORL1,PICALM,SLC46A1,ADRB2,SC…
GO:BP	smooth muscle cell proliferation	GO:0048659	false	3.6426148604552033e-41	40.43858674498682	143	1163	66	21031	PIK3CA,PPARG,PTEN,APOE,TNF,IL13,AKT1,FGFR2,IL10,TCF7L2,HMOX1,TNFAIP3,PTGS2,IL6,MMP9,CCL5,CDKN1B,IGF1,MDM2,PHB,STAT1,IL12B,IFNG,PPARGC1A,EDN1,NOS3,ADIPOQ,EGFR,PIK3R1,MMP2,CTNNB1,ITGB3,IGF1R,TACR1,AIF1,SOD2,NPY5R,TERT,IL18,IL6R,JAK2,TLR4,MFN2,IRAK1,NOTCH3,GNA12,DBH,HTR1B,CDKN1A,MYOCD,DNMT1,GJA1,PDCD4,GPER1,IGFBP5,JUN,BMP2,BMP4,SRC,THBS1,XBP1,ELN,MYD88,FGF2,IGFBP3,VIP
GO:BP	peptidyl-amino acid modification	GO:0018193	false	4.2522980002637166e-41	40.371376307804624	747	1163	149	21031	TP53,NOD2,PTEN,ACE,APP,PTPN22,HNF1A,ATM,GATA1,ERBB2,CAV1,CDKN2A,HTR2A,GSK3B,TREM2,TNF,IL5,IL13,EP300,AKT1,FGFR2,IL23R,IRGM,INSR,BANK1,BLK,IFIH1,FGFR3,LEP,SNCA,BRAF,PTPN2,BCL2,FGFR1,STK11,PTGS2,BDNF,IL4,IL6,NOS2,CCL5,AGT,SIRT1,FLT1,IGF1,MDM2,FBXW7,IL12B,IFNG,ADIPOQ,EGFR,NGF,HDAC2,SIRT3,PARK7,ATP13A2,PINK1,VEGFA,CTNNB1,FGFR4,IL6ST,TNFRSF1A,ITGB3,IGF2,IGF1R,IFNB1,PDPK1,IKBKB,RELN,BAX,CD40,IL18,EPHA1…
GO:BP	regulation of kinase activity	GO:0043549	false	4.4059456338725835e-41	40.355960866026564	483	1163	118	21031	PPARG,PTEN,APP,PTPN22,LRP5,ERBB2,CAV1,CDKN2A,APOE,MAPT,TREM2,TNF,AKT1,IL23R,HLA-DRB1,IRGM,INS,INSR,IRS2,CCND1,LEP,SNCA,CARD14,APC,FGFR1,SOD1,MAPK8IP1,RASGRP1,BLM,STK11,IL1B,IL4,CCL5,AGT,SIRT1,CDKN1B,FLT1,HRAS,IGF1,PHB,FBXW7,RB1,IL12B,IFNG,EDN1,ADIPOQ,EGFR,TNFSF11,PARK7,PRKN,PINK1,VEGFA,TGFBR2,ITGB3,NPPA,PDPK1,ADAR,CALCA,F2,CHRNA3,RELN,CD40,EPHA1,IL6R,TRAF6,ADRB2,NBN,TNFSF15,LRRK2,JAK2,TLR4,PTPN1,…
GO:BP	mononuclear cell proliferation	GO:0032943	false	6.349735341912532e-41	40.1972443758013	315	1163	95	21031	TP53,ACE,PTPN22,ATM,FCGR2B,ERBB2,CDKN2A,IL5,IL13,TGFB1,IL23R,HLA-DRB1,IL10,IRS2,SFTPD,CTLA4,LEP,CR2,BCL2,TYK2,MAPK8IP1,RASGRP1,IL1B,CASP3,CRP,IL4,IL6,CCL5,AGER,IGF1,IL12B,TNFSF4,HMGB1,CTNNB1,TGFBR2,IL6ST,GPNMB,IGF2,IFNB1,TACR1,AIF1,BAX,CD40,IL18,CR1,EPO,HLA-DPB1,IL2RA,TRAF6,CD28,HLA-G,JAK2,TLR4,FOXP3,BCL2L1,BST1,EPHB2,HSPD1,PTPRC,FCRL3,IKZF3,PRKAR1A,INPP5D,TNFRSF13B,AHR,FGF10,LIPA,IL7R,NFATC2,VAV…
GO:BP	positive regulation of RNA metabolic process	GO:0051254	false	1.0575620330924298e-40	39.975694148927296	1852	1163	253	21031	ESR1,BRCA1,BRCA2,TP53,NOD2,HNF4A,PPARG,AR,APP,HNF1A,ATM,POMC,LRP5,GATA1,CHEK2,ERBB2,CDH1,NEUROD1,HNF1B,CDKN2A,APOE,PSEN1,HAMP,TNF,TBX21,IL5,TGFB1,KCNH2,EP300,AKT1,FGFR2,HLA-DRB1,IL10,HMGA1,INSR,PDX1,TCF7L2,TNIP1,ETS1,IRF5,STAT4,COL1A1,VDR,WNT1,SMAD4,STAT3,RNASEL,NR0B2,ETV6,NOTCH2,BLM,IL1B,IL4,IL6,AGT,SIRT1,PARP1,ESR2,GATA3,FOXA1,HRAS,IGF1,NOTCH1,PHB,RB1,STAT1,TBX3,NCOA3,NR3C1,S100A10,PPARGC1A,EDN…
GO:BP	negative regulation of biosynthetic process	GO:0009890	false	1.1556279225304713e-40	39.937181973184366	2838	1163	332	21031	ESR1,PIK3CA,BRCA1,TP53,NOD2,HNF4A,PAX4,PPARG,MEFV,AR,ACE,APP,PTPN22,GCK,HNF1A,ATM,FCGR2B,POMC,GATA1,BRIP1,CAV1,HNF1B,CDKN2A,ADAM10,GSK3B,HFE,APOE,MAPT,TREM2,PSEN1,HAMP,TNF,TBX21,IL13,TGFB1,LDLR,EP300,AKT1,FGFR2,IL23R,HLA-DRB1,IRGM,IL10,INS,HMGA1,PDX1,ENPP1,TCF7L2,WFS1,SFTPD,BANK1,TNFAIP3,CCND1,LEP,LEPR,VDR,SMAD4,SNCA,STAT3,RNASEL,NR0B2,ETV6,PLAU,PTPN2,NOTCH2,BBS4,MKKS,MXI1,JAZF1,PTGIS,FGFR1,SOD1,…
GO:BP	organic cyclic compound biosynthetic process	GO:1901362	false	1.2233834736017056e-40	39.91243739058014	4264	1163	435	21031	ESR1,BRCA1,BRCA2,TP53,NOD2,HNF4A,PAX4,PPARG,AR,PTEN,APP,HNF1A,ATM,POMC,LRP5,GATA1,CHEK2,ERBB2,BRIP1,CAV1,CDH1,NEUROD1,HNF1B,CDKN2A,TREX1,ALDH2,APOE,TREM2,PSEN1,HAMP,TNF,TBX21,IL5,TGFB1,KCNH2,EP300,AKT1,FGFR2,HLA-DRB1,IL10,ATG16L1,INS,ADCY5,HMGA1,INSR,PDX1,ENPP1,TCF7L2,WFS1,HMOX1,TNIP1,ETS1,IRF5,STAT4,TNFAIP3,CCND1,SH2B1,LEP,SIM1,COL1A1,VDR,WNT1,SMAD4,SNCA,STAT3,CARD14,RNASEL,NR0B2,ETV6,PTPN2,NOTC…
GO:BP	protein modification process	GO:0036211	false	2.100198817245969e-40	39.67773959043478	3031	1163	346	21031	PIK3CA,BARD1,BRCA1,BRCA2,TP53,NOD2,PPARG,MEFV,PTEN,AKT2,ACE,APP,PTPN22,HNF1A,ATM,LRP5,GATA1,CHEK2,ERBB2,CAV1,CDKN2A,CPE,HTR2A,ADAM10,GSK3B,APOE,MAPT,TREM2,PSEN1,TNF,IL5,IL13,CCL11,EP300,AKT1,FGFR2,KRAS,IL23R,HLA-DRB1,IRGM,ATG16L1,INS,INSR,ENPP1,WFS1,TNIP1,BANK1,BLK,IFIH1,TNFAIP3,FGFR3,CCND1,LEP,LEPR,WNT1,SNCA,CARD14,APC,SPOP,BRAF,RNASEL,PTPN2,BCL2,PXK,TYK2,FGFR1,SOD1,MAPK8IP1,RASGRP1,FANCC,BLM,ST…
GO:BP	phosphatidylinositol 3-kinase/protein kinase B signal transduction	GO:0043491	false	2.8975646016134486e-40	39.537966872599405	293	1163	91	21031	PIK3CA,PTEN,IRS1,HNF1A,ERBB2,HTR2A,TREM2,TNF,AKT1,INS,INSR,TCF7L2,IRS2,BANK1,FGFR3,LEP,STAT3,FGFR1,RASGRP1,STK11,CCL5,AGT,SIRT1,FLT1,FN1,GATA3,IGF1,ROR1,PHB,EDN1,EGFR,PIK3R1,TNFSF11,PARK7,DRD2,PINK1,VEGFA,IGF2,AKR1C3,IGF1R,PDPK1,NKX3-1,CAT,F2,RELN,BECN1,CD40,IL18,CD28,HLA-G,ERBB4,JAK2,INPP5E,CALCR,FSHR,SH2B3,NTRK2,CASS4,PLEKHA1,VAV3,TSC2,EGF,DRD3,CCL21,PTK2,HPSE,CSF1R,CSF3,ERBB3,MTOR,GPER1,GPX1,I…
GO:BP	negative regulation of cellular biosynthetic process	GO:0031327	false	2.9911460891701465e-40	39.52416237527658	2824	1163	330	21031	ESR1,PIK3CA,BRCA1,TP53,NOD2,HNF4A,PAX4,PPARG,MEFV,AR,ACE,APP,PTPN22,GCK,HNF1A,ATM,FCGR2B,POMC,GATA1,BRIP1,CAV1,HNF1B,CDKN2A,ADAM10,GSK3B,HFE,APOE,MAPT,TREM2,PSEN1,HAMP,TNF,TBX21,IL13,TGFB1,LDLR,EP300,AKT1,FGFR2,IL23R,HLA-DRB1,IRGM,IL10,INS,HMGA1,PDX1,ENPP1,TCF7L2,WFS1,SFTPD,BANK1,TNFAIP3,CCND1,LEP,LEPR,VDR,SMAD4,SNCA,STAT3,RNASEL,NR0B2,ETV6,PLAU,PTPN2,NOTCH2,BBS4,MKKS,MXI1,JAZF1,PTGIS,FGFR1,OPRM1…
GO:BP	hormone transport	GO:0009914	false	3.992848266552994e-40	39.3987171932494	328	1163	96	21031	HNF4A,MC4R,PPARG,GCK,IRS1,KCNJ11,HNF1A,POMC,LRP5,NEUROD1,HNF1B,CPE,HFE,TNF,HLA-DRB1,INS,ADCY5,CAPN10,PDX1,SLC2A2,ABCC8,TCF7L2,IRS2,BLK,LEP,SMAD4,NR0B2,FGFR1,IL1B,IL6,NOS2,CCL5,AGT,GATA3,TBX3,CRH,IFNG,EDN1,UCP2,ADIPOQ,EGFR,CNR1,SIRT3,TNFSF11,PARK7,DRD2,PRKN,SLC18A2,CYP19A1,AGTR1,GABBR1,CPT1A,TACR1,NKX3-1,PRKCB,F2,CCKAR,SNAP25,IL1RN,HADH,REN,ALOX5,JAK2,SLC30A8,GLP1R,KCNQ1,MTNR1B,RETN,SREBF1,SPP1,GH…
GO:BP	ERK1 and ERK2 cascade	GO:0070371	false	5.028275828390522e-40	39.298580906908455	315	1163	94	21031	NOD2,APP,PTPN22,ERBB2,HTR2A,APOE,TREM2,TNF,CCL11,FGFR2,HLA-DRB1,TNIP1,FGFR3,SMAD4,BRAF,PTPN2,NOTCH2,CCL20,RASGRP1,OPRM1,IL1B,ICAM1,CCL2,CCL5,AGER,FN1,HRAS,IGF1,NOTCH1,PHB,FBXW7,EDN1,ADIPOQ,EGFR,HMGB1,SIRT3,TNFSF11,DRD2,VEGFA,FGFR4,FGF4,ITGB3,GPNMB,NPY5R,ABCA7,EPO,ERBB4,TLR4,PTPN1,CARD9,CD36,TF,CALCR,CCL17,FSHR,EPHB2,PTPRC,FGF10,CTSH,HAND2,EGF,MYC,CHRNA7,SPRED2,CCN1,MIF,CCL21,GSTP1,NPSR1,ALOX15,PL…
GO:BP	organic substance transport	GO:0071702	false	6.178759518692777e-40	39.20909870747795	2358	1163	293	21031	BARD1,TP53,HNF4A,MC4R,PPARG,AKT2,ACE,PTPN22,GCK,IRS1,KCNJ11,HNF1A,POMC,LRP5,CAV1,CDH1,NEUROD1,SLC2A4,HNF1B,CDKN2A,CPE,HTR2A,GSK3B,HFE,APOE,TREM2,PSEN1,SLC22A4,TNF,IL13,TGFB1,LDLR,EP300,AKT1,HLA-DRB1,IRGM,ATG16L1,SLC6A4,INS,ADCY5,CAPN10,INSR,PDX1,ENPP1,SLC2A2,ABCC8,TCF7L2,IRS2,BLK,LEP,PCSK1,UCP3,COL1A1,SNCA,STAT3,BRAF,RNASEL,NR0B2,LIPC,PXK,BBS4,BBS1,PTGS2,OPRM1,IL1B,IL6,NOS2,CCL5,AGT,SIRT1,IGF1,MD…
GO:BP	macromolecule modification	GO:0043412	false	6.520495352053249e-40	39.18571941032765	3262	1163	362	21031	PIK3CA,BARD1,BRCA1,BRCA2,TP53,NOD2,PPARG,MEFV,PTEN,AKT2,ACE,APP,PTPN22,HNF1A,ATM,LRP5,GATA1,CHEK2,ERBB2,CAV1,CDKN2A,TREX1,CPE,HTR2A,ADAM10,GSK3B,APOE,MAPT,TREM2,PSEN1,TNF,IL5,IL13,CCL11,EP300,AKT1,FGFR2,KRAS,IL23R,HLA-DRB1,IRGM,ATG16L1,INS,INSR,ENPP1,CDKAL1,WFS1,TNIP1,BANK1,BLK,IFIH1,TNFAIP3,FGFR3,CCND1,LEP,LEPR,WNT1,SNCA,CARD14,APC,SPOP,BRAF,RNASEL,PTPN2,BCL2,PXK,TYK2,FGFR1,SOD1,MAPK8IP1,RASGRP1…
GO:BP	regulation of phosphatidylinositol 3-kinase/protein kinase B signal transduction	GO:0051896	false	1.9229635369351798e-39	38.71602895073707	247	1163	83	21031	PIK3CA,PTEN,IRS1,HNF1A,TREM2,TNF,INS,INSR,TCF7L2,IRS2,BANK1,FGFR3,LEP,FGFR1,RASGRP1,STK11,CCL5,AGT,SIRT1,FLT1,FN1,GATA3,IGF1,ROR1,PHB,EGFR,TNFSF11,PARK7,DRD2,PINK1,VEGFA,IGF2,AKR1C3,IGF1R,PDPK1,NKX3-1,CAT,F2,RELN,BECN1,IL18,CD28,HLA-G,ERBB4,JAK2,INPP5E,CALCR,FSHR,SH2B3,NTRK2,CASS4,PLEKHA1,VAV3,TSC2,EGF,DRD3,CCL21,PTK2,HPSE,CSF1R,CSF3,ERBB3,MTOR,GPER1,GPX1,IGFBP5,KDR,PIK3CB,SRC,THBS1,XBP1,MTDH,CX3…
GO:BP	response to nutrient	GO:0007584	false	3.2959886441478956e-39	38.48201429327116	167	1163	69	21031	NOD2,PPARG,BRIP1,F5,TGFB1,SLC6A4,PDX1,LEP,UCP3,COL1A1,VDR,PTGS2,NQO1,MDM2,STAT1,MTHFR,ADIPOQ,EGFR,CNR1,LPL,PTH,ERCC1,KL,AKR1C3,IGF1R,CPT1A,GATA4,PRKCB,CAT,SOD2,BECN1,ACSL1,CD40,A2M,EPO,GCGR,ACACB,SREBF1,SPP1,LTA,TNFRSF11B,NCOA1,CDKN2B,C2,LIPA,ABCG8,ABCG5,BCHE,TFAM,TNC,ABCA1,VCAM1,CYP1A1,CYP1B1,CYP24A1,DNMT3A,MTOR,GPX1,RARA,SFRP1,SNAI2,TFRC,TYMS,XBP1,PPARA,F7,OGG1,BGLAP,NR1H4
GO:BP	angiogenesis	GO:0001525	false	5.8209537827091347e-39	38.235005848918874	538	1163	122	21031	PIK3CA,BRCA1,PPARG,ACE,ERBB2,CAV1,TNF,CCL11,AKT1,FGFR2,IL10,ABCC8,HMOX1,ETS1,TNFAIP3,LEP,LEPR,STAT3,CASP8,NOTCH2,PTGIS,FGFR1,PTGS2,IL1B,IL6,CCL2,SIRT1,FLT1,FN1,NOTCH1,FBXW7,STAT1,IL12B,EDN1,EDNRA,NOS3,MMP2,VEGFA,AGTR1,HOXB13,CTNNB1,TGFBR2,ITGB3,GPNMB,ITGA2B,PDPK1,GATA4,MYH9,PRKCB,HK2,CD40,TERT,NRCAM,ADM,IL18,EPHA1,ALOX5,HLA-G,GJA5,MECP2,GLUL,GHRL,ITGB2,ERAP1,COL4A1,NOTCH3,HDAC9,RUNX1,EPHB2,KLK3,A…
GO:BP	intracellular chemical homeostasis	GO:0055082	false	1.8312934731263185e-38	37.737242052450746	728	1163	143	21031	PIK3CA,ACE,APP,GCK,KCNJ11,HNF1A,LRP5,CAV1,NEUROD1,HTR2A,HFE,APOE,TREM2,PSEN1,HAMP,IL13,CCL11,TGFB1,HLA-DRB1,ADCY5,PDX1,ENPP1,SLC2A2,ABCC8,WFS1,IRS2,HMOX1,VDR,SMAD4,SNCA,BCL2,SOD1,ICAM1,CCL5,AGER,SIRT1,CRH,DISC1,IFNG,PPARGC1A,EDN1,EDNRA,UCP2,TRPV1,PIK3R1,CNR1,PTH,DRD2,ATP13A2,TH,ITGB3,TRPA1,DRD1,IGF1R,PDPK1,GATA4,CALCA,PRKCB,F2,SLC29A1,BAX,SOD2,FOXO3,HK2,CD40,GRIK2,ATP2A2,PLN,PICALM,SLC46A1,ORMDL3…
GO:BP	regulation of mononuclear cell proliferation	GO:0032944	false	1.954340419128297e-38	37.7089997859232	241	1163	81	21031	PTPN22,ATM,FCGR2B,ERBB2,CDKN2A,IL5,IL13,TGFB1,IL23R,HLA-DRB1,IL10,IRS2,SFTPD,CTLA4,LEP,BCL2,TYK2,MAPK8IP1,IL1B,CASP3,CRP,IL4,IL6,CCL5,AGER,IGF1,IL12B,TNFSF4,HMGB1,CTNNB1,TGFBR2,IL6ST,GPNMB,IGF2,TACR1,AIF1,CD40,IL18,CR1,EPO,HLA-DPB1,IL2RA,TRAF6,CD28,HLA-G,JAK2,TLR4,FOXP3,BCL2L1,BST1,EPHB2,PTPRC,FCRL3,IKZF3,PRKAR1A,INPP5D,TNFRSF13B,AHR,FGF10,NFATC2,VAV3,PRNP,MIF,IL23A,ARG1,PLA2G2A,VCAM1,CDKN1A,CSF1…
GO:BP	epithelial cell apoptotic process	GO:1904019	false	2.4070994017798276e-38	37.618505975053964	140	1163	63	21031	ESR1,NEUROD1,TNF,IL13,IL10,CAPN10,PDX1,TCF7L2,WFS1,HMOX1,TNFAIP3,BRAF,BCL2,CASP3,ICAM1,IL4,IL6,CCL2,CDKN1B,GATA3,RB1,EDNRA,TGFBR2,FGF4,ITGB3,AKR1C3,IGF1R,PDPK1,ADAR,BAX,FOXO3,CD40,TERT,HLA-G,JAK2,MST1,PRKAA1,BCL2L1,KRT8,ANGPTL4,NPC1,NKX2-5,HAND2,ANO6,GSN,SERPINE1,YAP1,DNMT3A,E2F1,ABL1,PDCD4,GPER1,KDR,PRKAA2,THBS1,XBP1,FGF21,PPARA,FASLG,NFE2L2,ANGPT1,DAB2IP,CASP9
GO:BP	regulation of hormone secretion	GO:0046883	false	2.68544102189887e-38	37.57098438123119	261	1163	84	21031	HNF4A,PPARG,GCK,IRS1,KCNJ11,HNF1A,POMC,LRP5,NEUROD1,HFE,TNF,HLA-DRB1,INS,ADCY5,CAPN10,PDX1,SLC2A2,ABCC8,TCF7L2,IRS2,BLK,LEP,SMAD4,NR0B2,FGFR1,IL1B,IL6,NOS2,CCL5,AGT,CRH,IFNG,EDN1,UCP2,ADIPOQ,EGFR,CNR1,SIRT3,TNFSF11,DRD2,PRKN,CYP19A1,AGTR1,GABBR1,CPT1A,TACR1,NKX3-1,PRKCB,F2,CCKAR,SNAP25,HADH,REN,ALOX5,JAK2,SLC30A8,MTNR1B,RETN,SREBF1,SPP1,GHRL,CARTPT,VSNL1,PRKAR1A,RFX6,STXBP4,PER2,SPINK1,BMP8A,CRHR…
GO:BP	defense response to other organism	GO:0098542	false	3.424294919556342e-38	37.46542883849833	1220	1163	192	21031	ESR1,TP53,NOD2,PPARG,MEFV,PTPN22,FCGR2B,CAV1,TREX1,F12,APOE,TREM2,HAMP,TNF,CCL11,TGFB1,EP300,AKT1,IL23R,IRGM,IL10,ATG16L1,INS,SFTPD,TNIP1,IRF5,ITGAM,BLK,IFIH1,TNFAIP3,C4A,LEP,SNCA,CASP8,RNASEL,CR2,PTPN2,NOTCH2,BCL2,C1QA,CCL20,TYK2,RASGRP1,IL1B,CRP,IL4,IL6,NOS2,CCL2,CCL5,HP,PARP1,NQO1,GATA3,HRAS,PHB,STAT1,IL12B,IFNG,EDN1,PIK3R1,C4B,TNFSF4,HMGB1,LBP,DRD2,TNFRSF1A,CXCL1,IFNB1,PDPK1,REL,PRDM1,ADAR,AI…
GO:BP	response to ketone	GO:1901654	false	3.4775362761104044e-38	37.458728330945576	218	1163	77	21031	PIK3CA,PPARG,AR,ACE,KCNJ11,HNF1A,CAV1,F5,TGFB1,AKT1,ADCY5,ITGAM,SIRT1,PARP1,NQO1,CRH,NR3C1,EDN1,EGFR,TNFSF4,PARK7,MAOB,TH,HOXB13,AKR1C3,IGF1R,TACR1,NKX3-1,SRD5A1,ATP5F1A,FOXO3,HSD3B1,FOS,A2M,EPO,JAK2,FOXP3,CARD9,PRKAA1,SREBF1,SPP1,BCL2L1,GBA,NCOA1,ADCY3,GNAS,PTPRC,AHR,LIPA,GJB2,PCNA,CCL21,TLR2,TNC,CDKN1A,FBXO32,SLIT3,YAP1,CLDN4,CYP1B1,IGFBP7,PRKAA2,SFRP1,SLC5A5,SRC,THBS1,TYMS,CLDN1,CREB1,OXTR,F7,…
GO:BP	negative regulation of macromolecule biosynthetic process	GO:0010558	false	5.219300859630397e-38	37.28238766809734	2773	1163	321	21031	ESR1,PIK3CA,BRCA1,TP53,NOD2,HNF4A,PAX4,PPARG,MEFV,AR,ACE,APP,PTPN22,HNF1A,ATM,FCGR2B,POMC,GATA1,BRIP1,CAV1,HNF1B,CDKN2A,ADAM10,GSK3B,HFE,APOE,MAPT,TREM2,PSEN1,HAMP,TNF,TBX21,IL13,TGFB1,LDLR,EP300,AKT1,FGFR2,IL23R,HLA-DRB1,IRGM,IL10,INS,HMGA1,PDX1,ENPP1,TCF7L2,WFS1,SFTPD,BANK1,TNFAIP3,CCND1,LEP,VDR,SMAD4,SNCA,STAT3,RNASEL,NR0B2,ETV6,PLAU,PTPN2,NOTCH2,BBS4,MKKS,MXI1,JAZF1,FGFR1,CASP3,IL4,IL6,NOS2,A…
GO:BP	regulation of nucleobase-containing compound metabolic process	GO:0019219	false	7.953099560567058e-38	37.09946358081466	4063	1163	414	21031	ESR1,BARD1,BRCA1,BRCA2,TP53,NOD2,HNF4A,PAX4,PPARG,AR,PTEN,APP,GCK,HNF1A,ATM,POMC,LRP5,GATA1,CHEK2,ERBB2,BRIP1,CAV1,CDH1,NEUROD1,HNF1B,CDKN2A,TREX1,HTR2A,APOE,TREM2,PSEN1,HAMP,TNF,TBX21,IL5,TGFB1,KCNH2,EP300,AKT1,FGFR2,HLA-DRB1,IL10,INS,HMGA1,INSR,PDX1,ENPP1,TCF7L2,WFS1,HMOX1,TNIP1,ETS1,IRF5,STAT4,TNFAIP3,CCND1,SH2B1,LEP,SIM1,COL1A1,VDR,WNT1,SMAD4,SNCA,STAT3,CARD14,RNASEL,NR0B2,ETV6,PTPN2,NOTCH2,M…
GO:BP	lymphocyte proliferation	GO:0046651	false	2.2435391768178925e-37	36.64906634238797	308	1163	90	21031	TP53,PTPN22,ATM,FCGR2B,ERBB2,CDKN2A,IL5,IL13,TGFB1,IL23R,HLA-DRB1,IL10,IRS2,SFTPD,CTLA4,LEP,CR2,BCL2,TYK2,MAPK8IP1,RASGRP1,IL1B,CASP3,IL4,IL6,CCL5,AGER,IGF1,IL12B,TNFSF4,HMGB1,CTNNB1,TGFBR2,IL6ST,GPNMB,IGF2,IFNB1,TACR1,AIF1,BAX,CD40,IL18,CR1,EPO,HLA-DPB1,IL2RA,TRAF6,CD28,HLA-G,JAK2,TLR4,FOXP3,BST1,EPHB2,HSPD1,PTPRC,FCRL3,IKZF3,PRKAR1A,INPP5D,TNFRSF13B,AHR,FGF10,LIPA,IL7R,NFATC2,VAV3,NCSTN,PRNP,MI…
GO:BP	positive regulation of transferase activity	GO:0051347	false	2.7145926923691445e-37	36.5662953243538	366	1163	98	21031	PTEN,ERBB2,APOE,MAPT,TREM2,TNF,AKT1,IL23R,HLA-DRB1,IRGM,INS,INSR,CCND1,LEP,SNCA,CARD14,FGFR1,RASGRP1,STK11,IL1B,IL4,CCL5,AGT,SIRT1,FLT1,HRAS,IGF1,PHB,FBXW7,IL12B,IFNG,EDN1,ADIPOQ,EGFR,TNFSF11,PARK7,PINK1,VEGFA,AGTR1,TGFBR2,ITGB3,PDPK1,CALCA,F2,CHRNA3,RELN,CD40,IL6R,TRAF6,ADRB2,NBN,TNFSF15,LRRK2,JAK2,TLR4,PTPN1,IRAK1,CARTPT,UBE2L3,PTPRC,RAD50,PROX1,CCNY,CASS4,CCND2,EGF,MYC,PCNA,DRD4,CHRNA7,PRNP,CC…
GO:BP	regulation of protein kinase activity	GO:0045859	false	3.1812596661148297e-37	36.497400880732854	451	1163	109	21031	PPARG,PTEN,APP,PTPN22,LRP5,ERBB2,CAV1,CDKN2A,APOE,TNF,AKT1,IL23R,IRGM,INS,INSR,CCND1,LEP,SNCA,CARD14,APC,FGFR1,SOD1,MAPK8IP1,RASGRP1,BLM,STK11,IL1B,IL4,CCL5,AGT,SIRT1,CDKN1B,FLT1,HRAS,IGF1,PHB,FBXW7,RB1,IL12B,IFNG,EDN1,ADIPOQ,EGFR,TNFSF11,PARK7,PINK1,VEGFA,TGFBR2,ITGB3,NPPA,PDPK1,ADAR,CALCA,CHRNA3,RELN,CD40,EPHA1,IL6R,TRAF6,ADRB2,TNFSF15,LRRK2,JAK2,TLR4,PTPN1,IRAK1,CARTPT,GBA,EPHB2,CDKN2B,PTPRC,P…
GO:BP	regulation of apoptotic signaling pathway	GO:2001233	false	3.602429639045421e-37	36.443404492865874	382	1163	100	21031	BRCA1,TP53,AR,FCGR2B,GATA1,CAV1,GSK3B,TREM2,PSEN1,TNF,AKT1,IL10,INS,PDX1,TCF7L2,WFS1,HMOX1,TNFAIP3,WNT1,PTPN2,BCL2,FGFR1,SOD1,MAPK8IP1,PTGS2,IL1B,BDNF,ICAM1,IL4,MMP9,AGT,SIRT1,PARP1,IGF1,MDM2,FBXW7,RB1,NOS3,WWOX,PARK7,PRKN,PINK1,CTNNB1,RB1CC1,IFNB1,GATA4,NKX3-1,BAX,SOD2,BECN1,TERT,CLU,EPO,TRAF1,LRRK2,JAK2,TLR4,PTPN1,BDKRB2,BCL2L1,TP63,PTPRC,ZC3HC1,LMNA,FGF10,CTSH,HTT,TNFSF12,MYC,DBH,CSF2,ENO1,MIF…
GO:BP	positive regulation of cellular component organization	GO:0051130	false	5.626567092219491e-37	36.24975649815555	1116	1163	180	21031	PIK3CA,TP53,NOD2,PPARG,AR,APP,PTPN22,ATM,MMP1,FCGR2B,LRP5,CAV1,GSK3B,HFE,APOE,MAPT,TREM2,PSEN1,TNF,IL5,CCL11,TGFB1,EP300,IRGM,INS,INSR,ABCC8,SFTPD,C4A,SH2B1,WNT1,SMAD4,SNCA,APC,BRAF,BBS4,FGFR1,SOD1,STK11,IL1B,BDNF,IL4,IL6,MMP9,CCL2,AGT,CDKN1B,FN1,HRAS,IGF1,ROR1,RB1,DISC1,S100A10,IFNG,PPARGC1A,EDN1,NGF,PIK3R1,C4B,CRBN,CNR1,PARK7,DRD2,PRKN,PINK1,VEGFA,CTNNB1,ERCC1,IGF2,IGF1R,TACR1,RELN,BAX,BECN1,AB…
GO:BP	myeloid leukocyte differentiation	GO:0002573	false	5.708123354626316e-37	36.24350665019392	238	1163	79	21031	FBN1,PPARG,APP,GATA1,TREM2,PSEN1,TNF,IL5,TGFB1,IL23R,HLA-DRB1,CASP8,PTPN2,NOTCH2,IL4,MMP9,SIRT1,PARP1,GATA3,FBXW7,RB1,BAP1,IL12B,NR3C1,IFNG,UCP2,ADIPOQ,PIK3R1,TNFSF11,VEGFA,CTNNB1,TGFBR2,MYH9,CALCA,GLO1,FOS,TRAF6,IL33,IL1RL1,TLR4,IRF4,TF,CARTPT,TNFRSF11B,CALCR,GBA,FSHR,RUNX1,INPP5D,CDK6,MYC,CSF2,IL23A,TLR2,CUL4A,SH3PXD2A,CSF1,CSF1R,CSF3,FASN,MTOR,RARA,SFRP1,BMP2,BMP4,SRC,STAT5A,TFRC,NKX2-3,CREB1,…
GO:BP	regulation of ERK1 and ERK2 cascade	GO:0070372	false	6.5996458374462275e-37	36.18047936975658	291	1163	87	21031	NOD2,APP,PTPN22,ERBB2,HTR2A,APOE,TREM2,TNF,CCL11,FGFR2,HLA-DRB1,TNIP1,FGFR3,SMAD4,BRAF,PTPN2,NOTCH2,CCL20,RASGRP1,OPRM1,IL1B,ICAM1,CCL2,CCL5,AGER,FN1,HRAS,IGF1,NOTCH1,PHB,FBXW7,ADIPOQ,EGFR,HMGB1,SIRT3,DRD2,VEGFA,FGFR4,FGF4,ITGB3,GPNMB,NPY5R,ABCA7,EPO,ERBB4,TLR4,PTPN1,CARD9,CD36,CALCR,CCL17,FSHR,EPHB2,PTPRC,FGF10,HAND2,CHRNA7,SPRED2,CCN1,MIF,CCL21,GSTP1,NPSR1,ALOX15,PLA2G2A,CSF1R,ABL1,GPER1,NRG1,K…
GO:BP	positive regulation of phosphatidylinositol 3-kinase/protein kinase B signal transduction	GO:0051897	false	7.686482193134064e-37	36.11427237458821	179	1163	69	21031	PIK3CA,IRS1,HNF1A,TREM2,TNF,INS,INSR,TCF7L2,IRS2,FGFR3,LEP,FGFR1,CCL5,AGT,SIRT1,FLT1,FN1,GATA3,IGF1,ROR1,PHB,EGFR,TNFSF11,PARK7,PINK1,VEGFA,IGF2,AKR1C3,IGF1R,PDPK1,NKX3-1,CAT,F2,RELN,BECN1,IL18,CD28,ERBB4,JAK2,CALCR,FSHR,NTRK2,CASS4,VAV3,EGF,CCL21,PTK2,HPSE,CSF1R,CSF3,ERBB3,MTOR,GPER1,GPX1,IGFBP5,KDR,SRC,THBS1,XBP1,MTDH,CX3CR1,P2RY12,GH1,PPARD,ANGPT1,FGF2,GDF15,KIT,TXN
GO:BP	regulation of growth	GO:0040008	false	2.027425772208072e-36	35.69305503714667	620	1163	128	21031	PIK3CA,BRCA1,TP53,HNF4A,PPARG,AR,PTEN,APP,ERBB2,CDH1,HNF1B,CDKN2A,ADAM10,GSK3B,APOE,MAPT,TGFB1,AKT1,FGFR2,SLC6A4,INS,INSR,ENPP1,WFS1,FGFR3,LEP,SMAD4,STAT3,BCL2,BBS4,MKKS,FGFR1,SOD1,STK11,BDNF,AGT,CDKN1B,ESR2,FN1,IGF1,NOTCH1,PHB,RB1,BAP1,DISC1,KCNK2,EDN1,EGFR,NGF,DRD2,PRKN,VEGFA,AGTR1,HOXB13,IGF2,PRKCB,F2,NRCAM,DCC,ADRB2,TBX5,ERBB4,FTO,RNF6,TSHR,BDKRB1,ACACB,MECP2,SPP1,BCL2L1,ADRB3,NPY1R,GHRL,RUNX…
GO:BP	regulation of establishment of protein localization	GO:0070201	false	4.012103120671679e-36	35.39662791309849	537	1163	118	21031	BARD1,HNF4A,PPARG,AKT2,PTPN22,GCK,IRS1,KCNJ11,HNF1A,LRP5,ERBB2,CDH1,NEUROD1,CDKN2A,GSK3B,APOE,MAPT,TREM2,PSEN1,TNF,IL13,TGFB1,EP300,HLA-DRB1,INS,ADCY5,CAPN10,PDX1,SLC2A2,ABCC8,TCF7L2,IRS2,ITGAM,BLK,LEP,PCSK1,NR0B2,PTGS2,OPRM1,IL1B,IL6,NOS2,CCL5,HRAS,IGF1,MDM2,FBXW7,BAP1,IL12B,CRH,IFNG,UCP2,ADIPOQ,EGFR,PIK3R1,CNR1,SIRT3,PARK7,DRD2,ATP13A2,PRKN,PINK1,CPT1A,PRKCB,F2,SREBF2,SNAP25,HADH,CD2AP,SORL1,AL…
GO:BP	regulation of RNA biosynthetic process	GO:2001141	false	6.141846329226022e-36	35.21170105393073	3464	1163	367	21031	ESR1,BRCA1,BRCA2,TP53,NOD2,HNF4A,PAX4,PPARG,AR,PTEN,APP,HNF1A,ATM,POMC,LRP5,GATA1,CHEK2,ERBB2,BRIP1,CAV1,CDH1,NEUROD1,HNF1B,CDKN2A,APOE,PSEN1,HAMP,TNF,TBX21,IL5,TGFB1,KCNH2,EP300,AKT1,FGFR2,HLA-DRB1,IL10,INS,HMGA1,INSR,PDX1,ENPP1,TCF7L2,WFS1,HMOX1,TNIP1,ETS1,IRF5,STAT4,TNFAIP3,CCND1,LEP,SIM1,COL1A1,VDR,WNT1,SMAD4,SNCA,STAT3,CARD14,RNASEL,NR0B2,ETV6,PTPN2,NOTCH2,MXI1,JAZF1,PTGIS,FGFR1,MAPK8IP1,BLM…
GO:BP	positive regulation of cell development	GO:0010720	false	8.773811225728767e-36	35.0568117139596	450	1163	107	21031	PPARG,ACE,MAPT,TREM2,TNF,IL5,TGFB1,KRAS,IL23R,HLA-DRB1,IL10,CASP8,BRAF,NOTCH2,BCL2,RASGRP1,STK11,OPRM1,IL1B,BDNF,IL4,IL6,AGER,FN1,GATA3,NOTCH1,RB1,IL12B,DISC1,IFNG,ADIPOQ,EGFR,NGF,HDAC2,TNFSF4,HMGB1,TNFSF11,DRD2,VEGFA,CTNNB1,TGFBR2,IL6ST,CBFB,CALCA,RELN,XRCC2,FOXO3,FOS,IL18,CR1,BIN1,IL2RA,TRAF6,HLA-G,IL33,ZNF365,ARID1B,FOXP3,GFAP,MECP2,LTA,RUNX1,EPHB2,PTPRC,HLA-DRA,INPP5D,NEURL1,NTRK2,ZMIZ1,IL7R,…
GO:BP	leukocyte cell-cell adhesion	GO:0007159	false	9.334111876564248e-36	35.02992699806375	403	1163	101	21031	PIK3CA,NOD2,PTPN22,ERBB2,CAV1,CDKN2A,HFE,TNF,TBX21,TGFB1,AKT1,IL23R,HLA-DRB1,IL10,SFTPD,TNIP1,CTLA4,ETS1,LEP,PTPN2,TYK2,RASGRP1,IL1B,CASP3,ICAM1,IL4,IL6,CCL2,CCL5,AGER,GATA3,IGF1,IL12B,IFNG,TNFSF4,HMGB1,TNFSF11,TGFBR2,IL6ST,GPNMB,IGF2,IFNB1,PDPK1,CBFB,AIF1,CALCA,FOXO3,IL18,CR1,EPO,HLA-DPB1,IL2RA,TRAF6,CD28,ALOX5,HLA-G,ARID1B,JAK2,HLA-DQA1,FOXP3,IRAK1,ITGB2,RUNX1,HSPD1,OLR1,PECAM1,PTPRC,HLA-DRA,PR…
GO:BP	response to growth factor	GO:0070848	false	1.0188381932057944e-35	34.99189478299816	711	1163	137	21031	PIK3CA,TP53,FBN1,PPARG,ERBB2,CAV1,HFE,MAPT,TGFB1,EP300,AKT1,FGFR2,IL10,INSR,FGFR3,COL1A1,WNT1,SMAD4,STAT3,BRAF,NOTCH2,COL1A2,FGFR1,STK11,IL1B,BDNF,CASP3,IL4,CCL2,CCL5,AGT,SIRT1,PARP1,FGF3,FLT1,GATA3,MDM2,NOTCH1,IL12B,NR3C1,EDN1,EGFR,WWOX,NGF,TRPV1,HDAC2,PTH,TH,VEGFA,CTNNB1,FGFR4,TGFBR2,FGF4,ITGB3,KL,IGF1R,PDPK1,GATA4,SRD5A1,CALCA,PRKCB,CAT,BECN1,FOXO3,FOS,SORL1,ZFHX3,ERBB4,TLR4,PTPN1,NOS1,CDKN2B,…
GO:BP	regulation of DNA-templated transcription	GO:0006355	false	1.1771736561599523e-35	34.92915946549222	3446	1163	365	21031	ESR1,BRCA1,BRCA2,TP53,NOD2,HNF4A,PAX4,PPARG,AR,PTEN,APP,HNF1A,ATM,POMC,LRP5,GATA1,CHEK2,ERBB2,BRIP1,CAV1,CDH1,NEUROD1,HNF1B,CDKN2A,APOE,PSEN1,HAMP,TNF,TBX21,IL5,TGFB1,KCNH2,EP300,AKT1,FGFR2,HLA-DRB1,IL10,INS,HMGA1,INSR,PDX1,ENPP1,TCF7L2,WFS1,HMOX1,TNIP1,ETS1,IRF5,STAT4,TNFAIP3,CCND1,LEP,SIM1,COL1A1,VDR,WNT1,SMAD4,SNCA,STAT3,CARD14,RNASEL,NR0B2,ETV6,PTPN2,NOTCH2,MXI1,JAZF1,PTGIS,FGFR1,MAPK8IP1,BLM…
GO:BP	mononuclear cell differentiation	GO:1903131	false	1.209092671865595e-35	34.91754041101893	484	1163	111	21031	TP53,PPARG,PTPN22,ATM,FCGR2B,GATA1,ERBB2,CDKN2A,TREM2,PSEN1,TBX21,TGFB1,EP300,IL23R,HLA-DRB1,IL10,CTLA4,STAT4,LEP,LEPR,WNT1,STAT3,BRAF,CR2,PTPN2,NOTCH2,BCL2,SOD1,FANCD2,RASGRP1,STK11,IL1B,IL4,IL6,AGER,GATA3,IL12B,IFNG,PIK3R1,FANCA,TNFSF4,HMGB1,VEGFA,CTNNB1,TGFBR2,IL6ST,IFNB1,CBFB,PRDM1,MYH9,BAX,FOXO3,FOS,IL18,CR1,CCR6,IL2RA,IL6R,TRAF6,CD28,HLA-G,ARID1B,FOXP3,TSHR,HLA-B,IRF4,GBA,TRAF3IP2,HDAC9,RUN…
GO:BP	regulation of cell-cell adhesion	GO:0022407	false	1.556917997334026e-35	34.807734261062706	477	1163	110	21031	PIK3CA,NOD2,PTPN22,ERBB2,CAV1,CDH1,CDKN2A,HFE,TNF,TBX21,TGFB1,AKT1,IL23R,HLA-DRB1,IL10,SFTPD,CTLA4,ETS1,LEP,WNT1,PTPN2,TYK2,RASGRP1,IL1B,CASP3,IL4,IL6,CCL2,CCL5,AGER,GATA3,FOXA1,IGF1,NOTCH1,IL12B,IFNG,ADIPOQ,TNFSF4,HMGB1,TNFSF11,VEGFA,TGFBR2,IL6ST,GPNMB,IGF2,IFNB1,PDPK1,CBFB,AIF1,IL1RN,FOXO3,IL18,CR1,EPO,HLA-DPB1,IL2RA,TRAF6,CD28,ALOX5,HLA-G,ARID1B,JAK2,HLA-DQA1,FOXP3,IRAK1,ITGB2,RUNX1,HSPD1,PLPP…
GO:BP	neuron apoptotic process	GO:0051402	false	2.6677472625774243e-35	34.573855317059525	276	1163	83	21031	PIK3CA,TP53,AKT2,APP,ATM,FCGR2B,HTR2A,APOE,TREM2,PSEN1,TNF,TGFB1,KRAS,IL10,WFS1,CCND1,WNT1,SNCA,CASP8,BRAF,BCL2,SOD1,BACE1,BDNF,CASP3,CCL2,SIRT1,PARP1,NQO1,GATA3,HRAS,PHB,FBXW7,RB1,CRH,NR3C1,PPARGC1A,UCP2,NGF,PARK7,ATP13A2,PRKN,PINK1,CTNNB1,IL6ST,XRCC2,BAX,SOD2,FOXO3,TERT,GRIK2,CLU,TOX3,JAK2,MTNR1B,MECP2,BCL2L1,GBA,TP63,PCSK9,NTRK2,ITGA1,LIG4,NCSTN,PRNP,THRB,ERBB3,ABL1,GPX1,HIF1A,KDR,MAP2K7,TFAP2…
GO:BP	regulation of lymphocyte proliferation	GO:0050670	false	3.2260265505757e-35	34.49133206263799	237	1163	77	21031	PTPN22,ATM,FCGR2B,ERBB2,CDKN2A,IL5,IL13,TGFB1,IL23R,HLA-DRB1,IL10,IRS2,SFTPD,CTLA4,LEP,BCL2,TYK2,MAPK8IP1,IL1B,CASP3,IL4,IL6,CCL5,AGER,IGF1,IL12B,TNFSF4,HMGB1,CTNNB1,TGFBR2,IL6ST,GPNMB,IGF2,TACR1,AIF1,CD40,IL18,CR1,EPO,HLA-DPB1,IL2RA,TRAF6,CD28,HLA-G,JAK2,TLR4,FOXP3,BST1,EPHB2,PTPRC,FCRL3,IKZF3,PRKAR1A,INPP5D,TNFRSF13B,AHR,FGF10,NFATC2,VAV3,PRNP,MIF,IL23A,ARG1,PLA2G2A,VCAM1,CDKN1A,IDO1,BMP4,TFRC,…
GO:BP	positive regulation of kinase activity	GO:0033674	false	5.238117515721368e-35	34.2808247625246	292	1163	85	21031	ERBB2,MAPT,TREM2,TNF,AKT1,IL23R,HLA-DRB1,IRGM,INS,INSR,CCND1,LEP,SNCA,CARD14,FGFR1,RASGRP1,STK11,IL1B,IL4,CCL5,AGT,SIRT1,FLT1,HRAS,IGF1,PHB,FBXW7,IL12B,IFNG,EDN1,ADIPOQ,EGFR,TNFSF11,PARK7,PINK1,VEGFA,TGFBR2,ITGB3,PDPK1,CALCA,F2,CHRNA3,RELN,CD40,IL6R,TRAF6,ADRB2,NBN,TNFSF15,LRRK2,JAK2,TLR4,PTPN1,IRAK1,CARTPT,PTPRC,RAD50,PROX1,CCNY,CASS4,CCND2,EGF,DRD4,PRNP,CCN1,IL23A,SLC11A1,CDKN1A,PTK2,CSF1,CSF1R…
GO:BP	aromatic compound biosynthetic process	GO:0019438	false	6.979629128636763e-35	34.15616765354672	4116	1163	410	21031	ESR1,BRCA1,BRCA2,TP53,NOD2,HNF4A,PAX4,PPARG,AR,PTEN,APP,HNF1A,ATM,POMC,LRP5,GATA1,CHEK2,ERBB2,BRIP1,CAV1,CDH1,NEUROD1,HNF1B,CDKN2A,TREX1,ALDH2,APOE,TREM2,PSEN1,HAMP,TNF,TBX21,IL5,TGFB1,KCNH2,EP300,AKT1,FGFR2,HLA-DRB1,IL10,ATG16L1,INS,ADCY5,HMGA1,INSR,PDX1,ENPP1,TCF7L2,WFS1,HMOX1,TNIP1,ETS1,IRF5,STAT4,TNFAIP3,CCND1,SH2B1,LEP,SIM1,COL1A1,VDR,WNT1,SMAD4,SNCA,STAT3,CARD14,RNASEL,NR0B2,ETV6,PTPN2,NOTC…
GO:BP	regulation of T cell activation	GO:0050863	false	8.740498682060155e-35	34.058463788339445	374	1163	96	21031	PIK3CA,NOD2,PTPN22,ERBB2,CAV1,CDKN2A,TREX1,HFE,TBX21,TGFB1,AKT1,IL23R,HLA-DRB1,IL10,SFTPD,CTLA4,LEP,BRAF,PTPN2,TYK2,SOD1,MAPK8IP1,FANCD2,RASGRP1,IL1B,CASP3,IL4,IL6,CCL2,CCL5,AGER,GATA3,IGF1,IL12B,IFNG,FANCA,TNFSF4,HMGB1,TNFSF11,CTNNB1,TGFBR2,IL6ST,GPNMB,IGF2,IFNB1,PDPK1,CBFB,PRDM1,AIF1,FOXO3,IL18,CR1,EPO,HLA-DPB1,IL2RA,TRAF6,CD28,HLA-G,ARID1B,JAK2,HLA-DQA1,FOXP3,IRF4,RUNX1,HSPD1,PTPRC,HLA-DRA,PRK…
GO:BP	myeloid cell differentiation	GO:0030099	false	9.88981737256636e-35	34.0048117281014	437	1163	104	21031	FBN1,PPARG,APP,GATA1,TREM2,PSEN1,TNF,IL5,TGFB1,EP300,IL23R,HLA-DRB1,ETS1,STAT3,CASP8,PTPN2,NOTCH2,CASP3,IL4,MMP9,SIRT1,PARP1,GATA3,FBXW7,RB1,STAT1,BAP1,IL12B,NR3C1,IFNG,UCP2,ADIPOQ,PIK3R1,TNFSF11,VEGFA,CTNNB1,TGFBR2,CBFB,ADAR,MYH9,CALCA,GLO1,FOXO3,FOS,EPO,TRAF6,IL33,IL1RL1,JAK2,TLR4,KCNQ1,IRF4,TF,CARTPT,TNFRSF11B,CALCR,GBA,FSHR,RUNX1,CDKN2B,SH2B3,GP9,INPP5D,LIPA,CDK6,MAEA,MYC,CSF2,IL23A,TLR2,CUL4…
GO:BP	positive regulation of lymphocyte activation	GO:0051251	false	1.1002301729644064e-34	33.958516449031535	323	1163	89	21031	PIK3CA,NOD2,PTPN22,CAV1,TBX21,IL5,IL13,TGFB1,AKT1,IL23R,HLA-DRB1,IL10,IRS2,LEP,BCL2,TYK2,RASGRP1,IL1B,IL4,IL6,CCL2,CCL5,AGER,GATA3,IGF1,IL12B,IFNG,TNFSF4,HMGB1,TNFSF11,TGFBR2,IL6ST,IGF2,TACR1,PDPK1,CBFB,AIF1,FOXO3,CD40,IL18,CR1,EPO,HLA-DPB1,IL2RA,TRAF6,CD28,HLA-G,ARID1B,JAK2,TLR4,HLA-DQA1,FOXP3,TNFSF13,BST1,RUNX1,EPHB2,HSPD1,PTPRC,FCRL3,HLA-DRA,INPP5D,FGF10,ZMIZ1,IL7R,NFATC2,VAV3,HLA-DQA2,MIF,IL2…
GO:BP	negative regulation of immune system process	GO:0002683	false	1.1517685777779498e-34	33.938634773942766	495	1163	111	21031	NOD2,FBN1,PPARG,MEFV,PTPN22,ATM,FCGR2B,ERBB2,CDKN2A,TREX1,PDCD1,HFE,TREM2,TNF,TBX21,TGFB1,LDLR,AKT1,HLA-DRB1,IRGM,IL10,INS,HMOX1,SFTPD,CTLA4,BANK1,TNFAIP3,CR2,PTPN2,CASP3,IL4,CCL2,PARP1,FN1,FBXW7,IL12B,ADIPOQ,PIK3R1,TNFSF4,HMGB1,CNR1,DRD2,CYP19A1,CTNNB1,GPNMB,IFNB1,PDPK1,CNR2,CBFB,ADAR,CALCA,NPY5R,CR1,A2M,IL2RA,HLA-G,IL33,IL1RL1,TLR4,FOXP3,HLA-B,IRF4,CARTPT,TNFRSF11B,RUNX1,PTPRC,FCRL3,NFKBIL1,PRK…
GO:BP	response to insulin	GO:0032868	false	2.4745395351755366e-34	33.606505603169694	263	1163	80	21031	PIK3CA,MC4R,PPARG,AKT2,GCK,IRS1,SLC2A4,GSK3B,AKT1,IL10,INS,CAPN10,INSR,ENPP1,ABCC8,IRS2,AGRP,LEP,UCP3,COL1A1,APC,PTPN2,IDE,IL1B,SIRT1,PARP1,HRAS,RB1,STAT1,UCP2,ADIPOQ,PIK3R1,IGF2,IGF1R,PDPK1,SRD5A1,PRKCB,CAT,ADM,FOS,HADH,SORL1,KCNQ1,RETN,PTPN1,PRKAA1,SREBF1,HSD11B2,HDAC9,PNPLA3,NCOA1,PCSK9,STXBP4,APPL1,GRB14,ATP2B1,TSC2,OPRK1,TLR2,NUCKS1,SORBS1,MTOR,RAF1,SLC2A1,SRC,XBP1,BCAR3,TNFSF10,BCAR1,GAL,PR…
GO:BP	cytokine-mediated signaling pathway	GO:0019221	false	2.5681917407877904e-34	33.59037255503563	499	1163	111	21031	TP53,PPARG,IRS1,CAV1,TREX1,TREM2,TNF,IL5,CCL11,AKT1,IL23R,IRGM,IRF5,IFIH1,STAT4,TNFAIP3,LEP,LEPR,SMAD4,STAT3,CARD14,CASP8,PTPN2,BBS4,MKKS,CCL20,TYK2,IL1B,IL4,IL6,CCL2,CCL5,SIRT1,NOTCH1,STAT1,IL12B,IFNG,EDN1,ADIPOQ,PIK3R1,TNFSF11,PRKN,IL6ST,TNFRSF1A,CXCL1,IFNB1,ADAR,IKBKB,IL1RN,ACSL1,FOXO3,IL18,EPO,CCR6,IL2RA,IL6R,TRAF1,TRAF6,TSLP,IL33,IL1RL1,JAK2,PTPN1,IRAK1,CCL17,TRAF3IP2,KRT8,PTPRC,IL2RB,SH2B3,…
GO:BP	regulation of leukocyte cell-cell adhesion	GO:1903037	false	3.953157678684083e-34	33.40305586270821	365	1163	94	21031	PIK3CA,NOD2,PTPN22,ERBB2,CAV1,CDKN2A,HFE,TNF,TBX21,TGFB1,AKT1,IL23R,HLA-DRB1,IL10,SFTPD,CTLA4,ETS1,LEP,PTPN2,TYK2,RASGRP1,IL1B,CASP3,IL4,IL6,CCL2,CCL5,AGER,GATA3,IGF1,IL12B,IFNG,TNFSF4,HMGB1,TNFSF11,TGFBR2,IL6ST,GPNMB,IGF2,IFNB1,PDPK1,CBFB,AIF1,FOXO3,IL18,CR1,EPO,HLA-DPB1,IL2RA,TRAF6,CD28,ALOX5,HLA-G,ARID1B,JAK2,HLA-DQA1,FOXP3,IRAK1,ITGB2,RUNX1,HSPD1,PTPRC,HLA-DRA,PRKAR1A,MIA3,ZMIZ1,IL7R,SMAD7,PR…
GO:BP	reproduction	GO:0000003	false	4.7001287047666885e-34	33.3278902495101	1552	1163	214	21031	ESR1,PIK3CA,BRCA2,HNF4A,AR,PTEN,ACE,APP,HNF1A,ATM,GATA1,BRIP1,HNF1B,TGFB1,AKT1,FGFR2,SLC6A4,INSR,ABCC8,AGRP,LEP,LEPR,VDR,SMAD4,STAT3,CASP8,ETV6,BCL2,BBS4,MKKS,RAD54L,SOD1,FANCD2,BBS1,FANCC,STK11,PTGS2,IL1B,CASP3,MMP9,SIRT1,CDKN1B,PARP1,GATA3,FOXA1,IGF1,NOTCH1,PTHLH,RAD51,RB1,TBX3,IL12B,CRH,NR3C1,EDN1,EDNRA,NOS3,UCP2,EGFR,FANCA,FANCG,HDAC2,MMP2,CNR1,PARK7,TH,CYP19A1,VEGFA,HOXB13,CTNNB1,ERCC1,ITGB3…
GO:BP	regulation of peptidyl-tyrosine phosphorylation	GO:0050730	false	5.857902693327528e-34	33.23225784673805	220	1163	73	21031	TP53,NOD2,APP,PTPN22,GATA1,CAV1,HTR2A,TREM2,TNF,IL5,IL13,IL23R,BANK1,FGFR3,LEP,PTPN2,IL4,IL6,CCL5,AGT,IGF1,FBXW7,IL12B,IFNG,ADIPOQ,EGFR,HDAC2,VEGFA,IL6ST,TNFRSF1A,ITGB3,IGF2,RELN,CD40,IL18,EPO,IL6R,TSLP,ERBB4,JAK2,PTPN1,CD36,BST1,ITGB2,PECAM1,PLPP3,PTPRC,FGF10,CASS4,SPINK1,EGF,PRNP,CSF2,MIF,IL23A,PAK2,IL24,CSF1R,CSF3,MTOR,ABL1,NRG1,HRG,AREG,SFRP1,SRC,IL2,PLCG2,PTPN11,IL21,GH1,ANGPT1,KIT
GO:BP	regulation of epithelial cell apoptotic process	GO:1904035	false	8.111703271559542e-34	33.090887944337325	110	1163	53	21031	ESR1,NEUROD1,TNF,IL13,IL10,CAPN10,PDX1,TCF7L2,WFS1,HMOX1,TNFAIP3,BRAF,BCL2,ICAM1,IL4,IL6,CCL2,CDKN1B,GATA3,RB1,ITGB3,AKR1C3,IGF1R,PDPK1,ADAR,BAX,FOXO3,CD40,TERT,HLA-G,JAK2,MST1,PRKAA1,ANGPTL4,NPC1,NKX2-5,HAND2,ANO6,GSN,SERPINE1,YAP1,ABL1,PDCD4,GPER1,KDR,PRKAA2,THBS1,XBP1,FGF21,PPARA,FASLG,NFE2L2,ANGPT1
GO:BP	regulation of small molecule metabolic process	GO:0062012	false	8.1638853288572e-34	33.08810310407776	316	1163	87	21031	BRCA1,TP53,PPARG,AKT2,APP,GCK,IRS1,HNF1A,CAV1,TREX1,HTR2A,APOE,TREM2,PSEN1,TNF,LDLR,EP300,AKT1,INS,INSR,TCF7L2,IRS2,LEP,LEPR,SNCA,STAT3,PTPN2,SOD1,STK11,PTGS2,IL1B,IL4,SIRT1,PARP1,IGF1,NR3C1,IFNG,PPARGC1A,NOS3,ADIPOQ,CNR1,PTH,PARK7,PRKN,PINK1,FGFR4,IGF2,AKR1C3,CPT1A,STAR,NCOR1,SREBF2,ADM,APOC1,APOB,ACACB,PRKAA1,SREBF1,APOA5,PROX1,CD244,ENO1,APOA4,SORBS1,MTOR,GPER1,HIF1A,PRKAA2,BMP2,SNAI2,SNAI1,SR…
GO:BP	regulation of protein transport	GO:0051223	false	1.0853361794301337e-33	32.96443571964269	440	1163	103	21031	BARD1,HNF4A,PPARG,PTPN22,GCK,IRS1,KCNJ11,HNF1A,LRP5,CDH1,NEUROD1,CDKN2A,GSK3B,APOE,TREM2,PSEN1,TNF,IL13,TGFB1,EP300,HLA-DRB1,INS,ADCY5,CAPN10,PDX1,SLC2A2,ABCC8,TCF7L2,IRS2,BLK,LEP,PCSK1,NR0B2,PTGS2,OPRM1,IL1B,IL6,NOS2,CCL5,IGF1,MDM2,IL12B,CRH,IFNG,UCP2,ADIPOQ,EGFR,PIK3R1,CNR1,SIRT3,PARK7,DRD2,ATP13A2,PRKN,CPT1A,PRKCB,F2,SNAP25,HADH,CD2AP,SORL1,ALOX5,JAK2,TLR4,SLC30A8,MTNR1B,PTPN1,SREBF1,CD36,GHRL…
GO:BP	macromolecule localization	GO:0033036	false	1.115153126742593e-33	32.952665493572525	3210	1163	343	21031	ESR1,PIK3CA,BARD1,BRCA2,TP53,HNF4A,FBN1,MC4R,PPARG,AR,AKT2,ACE,PTPN22,GCK,IRS1,KCNJ11,HNF1A,ATM,POMC,LRP5,ERBB2,CAV1,CDH1,NEUROD1,HNF1B,CDKN2A,TREX1,CPE,HTR2A,ADAM10,GSK3B,HFE,APOE,MAPT,TREM2,PSEN1,TNF,IL13,TGFB1,LDLR,EP300,AKT1,HLA-DRB1,IRGM,IL10,ATG16L1,INS,ADCY5,CAPN10,PDX1,ENPP1,SLC2A2,ABCC8,TCF7L2,IRS2,ITGAM,BLK,TNFAIP3,LEP,PCSK1,UCP3,COL1A1,SNCA,STAT3,APC,BRAF,NR0B2,PTPN2,LIPC,BCL2,PXK,BBS4…
GO:BP	glucose homeostasis	GO:0042593	false	1.3296921339830976e-33	32.87624890037843	255	1163	78	21031	PIK3CA,HNF4A,PPARG,ACE,GCK,IRS1,KCNJ11,HNF1A,POMC,LRP5,NEUROD1,SLC2A4,TREM2,AKT1,HLA-DRB1,INS,ADCY5,INSR,PDX1,SLC2A2,ABCC8,TCF7L2,WFS1,IRS2,LEP,LEPR,SMAD4,STAT3,PTPN2,STK11,ICAM1,IL6,AGER,SIRT1,FOXA1,CRH,PPARGC1A,UCP2,ADIPOQ,PIK3R1,CNR1,PARK7,TH,FGFR4,IGF1R,GATA4,SLC29A1,FOXO3,HK2,ALOX5,GCGR,GCKR,MTNR1B,PRKAA1,GHRL,CARTPT,VSNL1,RFX6,STXBP4,CSMD1,DBH,OPRK1,NUCKS1,GPER1,GPX1,HIF1A,IGFBP5,PRKAA2,RAF…
GO:BP	regulation of immune effector process	GO:0002697	false	1.4354151005109225e-33	32.84302248931864	378	1163	95	21031	NOD2,PTPN22,DNASE1,FCGR2B,GATA1,TREX1,HFE,TREM2,TNF,TBX21,IL5,IL13,IL23R,HLA-DRB1,IL10,INS,IRF5,ITGAM,LEP,CR2,RASGRP1,IL1B,ICAM1,IL4,IL6,NOS2,AGER,SIRT1,GATA3,PHB,IL12B,IFNG,TNFSF4,HMGB1,LBP,IFNB1,PDPK1,CD40,IL18,CR1,A2M,TRAF6,CD28,HLA-G,IL33,TLR4,FOXP3,TNFSF13,HLA-B,CARD9,CD36,IRF4,LTA,ITGB2,EPHB2,KLK3,HSPD1,PTPRC,FCRL3,HLA-DRA,DNASE1L3,AHR,NECTIN2,CD244,SLC15A4,APPL1,IL7R,INAVA,SMAD7,IL18RAP,MI…
GO:BP	positive regulation of peptidyl-tyrosine phosphorylation	GO:0050731	false	1.6409355660942432e-33	32.78490847186532	163	1163	63	21031	TP53,NOD2,GATA1,HTR2A,TREM2,TNF,IL5,IL13,IL23R,BANK1,FGFR3,LEP,IL4,IL6,CCL5,AGT,IGF1,FBXW7,IL12B,IFNG,ADIPOQ,HDAC2,VEGFA,IL6ST,TNFRSF1A,ITGB3,IGF2,RELN,CD40,IL18,EPO,IL6R,TSLP,ERBB4,JAK2,PTPN1,CD36,PECAM1,PLPP3,PTPRC,FGF10,CASS4,EGF,PRNP,CSF2,MIF,IL23A,PAK2,IL24,CSF1R,CSF3,MTOR,ABL1,NRG1,AREG,SRC,IL2,PLCG2,PTPN11,IL21,GH1,ANGPT1,KIT
GO:BP	carbohydrate homeostasis	GO:0033500	false	1.8139440123763164e-33	32.741376121626125	256	1163	78	21031	PIK3CA,HNF4A,PPARG,ACE,GCK,IRS1,KCNJ11,HNF1A,POMC,LRP5,NEUROD1,SLC2A4,TREM2,AKT1,HLA-DRB1,INS,ADCY5,INSR,PDX1,SLC2A2,ABCC8,TCF7L2,WFS1,IRS2,LEP,LEPR,SMAD4,STAT3,PTPN2,STK11,ICAM1,IL6,AGER,SIRT1,FOXA1,CRH,PPARGC1A,UCP2,ADIPOQ,PIK3R1,CNR1,PARK7,TH,FGFR4,IGF1R,GATA4,SLC29A1,FOXO3,HK2,ALOX5,GCGR,GCKR,MTNR1B,PRKAA1,GHRL,CARTPT,VSNL1,RFX6,STXBP4,CSMD1,DBH,OPRK1,NUCKS1,GPER1,GPX1,HIF1A,IGFBP5,PRKAA2,RAF…
GO:BP	positive regulation of cell adhesion	GO:0045785	false	2.5554881031524907e-33	32.59252613652336	477	1163	107	21031	PIK3CA,NOD2,PTPN22,ATM,ERBB2,CAV1,GSK3B,TNF,TGFB1,AKT1,IL23R,HLA-DRB1,IL10,ETS1,LEP,BRAF,TYK2,RASGRP1,IL1B,IL4,IL6,CCL2,CCL5,AGER,FN1,GATA3,FOXA1,IGF1,IL12B,DISC1,S100A10,IFNG,TNFSF4,HMGB1,TNFSF11,VEGFA,TGFBR2,IL6ST,ITGB3,IGF2,PDPK1,CBFB,AIF1,FOXO3,IL18,CR1,EPHA1,EPO,HLA-DPB1,IL2RA,TRAF6,CD28,ALOX5,HLA-G,ZFHX3,ARID1B,JAK2,HLA-DQA1,FOXP3,CD36,IRAK1,ITGB2,RUNX1,HSPD1,PLPP3,PTPRC,HLA-DRA,RAC1,CDK6,S…
GO:BP	heterocycle biosynthetic process	GO:0018130	false	2.6868540456720923e-33	32.570755924516156	4105	1163	405	21031	ESR1,BRCA1,BRCA2,TP53,NOD2,HNF4A,PAX4,PPARG,AR,PTEN,APP,HNF1A,ATM,POMC,LRP5,GATA1,CHEK2,ERBB2,BRIP1,CAV1,CDH1,NEUROD1,HNF1B,CDKN2A,TREX1,ALDH2,APOE,TREM2,PSEN1,HAMP,TNF,TBX21,IL5,TGFB1,KCNH2,EP300,AKT1,FGFR2,HLA-DRB1,IL10,ATG16L1,INS,ADCY5,HMGA1,INSR,PDX1,ENPP1,TCF7L2,WFS1,HMOX1,TNIP1,ETS1,IRF5,STAT4,TNFAIP3,CCND1,SH2B1,LEP,SIM1,COL1A1,VDR,WNT1,SMAD4,SNCA,STAT3,CARD14,RNASEL,NR0B2,ETV6,PTPN2,NOTC…
GO:BP	regulation of protein secretion	GO:0050708	false	3.5836705208246414e-33	32.445671925785966	265	1163	79	21031	HNF4A,PPARG,GCK,IRS1,KCNJ11,HNF1A,LRP5,NEUROD1,APOE,TREM2,TNF,IL13,HLA-DRB1,INS,ADCY5,CAPN10,PDX1,SLC2A2,ABCC8,TCF7L2,IRS2,BLK,LEP,PCSK1,NR0B2,OPRM1,IL1B,IL6,NOS2,CCL5,IGF1,IL12B,CRH,IFNG,UCP2,EGFR,CNR1,SIRT3,DRD2,ATP13A2,PRKN,CPT1A,PRKCB,F2,SNAP25,HADH,CD2AP,ALOX5,JAK2,TLR4,SLC30A8,MTNR1B,SREBF1,GHRL,CARTPT,VSNL1,PRKAR1A,RFX6,STXBP4,PER2,TTN,BMP8A,KRT20,DRD3,DRD4,ACHE,CD33,TLR2,GPER1,HIF1A,SFRP1…
GO:BP	adaptive immune response based on somatic recombination of immune receptors built from immunoglobulin superfamily domains	GO:0002460	false	4.367639673290821e-33	32.359753197765855	375	1163	94	21031	NOD2,FCGR2B,TREX1,HFE,TREM2,TNF,TBX21,TGFB1,IL23R,HLA-DRB1,IL10,STAT4,TNFAIP3,C4A,STAT3,CR2,C1QA,TYK2,IL1B,ICAM1,IL4,IL6,AGER,GATA3,HRAS,NOTCH1,PHB,IL12B,C4B,TNFSF4,HMGB1,ERCC1,IL6ST,IFNB1,PLA2G4A,CD40,IL18,CLU,CR1,CCR6,IL6R,TRAF6,CD28,HLA-G,IL33,IL1RL1,MSH6,NBN,JAK2,TLR4,FOXP3,TNFSF13,HLA-B,CARD9,IRF4,LTA,TRAF3IP2,EPHB2,HSPD1,PTPRC,HLA-DRA,IL2RB,INPP5D,C2,AHR,NECTIN2,BACH2,SLC15A4,CTSH,EXO1,IL7R…
GO:BP	response to metal ion	GO:0010038	false	4.7292456000360565e-33	32.3252081315395	360	1163	92	21031	CAV1,CDH1,HFE,MAPT,HAMP,AKT1,PDX1,ABCC8,HMOX1,PCSK1,SNCA,CASP8,BRAF,BCL2,PTGS2,BACE1,CASP3,MMP9,CDKN1B,PARP1,NQO1,MDM2,EDN1,UCP2,EGFR,PTH,PARK7,DRD2,ATP13A2,MAOB,PRKN,TH,ERCC1,AKR1C3,CAT,SOD2,BECN1,TERT,FOS,SCN5A,LRRK2,SLC30A8,PRKAA1,MECP2,TF,TNFRSF11B,NPC1,KCNH1,TTN,KCNMA1,PAM,CASQ2,ADCY7,NFATC2,LIG4,PCNA,SLC6A3,NCSTN,PRNP,SLC11A1,CD14,ALOX15,VCAM1,CAMK2D,ABCB6,NDRG1,CYP1A1,DNMT3A,SETD2,HIF1A,JU…
GO:BP	reproductive process	GO:0022414	false	4.8517350438852664e-33	32.31410292423591	1541	1163	211	21031	ESR1,PIK3CA,BRCA2,HNF4A,AR,PTEN,ACE,APP,HNF1A,ATM,GATA1,BRIP1,HNF1B,TGFB1,AKT1,FGFR2,SLC6A4,INSR,ABCC8,AGRP,LEP,VDR,SMAD4,CASP8,ETV6,BCL2,BBS4,MKKS,RAD54L,SOD1,FANCD2,BBS1,FANCC,STK11,PTGS2,IL1B,CASP3,MMP9,SIRT1,CDKN1B,PARP1,GATA3,FOXA1,IGF1,NOTCH1,PTHLH,RAD51,RB1,TBX3,CRH,NR3C1,EDN1,EDNRA,NOS3,UCP2,EGFR,FANCA,FANCG,HDAC2,MMP2,CNR1,PARK7,TH,CYP19A1,VEGFA,HOXB13,CTNNB1,ERCC1,ITGB3,IGF2,NPPA,DRD1,A…
GO:BP	negative regulation of transport	GO:0051051	false	5.149750682995623e-33	32.288213796127785	415	1163	99	21031	BARD1,PTEN,AKT2,ACE,IRS1,KCNJ11,FCGR2B,CAV1,HTR2A,APOE,HAMP,TNF,TGFB1,KCNH2,AKT1,INS,ENPP1,ABCC8,IRS2,LEP,SNCA,BRAF,BCL2,PXK,PTGS2,OPRM1,IL1B,MMP9,NOTCH1,IL12B,CRH,EDN1,NOS3,UCP2,ADIPOQ,CRBN,HMGB1,CNR1,PARK7,DRD2,MAOB,PRKN,TNFRSF1A,ITGB3,GABBR1,CALCA,PRKCB,SREBF2,NPY5R,PLN,HADH,ABCA7,BIN1,APOC1,PICALM,EPO,LRRK2,KCNQ1,MTNR1B,NOS1,SREBF1,CD36,GHRL,CARTPT,EPHB2,PCSK9,VSNL1,RAC1,ABCG8,APPL1,ABCG5,CAS…
GO:BP	RNA biosynthetic process	GO:0032774	false	6.357601137963313e-33	32.196706722255676	3601	1163	369	21031	ESR1,BRCA1,BRCA2,TP53,NOD2,HNF4A,PAX4,PPARG,AR,PTEN,APP,HNF1A,ATM,POMC,LRP5,GATA1,CHEK2,ERBB2,BRIP1,CAV1,CDH1,NEUROD1,HNF1B,CDKN2A,APOE,PSEN1,HAMP,TNF,TBX21,IL5,TGFB1,KCNH2,EP300,AKT1,FGFR2,HLA-DRB1,IL10,ATG16L1,INS,HMGA1,INSR,PDX1,ENPP1,TCF7L2,WFS1,HMOX1,TNIP1,ETS1,IRF5,STAT4,TNFAIP3,CCND1,LEP,SIM1,COL1A1,VDR,WNT1,SMAD4,SNCA,STAT3,CARD14,RNASEL,NR0B2,ETV6,PTPN2,NOTCH2,MXI1,JAZF1,PTGIS,FGFR1,MAPK…
GO:BP	central nervous system development	GO:0007417	false	7.220304331941815e-33	32.141444496765885	1035	1163	165	21031	BRCA2,TP53,PPARG,PTEN,APP,ATM,FCGR2B,LRP5,ERBB2,CDH1,NEUROD1,HNF1B,GSK3B,MAPT,TREM2,PSEN1,TNF,TGFB1,LDLR,FGFR2,KRAS,ATG16L1,SLC6A4,IRS2,ITGAM,LEP,PCSK1,WNT1,STAT3,BCL2,C1QA,BBS4,MKKS,FGFR1,FANCD2,BBS1,FANCC,NPY,IL1B,CASP3,IL6,AGER,NOTCH1,ROR1,TBX3,CRH,DISC1,NR3C1,IFNG,EGFR,TRPV1,HDAC2,DRD2,MAOB,PRKN,TH,CTNNB1,TGFBR2,IL6ST,DRD1,IGF1R,GRIN2B,SRD5A1,F2,CCKAR,RELN,S100B,BAX,FOXO3,HSD3B1,NRCAM,DCC,CLU…
GO:BP	catabolic process	GO:0009056	false	1.0801654926162739e-32	31.966509700972352	2556	1163	292	21031	PIK3CA,BARD1,TP53,NOD2,MEFV,PTEN,AKT2,ACE,APP,PTPN22,GCK,IRS1,ATM,MMP1,DNASE1,LRP5,CHEK2,CDH1,CDKN2A,TREX1,ALDH2,HTR2A,ADAM10,GSK3B,HFE,APOE,MAPT,TREM2,PSEN1,HAMP,TNF,TBX21,LDLR,EP300,AKT1,IRGM,IL10,ATG16L1,INS,INSR,ENPP1,WFS1,IRS2,HMOX1,TNFAIP3,LEP,LEPR,WNT1,SMAD4,SNCA,STAT3,APC,SPOP,CASP8,RNASEL,LIPC,BCL2,STK11,IDE,IL1B,CASP3,IL4,IL6,MMP9,NOS2,SIRT1,HP,CDKN1B,NQO1,IGF1,MDM2,NOTCH1,PHB,FBXW7,BAP…
GO:BP	nucleobase-containing compound biosynthetic process	GO:0034654	false	1.0942069783260683e-32	31.9609005198283	4027	1163	398	21031	ESR1,BRCA1,BRCA2,TP53,NOD2,HNF4A,PAX4,PPARG,AR,PTEN,APP,HNF1A,ATM,POMC,LRP5,GATA1,CHEK2,ERBB2,BRIP1,CAV1,CDH1,NEUROD1,HNF1B,CDKN2A,TREX1,APOE,TREM2,PSEN1,HAMP,TNF,TBX21,IL5,TGFB1,KCNH2,EP300,AKT1,FGFR2,HLA-DRB1,IL10,ATG16L1,INS,ADCY5,HMGA1,INSR,PDX1,ENPP1,TCF7L2,WFS1,HMOX1,TNIP1,ETS1,IRF5,STAT4,TNFAIP3,CCND1,SH2B1,LEP,SIM1,COL1A1,VDR,WNT1,SMAD4,SNCA,STAT3,CARD14,RNASEL,NR0B2,ETV6,PTPN2,NOTCH2,MXI…
GO:BP	defense response to symbiont	GO:0140546	false	1.1365364560659344e-32	31.944416629086096	1113	1163	172	21031	ESR1,TP53,NOD2,PPARG,MEFV,PTPN22,FCGR2B,CAV1,TREX1,F12,APOE,TREM2,TNF,CCL11,EP300,AKT1,IL23R,IRGM,ATG16L1,INS,SFTPD,TNIP1,IRF5,ITGAM,BLK,IFIH1,TNFAIP3,C4A,LEP,SNCA,CASP8,RNASEL,CR2,PTPN2,BCL2,C1QA,CCL20,TYK2,RASGRP1,IL1B,CRP,IL4,IL6,NOS2,CCL2,CCL5,PARP1,NQO1,GATA3,PHB,STAT1,IL12B,IFNG,EDN1,PIK3R1,C4B,HMGB1,LBP,DRD2,CXCL1,IFNB1,PDPK1,REL,PRDM1,ADAR,AIF1,F2,IKBKB,BECN1,CD40,IL18,CLU,CR1,A2M,PADI4,C…
GO:BP	DNA-templated transcription	GO:0006351	false	1.2182896993170653e-32	31.91424942775014	3569	1163	366	21031	ESR1,BRCA1,BRCA2,TP53,NOD2,HNF4A,PAX4,PPARG,AR,PTEN,APP,HNF1A,ATM,POMC,LRP5,GATA1,CHEK2,ERBB2,BRIP1,CAV1,CDH1,NEUROD1,HNF1B,CDKN2A,APOE,PSEN1,HAMP,TNF,TBX21,IL5,TGFB1,KCNH2,EP300,AKT1,FGFR2,HLA-DRB1,IL10,INS,HMGA1,INSR,PDX1,ENPP1,TCF7L2,WFS1,HMOX1,TNIP1,ETS1,IRF5,STAT4,TNFAIP3,CCND1,LEP,SIM1,COL1A1,VDR,WNT1,SMAD4,SNCA,STAT3,CARD14,RNASEL,NR0B2,ETV6,PTPN2,NOTCH2,MXI1,JAZF1,PTGIS,FGFR1,MAPK8IP1,BLM…
GO:BP	regulation of neuron apoptotic process	GO:0043523	false	1.2418882152816796e-32	31.90591749407183	229	1163	73	21031	PIK3CA,TP53,ATM,FCGR2B,HTR2A,APOE,TREM2,PSEN1,TNF,KRAS,IL10,WFS1,CCND1,WNT1,SNCA,CASP8,BRAF,BCL2,SOD1,BACE1,BDNF,CASP3,CCL2,SIRT1,PARP1,NQO1,GATA3,HRAS,PHB,FBXW7,NR3C1,PPARGC1A,UCP2,NGF,PARK7,ATP13A2,PRKN,PINK1,CTNNB1,IL6ST,XRCC2,BAX,SOD2,FOXO3,TERT,GRIK2,CLU,TOX3,JAK2,MTNR1B,MECP2,BCL2L1,GBA,PCSK9,NTRK2,ITGA1,LIG4,PRNP,ERBB3,ABL1,HIF1A,KDR,MAP2K7,TFAP2A,CX3CR1,GRN,FASLG,MCL1,GDNF,ANGPT1,EGR1,CAS…
GO:BP	cellular response to growth factor stimulus	GO:0071363	false	1.2750943502703054e-32	31.89445767853534	681	1163	129	21031	PIK3CA,TP53,FBN1,PPARG,ERBB2,CAV1,HFE,MAPT,TGFB1,EP300,AKT1,FGFR2,IL10,INSR,FGFR3,COL1A1,WNT1,SMAD4,STAT3,BRAF,NOTCH2,COL1A2,FGFR1,STK11,IL1B,BDNF,CASP3,IL4,CCL2,CCL5,AGT,SIRT1,PARP1,FGF3,FLT1,GATA3,MDM2,NOTCH1,IL12B,NR3C1,EDN1,EGFR,WWOX,NGF,TRPV1,HDAC2,TH,VEGFA,CTNNB1,FGFR4,TGFBR2,FGF4,ITGB3,KL,IGF1R,PDPK1,GATA4,SRD5A1,CALCA,PRKCB,CAT,BECN1,FOXO3,FOS,SORL1,ERBB4,TLR4,PTPN1,NOS1,CDKN2B,JCAD,FGF10…
GO:BP	protein secretion	GO:0009306	false	1.9879597528346062e-32	31.701592412342517	366	1163	92	21031	HNF4A,MC4R,PPARG,GCK,IRS1,KCNJ11,HNF1A,LRP5,NEUROD1,HNF1B,APOE,TREM2,TNF,IL13,HLA-DRB1,INS,ADCY5,CAPN10,PDX1,SLC2A2,ABCC8,TCF7L2,IRS2,BLK,LEP,PCSK1,NR0B2,OPRM1,IL1B,IL6,NOS2,CCL5,IGF1,IL12B,CRH,IFNG,UCP2,EGFR,CNR1,SIRT3,PARK7,DRD2,ATP13A2,PRKN,CPT1A,PRKCB,F2,SNAP25,IL1RN,EDNRB,HADH,CD2AP,ALOX5,JAK2,TLR4,SLC30A8,MTNR1B,SREBF1,GHRL,CARTPT,VSNL1,GNAS,PRKAR1A,RFX6,STXBP4,PER2,MIA3,TTN,LTBP2,BMP8A,KRT…
GO:BP	protein localization to extracellular region	GO:0071692	false	2.118302736653928e-32	31.674011972716336	374	1163	93	21031	HNF4A,FBN1,MC4R,PPARG,GCK,IRS1,KCNJ11,HNF1A,LRP5,NEUROD1,HNF1B,APOE,TREM2,TNF,IL13,HLA-DRB1,INS,ADCY5,CAPN10,PDX1,SLC2A2,ABCC8,TCF7L2,IRS2,BLK,LEP,PCSK1,NR0B2,OPRM1,IL1B,IL6,NOS2,CCL5,IGF1,IL12B,CRH,IFNG,UCP2,EGFR,CNR1,SIRT3,PARK7,DRD2,ATP13A2,PRKN,CPT1A,PRKCB,F2,SNAP25,IL1RN,EDNRB,HADH,CD2AP,ALOX5,JAK2,TLR4,SLC30A8,MTNR1B,SREBF1,GHRL,CARTPT,VSNL1,GNAS,PRKAR1A,RFX6,STXBP4,PER2,MIA3,TTN,LTBP2,BMP8…
GO:BP	cellular localization	GO:0051641	false	2.170365389942832e-32	31.663467144733325	3621	1163	369	21031	ESR1,PIK3CA,BARD1,BRCA2,TP53,NOD2,HNF4A,FBN1,MC4R,PPARG,AR,PTEN,AKT2,APP,PTPN22,GCK,IRS1,KCNJ11,HNF1A,ATM,FCGR2B,LRP5,GATA1,ERBB2,CAV1,CDH1,NEUROD1,SLC2A4,HNF1B,CDKN2A,TREX1,CPE,HTR2A,ADAM10,GSK3B,HFE,APOE,MAPT,TREM2,PSEN1,HAMP,TNF,IL13,TGFB1,LDLR,EP300,AKT1,HLA-DRB1,IRGM,IL10,ATG16L1,SLC6A4,INS,ADCY5,CAPN10,PDX1,SLC2A2,ABCC8,TCF7L2,IRS2,ITGAM,BLK,TNFAIP3,LEP,PCSK1,COL1A1,SNCA,STAT3,APC,BRAF,NR0B…
GO:BP	establishment of protein localization to extracellular region	GO:0035592	false	2.51730217204252e-32	31.599064649460004	367	1163	92	21031	HNF4A,MC4R,PPARG,GCK,IRS1,KCNJ11,HNF1A,LRP5,NEUROD1,HNF1B,APOE,TREM2,TNF,IL13,HLA-DRB1,INS,ADCY5,CAPN10,PDX1,SLC2A2,ABCC8,TCF7L2,IRS2,BLK,LEP,PCSK1,NR0B2,OPRM1,IL1B,IL6,NOS2,CCL5,IGF1,IL12B,CRH,IFNG,UCP2,EGFR,CNR1,SIRT3,PARK7,DRD2,ATP13A2,PRKN,CPT1A,PRKCB,F2,SNAP25,IL1RN,EDNRB,HADH,CD2AP,ALOX5,JAK2,TLR4,SLC30A8,MTNR1B,SREBF1,GHRL,CARTPT,VSNL1,GNAS,PRKAR1A,RFX6,STXBP4,PER2,MIA3,TTN,LTBP2,BMP8A,KRT…
GO:BP	myeloid leukocyte activation	GO:0002274	false	2.7458141009155567e-32	31.561328869021875	238	1163	74	21031	APP,ATM,DNASE1,FCGR2B,GATA1,TREX1,ADAM10,MAPT,TREM2,PSEN1,HAMP,TNF,IL13,TGFB1,LDLR,IRGM,IL10,ITGAM,SNCA,NOTCH2,C1QA,RASGRP1,IL4,IL6,CCL5,AGER,FN1,IFNG,TRPV1,HMGB1,CNR1,LBP,SLC18A2,TGFBR2,PDPK1,PLA2G4A,CNR2,AIF1,IL18,CLU,TRAF6,TSLP,IL33,IL1RL1,LRRK2,JAK2,TLR4,IRF4,ITGB2,HAVCR1,TRAF3IP2,HSPD1,PTPRC,DNASE1L3,NECTIN2,IL18RAP,CXCL8,CD33,CSF2,ANXA3,MIF,SLC11A1,TLR2,PLA2G2A,NDRG1,CSF1,THBS1,CX3CR1,GRN,P…
GO:BP	positive regulation of ERK1 and ERK2 cascade	GO:0070374	false	2.9175105384507406e-32	31.53498756654815	206	1163	69	21031	NOD2,APP,PTPN22,HTR2A,APOE,TREM2,TNF,CCL11,FGFR2,HLA-DRB1,FGFR3,BRAF,NOTCH2,CCL20,RASGRP1,OPRM1,ICAM1,CCL2,CCL5,AGER,HRAS,IGF1,NOTCH1,PHB,FBXW7,EGFR,HMGB1,DRD2,VEGFA,FGFR4,FGF4,ITGB3,GPNMB,NPY5R,ABCA7,EPO,ERBB4,TLR4,CARD9,CD36,CALCR,CCL17,FSHR,PTPRC,FGF10,HAND2,CHRNA7,MIF,CCL21,NPSR1,ALOX15,PLA2G2A,CSF1R,ABL1,GPER1,NRG1,KDR,MAP2K7,BMP2,BMP4,SRC,HTR2C,FGF21,GCG,PTPN11,S100A7,ANGPT1,FGF2,MAPK3
GO:BP	regulation of catabolic process	GO:0009894	false	3.139967758565553e-32	31.503074811273585	1026	1163	163	21031	PIK3CA,BARD1,TP53,NOD2,MEFV,PTEN,AKT2,APP,PTPN22,GCK,IRS1,ATM,CHEK2,CDH1,CDKN2A,TREX1,HTR2A,GSK3B,HFE,APOE,MAPT,TREM2,PSEN1,HAMP,TNF,LDLR,EP300,AKT1,IRGM,IL10,ATG16L1,INS,INSR,WFS1,IRS2,HMOX1,TNFAIP3,LEP,LEPR,WNT1,SMAD4,SNCA,STAT3,APC,RNASEL,BCL2,STK11,IDE,IL1B,CASP3,IL4,IL6,NOS2,SIRT1,HP,CDKN1B,NQO1,IGF1,MDM2,PHB,FBXW7,DISC1,IFNG,EGFR,HMGB1,CNR1,PARK7,ATP13A2,PRKN,PINK1,RB1CC1,IFNB1,CPT1A,NCOR1,…
GO:BP	positive regulation of protein localization	GO:1903829	false	3.340409400908096e-32	31.47620030275155	490	1163	107	21031	PIK3CA,PPARG,AKT2,PTPN22,GCK,KCNJ11,HNF1A,ERBB2,CDH1,CDKN2A,GSK3B,MAPT,TREM2,PSEN1,TNF,IL13,TGFB1,EP300,AKT1,HLA-DRB1,INS,CAPN10,PDX1,SLC2A2,ABCC8,TCF7L2,IRS2,ITGAM,BLK,LEP,PCSK1,SNCA,APC,NR0B2,TYK2,STK11,PTGS2,IL1B,PARP1,HRAS,IGF1,MDM2,FBXW7,BAP1,CRH,IFNG,EGFR,PIK3R1,SIRT3,PARK7,ATP13A2,PRKN,PINK1,VEGFA,PDPK1,PRKCB,F2,SREBF2,SNAP25,TERT,ABCA7,CD2AP,SORL1,ORMDL3,ERBB4,JAK2,TLR4,SLC30A8,PRKAA1,GHR…
GO:BP	response to oxidative stress	GO:0006979	false	4.5306421163163315e-32	31.343840242179134	393	1163	95	21031	TP53,APP,HNF1A,ATM,TREX1,APOE,MAPT,PSEN1,AKT1,HMOX1,TNFAIP3,UCP3,COL1A1,SNCA,BCL2,SOD1,FANCD2,FANCC,PTGS2,CASP3,IL6,MMP9,SIRT1,HP,PARP1,NQO1,MDM2,STAT1,PPARGC1A,EDN1,EDNRA,NOS3,UCP2,ADIPOQ,EGFR,HDAC2,MMP2,PARK7,ATP13A2,PRKN,PINK1,ERCC1,TRPA1,TACR1,AIF1,CAT,PTGS1,SOD2,BECN1,FOXO3,GPX3,ATP2A2,FOS,MPO,ALOX5,ABCC1,LRRK2,JAK2,MMP3,PRKAA1,CD36,NEIL1,GJB2,ERCC6,PLEKHA1,IL18RAP,MET,PCNA,PRNP,RCAN1,GSTP1,…
GO:BP	regulation of RNA metabolic process	GO:0051252	false	4.8526417366022387e-32	31.314021770823626	3763	1163	378	21031	ESR1,BARD1,BRCA1,BRCA2,TP53,NOD2,HNF4A,PAX4,PPARG,AR,PTEN,APP,HNF1A,ATM,POMC,LRP5,GATA1,CHEK2,ERBB2,BRIP1,CAV1,CDH1,NEUROD1,HNF1B,CDKN2A,APOE,PSEN1,HAMP,TNF,TBX21,IL5,TGFB1,KCNH2,EP300,AKT1,FGFR2,HLA-DRB1,IL10,INS,HMGA1,INSR,PDX1,ENPP1,TCF7L2,WFS1,HMOX1,TNIP1,ETS1,IRF5,STAT4,TNFAIP3,CCND1,LEP,SIM1,COL1A1,VDR,WNT1,SMAD4,SNCA,STAT3,CARD14,RNASEL,NR0B2,ETV6,PTPN2,NOTCH2,MXI1,JAZF1,PTGIS,FGFR1,MAPK8I…
GO:BP	epithelial cell differentiation	GO:0030855	false	7.470803765775109e-32	31.126632670974114	740	1163	134	21031	ESR1,PAX4,PPARG,AR,AKT2,GATA1,CAV1,NEUROD1,HNF1B,GSK3B,TNF,IL13,TGFB1,AKT1,FGFR2,KRAS,PDX1,CCND1,VDR,WNT1,SMAD4,NOTCH2,FGFR1,SOD1,NPY,IL1B,CASP3,ICAM1,MMP9,CDKN1B,GATA3,FOXA1,NOTCH1,STAT1,TBX3,NCOA3,IFNG,EDN1,EDNRA,ADIPOQ,HDAC2,VEGFA,HOXB13,CTNNB1,IL6ST,TNFRSF1A,AKR1C3,CPT1A,PDPK1,PRDM1,GATA4,IKBKB,EDNRB,NR5A1,PITX2,ERBB4,FOXP3,KCNQ1,FSHR,COL4A1,TP63,CDKN2B,TCF21,PECAM1,PDE4D,NKX2-5,PROX1,RFX6,FG…
GO:BP	endocytosis	GO:0006897	false	1.0494449177820173e-31	30.979040351298927	704	1163	130	21031	PIK3CA,NOD2,PPARG,APP,FCGR2B,LRP5,CAV1,SLC2A4,TREX1,HFE,APOE,TREM2,TGFB1,LDLR,INSR,ENPP1,SFTPD,ITGAM,C4A,LEP,LEPR,SNCA,SOD1,CRP,IL4,CCL2,AGER,HRAS,IFNG,ADIPOQ,EGFR,C4B,HMGB1,LBP,DRD2,PRKN,VEGFA,ITGB3,MSR1,MYH9,AIF1,CALCA,ICAM5,SNAP25,BECN1,ADM,ABCA7,CLU,BIN1,APOC1,SORL1,PICALM,ADRB2,LRRK2,TLR4,PTPN1,CD36,BCL2L1,TF,GAK,ITGB2,HAVCR1,APOA5,PCSK9,OLR1,HMMR,PECAM1,PTPRC,NPC1,IL2RB,NCF4,RAC1,C2,LIPA,KI…
GO:BP	rhythmic process	GO:0048511	false	1.0594549045805057e-31	30.974917524190232	298	1163	82	21031	ESR1,TP53,HNF4A,PAX4,PPARG,PTEN,GSK3B,TNF,EP300,SLC6A4,AGRP,LEP,NR0B2,CASP3,NOS2,SIRT1,PARP1,NOTCH1,FBXW7,CRH,PPARGC1A,NOS3,ADIPOQ,EGFR,HDAC2,MMP2,DRD2,TH,IGF1R,NCOR1,HTR7,FOXO3,NPY5R,NR5A1,A2M,ZFHX3,MTNR1B,RETN,PRKAA1,SREBF1,GHRL,CARTPT,FSHR,NCOA1,PROX1,NRIP1,PER2,AHR,NTRK2,PER3,PLEKHA1,RAI1,NR2F6,PCNA,PGR,SGPL1,DRD3,DRD4,OPRK1,CSF2,ZPBP2,SLIT3,CUL4A,CLDN4,CYP1B1,EZH2,MTOR,PRKAA2,SRC,TOP2A,TYMS,…
GO:BP	tissue morphogenesis	GO:0048729	false	1.0699401582129738e-31	30.970640511739706	611	1163	120	21031	ESR1,AR,PTEN,HNF1A,LRP5,HNF1B,PSEN1,TNF,CCL11,TGFB1,FGFR2,KRAS,IL10,PDX1,VDR,WNT1,SMAD4,APC,NOTCH2,BCL2,BBS4,MKKS,FGFR1,CASP3,AGT,GATA3,FOXA1,MDM2,NOTCH1,STAT1,TBX3,NR3C1,MTHFR,EDN1,EDNRA,NOS3,EGFR,MMP2,VEGFA,HOXB13,CTNNB1,TGFBR2,ITGB3,GATA4,NKX3-1,ADM,TRAF6,TBX5,ERBB4,MDM4,MST1,MYH7,COL4A1,TP63,TCF21,NKX2-5,PROX1,PRKAR1A,FGF10,TTN,SMAD3,CTSH,HAND2,DSP,SMAD7,GORAB,TSC2,CSMD1,EGF,MET,MYC,PGR,CCN1,…
GO:BP	cell-cell adhesion	GO:0098609	false	1.7433673250787197e-31	30.758611098003325	946	1163	154	21031	PIK3CA,NOD2,PTPN22,LRP5,GATA1,ERBB2,CAV1,CDH1,CDKN2A,HFE,PSEN1,TNF,TBX21,TGFB1,AKT1,IL23R,HLA-DRB1,IL10,SLC6A4,SFTPD,TNIP1,CTLA4,ETS1,ITGAM,LEP,WNT1,PTPN2,BCL2,TYK2,RASGRP1,IL1B,CASP3,ICAM1,IL4,IL6,CCL2,CCL5,AGER,GATA3,FOXA1,IGF1,NOTCH1,IL12B,IFNG,ADIPOQ,EGFR,TNFSF4,HMGB1,TNFSF11,VEGFA,CTNNB1,TGFBR2,IL6ST,ITGB3,GPNMB,IGF2,ITGA2B,IFNB1,PDPK1,CBFB,MYH9,AIF1,CALCA,ICAM5,IL1RN,FOXO3,NRCAM,DCC,IL18,CR…
GO:BP	regulation of leukocyte differentiation	GO:1902105	false	2.3059221504998987e-31	30.637155358870906	323	1163	85	21031	FBN1,FCGR2B,ERBB2,CDKN2A,TREM2,TNF,TBX21,IL5,TGFB1,IL23R,HLA-DRB1,IL10,CTLA4,CASP8,BRAF,PTPN2,NOTCH2,SOD1,FANCD2,RASGRP1,IL4,AGER,GATA3,FBXW7,RB1,IL12B,IFNG,ADIPOQ,PIK3R1,FANCA,TNFSF4,HMGB1,TNFSF11,CTNNB1,TGFBR2,IFNB1,CBFB,PRDM1,CALCA,FOXO3,FOS,IL18,CR1,IL2RA,TRAF6,CD28,HLA-G,ARID1B,TLR4,FOXP3,HLA-B,IRF4,CARTPT,TNFRSF11B,FSHR,RUNX1,PTPRC,FCRL3,HLA-DRA,IKZF3,INPP5D,CDK6,ZMIZ1,IL7R,SMAD7,MYC,IL23A,…
GO:BP	negative regulation of molecular function	GO:0044092	false	2.567842478725499e-31	30.590431621069904	672	1163	126	21031	ESR1,TP53,PPARG,PTEN,PTPN22,LRP5,GATA1,CAV1,CDKN2A,GSK3B,HFE,APOE,MAPT,PSEN1,TNF,AKT1,IL10,INS,TCF7L2,WFS1,IRS2,TNFAIP3,SNCA,APC,NR0B2,PXK,PTGIS,MAPK8IP1,IL1B,MMP9,AGT,SIRT1,HP,CDKN1B,HRAS,NOTCH1,RB1,DISC1,IFNG,ADIPOQ,HDAC2,TNFSF4,PARK7,DRD2,PRKN,VEGFA,ITGB3,NPPA,PDPK1,ADAR,IKBKB,BAX,EDNRB,ATP2A2,PLN,CR1,EPHA1,BIN1,APOC1,PICALM,EPO,ADRB2,LRRK2,JAK2,FOXP3,KCNQ1,PTPN1,NOS1,CAMK2A,IRAK1,NEIL1,CALCR,…
GO:BP	positive regulation of secretion	GO:0051047	false	2.5685010445230786e-31	30.590320253326635	316	1163	84	21031	PPARG,GCK,HNF1A,GATA1,HFE,TREM2,IL13,HLA-DRB1,SLC6A4,INS,CAPN10,PDX1,SLC2A2,ABCC8,TCF7L2,IRS2,ITGAM,BLK,LEP,PCSK1,SMAD4,SNCA,NR0B2,FGFR1,IL1B,IL4,IGF1,CRH,S100A10,IFNG,EDN1,EGFR,SIRT3,TNFSF11,DRD2,ATP13A2,PINK1,CYP19A1,GABBR1,TACR1,PLA2G4A,NKX3-1,PRKCB,F2,SNAP25,CD2AP,JAK2,TLR4,SLC30A8,RETN,SPP1,GHRL,CARTPT,ITGB2,VSNL1,PRKAR1A,RFX6,TTN,SPINK1,OPRK1,ACHE,CD33,MIF,TLR2,CYBA,GPER1,HIF1A,CXCL12,BMP2,…
GO:BP	positive regulation of protein kinase activity	GO:0045860	false	4.874982815607493e-31	30.31202691085775	275	1163	78	21031	ERBB2,TNF,AKT1,IL23R,IRGM,INS,INSR,CCND1,LEP,SNCA,CARD14,FGFR1,RASGRP1,STK11,IL1B,IL4,CCL5,AGT,SIRT1,FLT1,HRAS,IGF1,PHB,FBXW7,IL12B,IFNG,EDN1,ADIPOQ,EGFR,TNFSF11,PARK7,PINK1,VEGFA,TGFBR2,ITGB3,PDPK1,CALCA,CHRNA3,RELN,CD40,IL6R,TRAF6,ADRB2,TNFSF15,LRRK2,JAK2,TLR4,PTPN1,IRAK1,CARTPT,PTPRC,PROX1,CCNY,CASS4,CCND2,EGF,DRD4,PRNP,CCN1,IL23A,SLC11A1,CDKN1A,PTK2,CSF1,CSF1R,EZH2,ABL1,NRG1,HSP90AA1,PAK1,MAP…
GO:BP	extrinsic apoptotic signaling pathway	GO:0097191	false	6.278885086383042e-31	30.202117465150987	228	1163	71	21031	BRCA1,AR,GATA1,CAV1,GSK3B,TNF,AKT1,TCF7L2,HMOX1,TNFAIP3,FGFR3,SMAD4,CASP8,BCL2,FGFR1,IL1B,ICAM1,IL4,AGT,IGF1,IFNG,NOS3,WWOX,NGF,PIK3R1,PARK7,TNFRSF1A,RB1CC1,PDPK1,BAX,FOXO3,TERT,IL6R,TRAF1,IL33,JAK2,TLR4,BCL2L1,KRT8,PTPRC,ZC3HC1,LMNA,FGF10,SMAD3,HTT,TNFSF12,DBH,CSF2,GSTP1,SERPINE1,PAK2,YAP1,ERBB3,GPER1,GPX1,NRG1,RAF1,SFRP1,BMP4,SNAI2,SRC,THBS1,TNFSF10,P2RX7,FASLG,IL2,MCL1,GDNF,PF4,DAB2IP,SORT1
GO:BP	organic hydroxy compound metabolic process	GO:1901615	false	7.218902591381185e-31	30.141528818321174	568	1163	114	21031	TP53,APP,HNF1A,LRP5,ADH1B,ADH1C,ALDH2,APOE,TNF,LDLR,ITGAM,LEP,LEPR,SNCA,NR0B2,LIPC,BCL2,FGFR1,SOD1,IL4,SIRT1,NQO1,GATA3,IGF1,TPH2,IFNG,EDNRA,PTH,PARK7,DDC,DRD2,MAOB,PRKN,TH,CYP19A1,FGFR4,KL,DRD1,AKR1C3,STAR,PLA2G4A,SRD5A1,CAT,SREBF2,TACR3,EDNRB,ADH4,APOC1,APOB,COMT,PRKAA1,SREBF1,MECP2,HSD11B2,GBA,ITGB2,PCSK9,PLPP3,NPC1,PON1,CYP11A1,PROX1,CYP27A1,PER2,GPD2,LIPA,CD244,GRIN2A,APPL1,HAND2,AKR1A1,DBH,…
GO:BP	regulation of anatomical structure morphogenesis	GO:0022603	false	1.1264117973351723e-30	29.948302809648396	838	1163	142	21031	ESR1,BRCA1,HNF4A,PPARG,AR,PTEN,ERBB2,CDH1,GSK3B,MAPT,PSEN1,TNF,CCL11,TGFB1,FGFR2,IL10,ABCC8,HMOX1,ETS1,TNFAIP3,LEP,STAT3,BRAF,PTGIS,FGFR1,STK11,IL1B,BDNF,IL6,CCL2,AGT,SIRT1,FLT1,FN1,GATA3,NOTCH1,STAT1,DISC1,EDN1,NOS3,NGF,PRKN,PINK1,VEGFA,CTNNB1,TGFBR2,ITGB3,GPNMB,PDPK1,GATA4,MYH9,PRKCB,F2,CHRNA3,RELN,HK2,CD40,TERT,LZTS1,DCC,ADM,EPHA1,ALOX5,HLA-G,LRRK2,RNF6,MECP2,SPP1,GLUL,GHRL,TNFRSF11B,ITGB2,ERA…
GO:BP	negative regulation of intracellular signal transduction	GO:1902532	false	1.1709209693764024e-30	29.93147241638963	544	1163	111	21031	ESR1,PPARG,PTEN,PTPN22,ATM,CAV1,GSK3B,APOE,TREM2,AKT1,IRGM,IL10,INS,PDX1,WFS1,TNIP1,BANK1,TNFAIP3,WNT1,SMAD4,CASP8,PTPN2,BCL2,MAPK8IP1,STK11,PTGS2,OPRM1,IL1B,MMP9,AGT,SIRT1,MDM2,PHB,STAT1,ADIPOQ,SIRT3,PARK7,DRD2,PRKN,PINK1,CTNNB1,NPPA,IGF1R,NCOR1,GATA4,SOD2,ABCA7,CLU,CD2AP,EPO,HLA-G,LRRK2,TLR4,MTNR1B,PTPN1,BDKRB2,MFN2,PRKAA1,BCL2L1,INPP5E,GBA,EPHB2,PTPRC,NPC1,PDE4D,SH2B3,PLEKHA1,DGKD,SMAD7,SPINK1…
GO:BP	response to ethanol	GO:0045471	false	1.735096431978145e-30	29.760676383286835	124	1163	53	21031	SLC2A4,TNF,IL13,FGFR2,LEP,CASP8,NR0B2,SOD1,OPRM1,NQO1,CRH,ADIPOQ,HDAC2,CNR1,PTH,DRD2,MAOB,TH,GABBR1,IGF1R,CPT1A,GRIN2B,TACR1,ATP5F1A,PRKCB,CAT,SOD2,FOS,PRKAA1,SREBF1,GRIN2A,ADCY7,SPINK1,CRHR1,DBH,DRD4,HTR1B,OPRK1,SLC6A3,TNC,CD14,VCAM1,CSF3,DNMT3A,RARA,TYMS,CLDN1,PPARA,ST6GAL1,IL2,MYD88,OGG1,BGLAP
GO:BP	regulation of hemopoiesis	GO:1903706	false	1.7573890264300735e-30	29.755132089768004	418	1163	96	21031	FBN1,FCGR2B,GATA1,ERBB2,CDKN2A,TREM2,TNF,TBX21,IL5,TGFB1,IL23R,HLA-DRB1,IL10,CTLA4,ETS1,STAT3,CASP8,BRAF,PTPN2,NOTCH2,SOD1,FANCD2,RASGRP1,IL4,AGER,GATA3,FBXW7,RB1,STAT1,IL12B,IFNG,ADIPOQ,PIK3R1,FANCA,TNFSF4,HMGB1,TNFSF11,CTNNB1,TGFBR2,IFNB1,CBFB,PRDM1,CALCA,FOXO3,FOS,IL18,CR1,IL2RA,TRAF6,CD28,HLA-G,ARID1B,TLR4,FOXP3,HLA-B,IRF4,CARTPT,TNFRSF11B,FSHR,RUNX1,PTPRC,FCRL3,HLA-DRA,IKZF3,INPP5D,CDK6,ZMIZ…
GO:BP	reactive oxygen species metabolic process	GO:0072593	false	1.9797524511327153e-30	29.70338911066184	225	1163	70	21031	BRCA1,TP53,MAPT,TNF,INS,SFTPD,ITGAM,LEP,SNCA,BCL2,SOD1,FANCC,CRP,NOS2,AGT,HP,NQO1,EDN1,NOS3,UCP2,EGFR,SIRT3,PARK7,MAOB,PRKN,PINK1,SLC18A2,AGTR1,TGFBR2,AKR1C3,CAT,F2,SOD2,BECN1,FOXO3,GPX3,HK2,MPO,ALOX5,LRRK2,TLR4,MMP3,CD36,BST1,ITGB2,NCF4,RAC1,LIPA,INAVA,CCN1,NCF2,GSTP1,CYBA,APOA4,CDKN1A,SH3PXD2A,CYP1A1,CYP1B1,FOXM1,GPX1,HIF1A,TFAP2A,THBS1,P2RX7,PPARA,NFE2L2,PLCG2,UCP1,FOXO1,TXN
GO:BP	B cell activation	GO:0042113	false	2.549684043256712e-30	29.593513633986365	281	1163	78	21031	TP53,NOD2,ATM,FCGR2B,CDKN2A,TBX21,IL5,IL13,EP300,IL10,IRS2,CTLA4,BANK1,TNFAIP3,CASP8,CR2,PTPN2,NOTCH2,BCL2,RASGRP1,CASP3,IL4,IL6,PHB,PIK3R1,TNFSF4,ERCC1,IFNB1,PRKCB,BAX,CD40,CR1,CCR6,CD28,MSH6,NBN,TLR4,FOXP3,TNFSF13,TSHR,BST1,TRAF3IP2,HDAC9,KLF6,EPHB2,HSPD1,PTPRC,FCRL3,IKZF3,INPP5D,TNFRSF13B,AHR,SLC15A4,EXO1,IL7R,NFATC2,VAV3,LIG4,MIF,VCAM1,CDKN1A,EZH2,ABL1,MMP14,SFRP1,TFRC,TP53BP1,XBP1,NKX2-3,HHE…
GO:BP	leukocyte migration	GO:0050900	false	2.904062440792274e-30	29.536994050024287	396	1163	93	21031	NOD2,APP,PTPN22,ADAM10,TREM2,TNF,TBX21,CCL11,TGFB1,AKT1,IL10,HMOX1,SFTPD,LEP,CCL20,IL1B,ICAM1,IL4,IL6,CCL2,CCL5,AGER,FLT1,GATA3,EDN1,PIK3R1,HMGB1,MMP2,LBP,TNFSF11,CYP19A1,VEGFA,ITGB3,CXCL1,ITGA2B,TACR1,CNR2,MYH9,AIF1,CALCA,EDNRB,CCR6,IL6R,ALOX5,IL33,PLA2G7,MST1,BDKRB1,GBA,BST1,ITGB2,CCL17,PECAM1,RAC1,MIA3,ITGA1,VAV3,ANO6,CXCL8,DBH,MIF,IL23A,CCL21,CXCR4,SERPINE1,VCAM1,PTK2,CSF1,CSF1R,ABL1,MMP14,CX…
GO:BP	muscle system process	GO:0003012	false	3.1068222134152505e-30	29.50768359835168	429	1163	97	21031	PIK3CA,PPARG,CAV1,HTR2A,TNF,KCNH2,ABCC8,HMOX1,LEP,SMAD4,MKKS,SOD1,SCN10A,PTGS2,IL1B,AGT,PARP1,IGF1,NOTCH1,TBX3,EDN1,EDNRA,NOS3,TRPV1,HDAC2,DRD2,IL6ST,TNFRSF1A,MYH11,NPPA,DRD1,TACR1,GATA4,CALCA,CHRNA3,HTR7,BECN1,FOXO3,TACR3,EDNRB,ATP2A2,PLN,BIN1,ADRB2,ORMDL3,GJA5,SCN5A,KCNQ1,NOS1,BDKRB2,ACACB,MYH7,GHRL,HCN4,PDE4D,KCNJ2,NKX2-5,LMNA,GUCY1A1,KCNJ5,TTN,SMAD3,KCNMA1,ATP2B1,HAND2,DSP,BBS2,KCND3,SMAD7,CA…
GO:BP	regulation of hydrolase activity	GO:0051336	false	3.1211534825691365e-30	29.505684874399744	604	1163	117	21031	ESR1,PPARG,MEFV,CAV1,CDKN2A,HTR2A,GSK3B,MAPT,TNF,CCL11,AKT1,FGFR2,FGFR3,SNCA,STAT3,CASP8,CYCS,FGFR1,SOD1,RASGRP1,MMP9,CCL5,AGER,SIRT1,FLT1,HRAS,PHB,S100A10,IFNG,EDNRA,EGFR,HMGB1,PTH,PARK7,ATP13A2,PINK1,VEGFA,AGTR1,GRIN2B,PDPK1,NKX3-1,IKBKB,BAX,APC2,CD40,CR1,EPHA1,BIN1,APOC1,PICALM,TNFSF15,LRRK2,JAK2,NOS1,CAMK2A,CARD9,NEIL1,CST3,HSPD1,APOA5,ANGPTL4,GNAS,PTPRC,FCRL3,NTRK2,SMAD3,GRIN2A,CTSH,HTT,ITGA…
GO:BP	lipid metabolic process	GO:0006629	false	3.2841785803394234e-30	29.483573235734283	1388	1163	192	21031	ESR1,PIK3CA,BRCA1,HNF4A,PPARG,PTEN,AKT2,APP,PTPN22,IRS1,HNF1A,ATM,LRP5,CAV1,TREX1,ADH1B,ADH1C,HTR2A,APOE,MAPT,TREM2,SLC22A4,TNF,LDLR,AKT1,INS,IRS2,LEP,LEPR,UCP3,SNCA,NR0B2,LIPC,BBS4,JAZF1,PTGIS,FGFR1,SOD1,BBS1,PTGS2,IL1B,IL4,SIRT1,FBXW7,CRH,NR3C1,IFNG,PPARGC1A,EDN1,ADIPOQ,EGFR,TRPV1,PIK3R1,CNR1,SIRT3,HSD11B1,LPL,TH,CYP19A1,FGFR4,TM6SF2,TNFRSF1A,AKR1C3,IGF1R,CPT1A,STAR,PLA2G4A,NCOR1,SRD5A1,ATP5F1A…
GO:BP	negative regulation of response to external stimulus	GO:0032102	false	3.521648090911271e-30	29.45325404411297	405	1163	94	21031	NOD2,PPARG,MEFV,PTEN,FCGR2B,TREX1,F12,APOE,TREM2,HAMP,TNF,IL13,LDLR,HLA-DRB1,IRGM,IL10,INS,TNFAIP3,LEP,STAT3,PLAU,PTPN2,BBS4,MKKS,PTGIS,SOD1,BACE1,IL4,CCL2,PARP1,GATA3,IGF1,NOTCH1,RB1,IL12B,EDN1,NOS3,ADIPOQ,DRD2,CYP19A1,TNFRSF1A,DRD1,KNG1,ADAR,AIF1,F2,NPY5R,CR1,A2M,IL2RA,ALOX5,HLA-G,IL33,FOXP3,HLA-B,SPP1,GHRL,CARTPT,GBA,PTPRC,NFKBIL1,SH2B3,AHR,SMAD3,CTNNA2,BBS2,DRD3,SLC6A3,MIF,GSTP1,ARG1,SERPINE1…
GO:BP	peptide secretion	GO:0002790	false	3.567178128280149e-30	29.447675203474205	254	1163	74	21031	HNF4A,MC4R,GCK,IRS1,KCNJ11,HNF1A,LRP5,NEUROD1,HNF1B,CPE,HFE,TNF,HLA-DRB1,INS,ADCY5,CAPN10,PDX1,SLC2A2,ABCC8,TCF7L2,IRS2,BLK,LEP,NR0B2,IL1B,IL6,NOS2,CCL5,CRH,IFNG,EDN1,UCP2,EGFR,TRPV1,CNR1,SIRT3,TNFSF11,PARK7,DRD2,PRKN,GABBR1,CPT1A,PRKCB,F2,SNAP25,IL1RN,HADH,ALOX5,JAK2,SLC30A8,MTNR1B,SREBF1,GHRL,CARTPT,VSNL1,PRKAR1A,RFX6,STXBP4,PER2,SPINK1,BMP8A,CRHR1,ABCA1,GPER1,HIF1A,RAF1,SFRP1,HTR2C,GAL,GCG,PTP…
GO:BP	positive regulation of secretion by cell	GO:1903532	false	5.3513547218573e-30	29.271536260268636	291	1163	79	21031	PPARG,GCK,HNF1A,GATA1,HFE,TREM2,IL13,HLA-DRB1,SLC6A4,INS,CAPN10,PDX1,SLC2A2,ABCC8,TCF7L2,IRS2,ITGAM,BLK,LEP,PCSK1,SMAD4,SNCA,NR0B2,FGFR1,IL1B,IL4,IGF1,CRH,S100A10,IFNG,EDN1,EGFR,SIRT3,TNFSF11,DRD2,ATP13A2,PINK1,CYP19A1,GABBR1,TACR1,PLA2G4A,NKX3-1,PRKCB,F2,SNAP25,CD2AP,JAK2,TLR4,SLC30A8,RETN,SPP1,GHRL,ITGB2,VSNL1,PRKAR1A,RFX6,TTN,SPINK1,OPRK1,ACHE,CD33,MIF,TLR2,GPER1,HIF1A,CXCL12,BMP2,VEGFC,CREB1,…
GO:BP	regulation of transcription by RNA polymerase II	GO:0006357	false	6.85062722726443e-30	29.164269663709145	2567	1163	286	21031	ESR1,BRCA1,TP53,NOD2,HNF4A,PAX4,PPARG,AR,APP,HNF1A,ATM,POMC,LRP5,GATA1,BRIP1,CAV1,NEUROD1,HNF1B,CDKN2A,PSEN1,HAMP,TNF,TBX21,TGFB1,EP300,AKT1,FGFR2,IL10,HMGA1,PDX1,TCF7L2,WFS1,TNIP1,ETS1,IRF5,STAT4,CCND1,LEP,SIM1,VDR,WNT1,SMAD4,SNCA,STAT3,RNASEL,NR0B2,ETV6,PTPN2,NOTCH2,MXI1,JAZF1,FGFR1,IL1B,IL4,IL6,SIRT1,PARP1,ESR2,GATA3,FOXA1,HRAS,IGF1,MDM2,NOTCH1,PHB,RB1,STAT1,TBX3,NCOA3,PPM1D,NR3C1,S100A10,IFNG…
GO:BP	negative regulation of apoptotic signaling pathway	GO:2001234	false	7.58150155092034e-30	29.120244771848483	236	1163	71	21031	BRCA1,AR,GATA1,GSK3B,PSEN1,TNF,AKT1,IL10,INS,PDX1,TCF7L2,WFS1,HMOX1,TNFAIP3,WNT1,BCL2,MAPK8IP1,PTGS2,IL1B,BDNF,ICAM1,IL4,MMP9,SIRT1,IGF1,MDM2,RB1,NOS3,PARK7,PRKN,PINK1,CTNNB1,RB1CC1,GATA4,BAX,SOD2,TERT,CLU,EPO,LRRK2,PTPN1,BDKRB2,BCL2L1,ZC3HC1,LMNA,FGF10,HTT,CSF2,ENO1,MIF,GSTP1,SERPINE1,YAP1,GPX1,NRG1,HIF1A,PIK3CB,RAF1,CXCL12,BMP4,SNAI2,SNAI1,SRC,THBS1,XBP1,CX3CR1,NFE2L2,MCL1,MUC1,GDNF,PF4
GO:BP	gliogenesis	GO:0042063	false	7.600958764830127e-30	29.119131623506956	345	1163	86	21031	TP53,PPARG,PTEN,AKT2,APP,ERBB2,MAPT,TREM2,PSEN1,TNF,TGFB1,LDLR,AKT1,KRAS,ABCC8,LEPR,STAT3,C1QA,SOD1,IL1B,IL6,CCL2,AGER,HRAS,NOTCH1,ROR1,RB1,DISC1,NR3C1,IFNG,EGFR,HDAC2,CTNNB1,IL6ST,DRD1,F2,RELN,CLU,BIN1,IL33,ZNF365,TLR4,GFAP,MECP2,LTA,GBA,PHGDH,CDKN2B,PLPP3,FGF10,CDK6,NTRK2,SYNE2,ZMIZ1,DRD3,NCSTN,ACAN,TLR2,CXCR4,SUN1,NDRG1,CSF1,CSF1R,ERBB3,EZH2,MTOR,ABL1,AREG,MMP14,RAF1,BMP2,TP73,VEGFC,VIM,ZEB2,C…
GO:BP	cellular nitrogen compound biosynthetic process	GO:0044271	false	8.604809168321445e-30	29.06525875672096	4836	1163	444	21031	ESR1,BRCA1,BRCA2,TP53,NOD2,HNF4A,PAX4,PPARG,AR,PTEN,AKT2,APP,HNF1A,ATM,POMC,LRP5,GATA1,CHEK2,ERBB2,BRIP1,CAV1,CDH1,NEUROD1,HNF1B,CDKN2A,TREX1,ALDH2,APOE,TREM2,PSEN1,HAMP,TNF,TBX21,IL5,TGFB1,KCNH2,EP300,AKT1,FGFR2,HLA-DRB1,IL10,ATG16L1,INS,ADCY5,HMGA1,INSR,PDX1,ENPP1,CDKAL1,TCF7L2,WFS1,HMOX1,TNIP1,ETS1,IRF5,BANK1,STAT4,TNFAIP3,CCND1,SH2B1,LEP,PCSK1,SIM1,COL1A1,VDR,WNT1,SMAD4,SNCA,STAT3,CARD14,RNAS…
GO:BP	peptide transport	GO:0015833	false	1.0360590728176996e-29	28.984615481784452	279	1163	77	21031	HNF4A,MC4R,GCK,IRS1,KCNJ11,HNF1A,LRP5,NEUROD1,HNF1B,CPE,HFE,TNF,HLA-DRB1,INS,ADCY5,CAPN10,PDX1,SLC2A2,ABCC8,TCF7L2,IRS2,BLK,LEP,NR0B2,IL1B,IL6,NOS2,CCL5,CRH,IFNG,EDN1,UCP2,EGFR,TRPV1,CNR1,SIRT3,TNFSF11,PARK7,DRD2,PRKN,GABBR1,CPT1A,PRKCB,F2,SNAP25,IL1RN,HADH,ALOX5,ABCC1,JAK2,SLC30A8,MTNR1B,SREBF1,GHRL,CARTPT,VSNL1,PRKAR1A,RFX6,STXBP4,PER2,SLC15A4,SPINK1,BMP8A,CRHR1,ABCA1,GJA1,GPER1,HIF1A,RAF1,SFRP…
GO:BP	ameboidal-type cell migration	GO:0001667	false	1.3598658294086076e-29	28.866503938998864	428	1163	96	21031	PIK3CA,PPARG,PTEN,LRP5,APOE,TNF,TGFB1,AKT1,IRS2,HMOX1,ETS1,SMAD4,BRAF,FGFR1,PTGS2,IL4,MMP9,AGT,SIRT1,FN1,GATA3,NOTCH1,FBXW7,IFNG,EDN1,EDNRA,NOS3,HMGB1,VEGFA,TGFBR2,FGF4,ITGB3,TACR1,PDPK1,ATP5F1A,MYH9,CALCA,CD40,EDNRB,PITX2,ERBB4,MECP2,GLUL,ITGB2,HDAC9,PLPP3,JCAD,PROX1,RAC1,FGF10,MIA3,APPL1,CTSH,HAND2,ARID5B,TNFSF12,GNA12,EGF,MET,SGPL1,ANXA3,PTK2,CYP1B1,EPHB4,MTOR,ABL1,GJA1,GPX1,HIF1A,HRG,KDR,LOXL…
GO:BP	regulation of lipid localization	GO:1905952	false	1.4942195109629712e-29	28.825585597033935	162	1163	59	21031	PPARG,AKT2,POMC,CAV1,APOE,TREM2,TNF,AKT1,IRS2,LEP,PTPN2,IL1B,CRP,IL6,AGT,SIRT1,CRH,EDN1,ADIPOQ,LPL,TNFSF11,PRKN,CYP19A1,AGTR1,ITGB3,MSR1,PLA2G4A,NKX3-1,SREBF2,ACSL1,ABCA7,APOC1,REN,APOB,RETN,ACACB,CD36,SPP1,GHRL,PCSK9,PON1,ABCG8,ABCG5,EGF,CRHR1,MIF,CETP,ABCA1,APOA4,THBS1,P2RX7,GAL,PPARA,FASLG,PTPN11,PPARD,GDF9,APOA1,APOC3
GO:BP	positive regulation of defense response	GO:0031349	false	1.577770789852119e-29	28.801956088536443	471	1163	101	21031	ESR1,NOD2,MEFV,APP,PTPN22,CAV1,TREX1,TREM2,TNF,LDLR,EP300,AKT1,IRGM,TNIP1,ETS1,IFIH1,TNFAIP3,SNCA,RASGRP1,PTGS2,IL1B,IL6,CCL5,AGT,PARP1,PHB,IL12B,CRH,IFNG,PIK3R1,TNFSF4,HMGB1,CNR1,LBP,LPL,TNFSF11,PARK7,AGTR1,IL6ST,TNFRSF1A,IFNB1,PDPK1,IKBKB,NPY5R,CD40,IL18,TRAF6,CD28,HLA-G,TSLP,IL33,IL1RL1,ABCC1,PLA2G7,LRRK2,TLR4,CARD9,CD36,IRAK1,IRF4,LTA,KLK3,HSPD1,FCRL3,NFKBIL1,NECTIN2,SLC15A4,PYHIN1,APPL1,INAV…
GO:BP	epithelial cell migration	GO:0010631	false	2.2846153843819157e-29	28.641186903034004	304	1163	80	21031	PIK3CA,PPARG,PTEN,APOE,TNF,AKT1,IRS2,HMOX1,ETS1,SMAD4,FGFR1,PTGS2,IL4,MMP9,AGT,SIRT1,GATA3,NOTCH1,FBXW7,IFNG,EDN1,NOS3,HMGB1,VEGFA,TGFBR2,FGF4,ITGB3,TACR1,PDPK1,ATP5F1A,MYH9,CALCA,CD40,MECP2,GLUL,ITGB2,HDAC9,PLPP3,JCAD,PROX1,RAC1,FGF10,MIA3,CTSH,TNFSF12,EGF,MET,ANXA3,PTK2,CYP1B1,EPHB4,MTOR,ABL1,GPX1,HIF1A,HRG,KDR,LOXL2,PIK3CB,SNAI2,SNAI1,SRC,STAT5A,THBS1,VEGFC,BCAR1,ZEB2,GRN,NFE2L2,PLCG2,PTPN11,P…
GO:BP	cellular catabolic process	GO:0044248	false	3.229100974350151e-29	28.490918374333276	1600	1163	208	21031	PIK3CA,TP53,NOD2,MEFV,AKT2,ACE,APP,PTPN22,GCK,IRS1,ATM,DNASE1,CDKN2A,TREX1,ALDH2,HTR2A,GSK3B,APOE,MAPT,TREM2,PSEN1,TNF,LDLR,EP300,AKT1,IRGM,IL10,ATG16L1,INS,INSR,ENPP1,IRS2,HMOX1,LEP,LEPR,SNCA,STAT3,RNASEL,LIPC,BCL2,STK11,IDE,IL1B,CASP3,IL4,IL6,NOS2,SIRT1,HP,IGF1,FBXW7,IFNG,NOS3,UCP2,ADIPOQ,HMGB1,CNR1,LPL,PARK7,DRD2,ATP13A2,MAOB,PRKN,PINK1,ELAC2,RB1CC1,AKR1C3,IFNB1,CPT1A,PLA2G4A,NCOR1,GATA4,CAT,S…
GO:BP	wound healing	GO:0042060	false	3.9588609398540506e-29	28.40242975313911	425	1163	95	21031	PIK3CA,HNF4A,PPARG,PTEN,GATA1,ERBB2,CAV1,F5,F12,APOE,TNF,SLC6A4,INS,HMOX1,TNFAIP3,PLAU,NOTCH2,IL6,FN1,HRAS,IGF1,S100A10,EDN1,NOS3,VEGFA,IL6ST,ITGB3,KNG1,PLA2G4A,GATA4,MYH9,F2,CD40,ALOX5,JAK2,TLR4,CD36,SERPINA1,EPHB2,GNAS,PLPP3,SH2B3,GP9,FGF10,MIA3,SMAD3,DGKD,DSP,GNA12,VAV3,ANO6,CCN1,SLC11A1,CXCR4,ALOX15,SERPINE1,CDKN1A,DGKB,PTK2,VWF,PHLDB2,YAP1,HPSE,CLDN4,ERBB3,F3,MTOR,GPX1,NRG1,HIF1A,HRG,KDR,NOT…
GO:BP	lymphocyte differentiation	GO:0030098	false	4.4924066514357097e-29	28.347520938412103	434	1163	96	21031	TP53,PTPN22,ATM,FCGR2B,ERBB2,CDKN2A,TBX21,TGFB1,EP300,IL23R,HLA-DRB1,IL10,CTLA4,STAT4,LEP,LEPR,WNT1,STAT3,BRAF,CR2,PTPN2,NOTCH2,BCL2,SOD1,FANCD2,RASGRP1,STK11,IL1B,IL4,IL6,GATA3,IL12B,IFNG,PIK3R1,FANCA,TNFSF4,HMGB1,CTNNB1,TGFBR2,IL6ST,IFNB1,CBFB,PRDM1,BAX,FOXO3,IL18,CR1,CCR6,IL2RA,IL6R,CD28,HLA-G,ARID1B,FOXP3,TSHR,IRF4,GBA,TRAF3IP2,HDAC9,RUNX1,KLF6,PTPRC,FCRL3,HLA-DRA,IKZF3,INPP5D,LIPA,CDK6,ZMIZ1…
GO:BP	peptide hormone secretion	GO:0030072	false	4.6503162677960014e-29	28.33251750975783	249	1163	72	21031	HNF4A,MC4R,GCK,IRS1,KCNJ11,HNF1A,LRP5,NEUROD1,HNF1B,CPE,HFE,TNF,HLA-DRB1,INS,ADCY5,CAPN10,PDX1,SLC2A2,ABCC8,TCF7L2,IRS2,BLK,LEP,NR0B2,IL1B,IL6,NOS2,CCL5,CRH,IFNG,EDN1,UCP2,EGFR,CNR1,SIRT3,TNFSF11,PARK7,DRD2,PRKN,GABBR1,CPT1A,PRKCB,F2,SNAP25,IL1RN,HADH,ALOX5,JAK2,SLC30A8,MTNR1B,SREBF1,GHRL,CARTPT,VSNL1,PRKAR1A,RFX6,STXBP4,PER2,SPINK1,BMP8A,CRHR1,GPER1,HIF1A,RAF1,SFRP1,HTR2C,GAL,GCG,PTPN11,FOXO1,VI…
GO:BP	tissue remodeling	GO:0048771	false	4.731078860961726e-29	28.325039812764143	177	1163	61	21031	TP53,MC4R,PPARG,ACE,HNF1A,LRP5,CAV1,HAMP,TNFAIP3,LEP,LEPR,VDR,NOTCH2,IL6,AGT,MDM2,IL12B,EDNRA,NOS3,EGFR,MMP2,PTH,TNFSF11,CTNNB1,ITGB3,GPNMB,CALCA,BAX,IL18,TRAF6,ADRB2,SPP1,TF,CARTPT,TNFRSF11B,FSHR,CST3,RUNX1,INPP5D,FGF10,LIPA,HAND2,DBH,HTR1B,IL23A,CSF1R,JAG1,GJA1,HIF1A,HRG,IGFBP5,MMP14,SFRP1,SRC,TFRC,P2RX7,TPH1,IAPP,IL2,IL21,BGLAP
GO:BP	epithelium migration	GO:0090132	false	4.839333180402916e-29	28.31521447637676	307	1163	80	21031	PIK3CA,PPARG,PTEN,APOE,TNF,AKT1,IRS2,HMOX1,ETS1,SMAD4,FGFR1,PTGS2,IL4,MMP9,AGT,SIRT1,GATA3,NOTCH1,FBXW7,IFNG,EDN1,NOS3,HMGB1,VEGFA,TGFBR2,FGF4,ITGB3,TACR1,PDPK1,ATP5F1A,MYH9,CALCA,CD40,MECP2,GLUL,ITGB2,HDAC9,PLPP3,JCAD,PROX1,RAC1,FGF10,MIA3,CTSH,TNFSF12,EGF,MET,ANXA3,PTK2,CYP1B1,EPHB4,MTOR,ABL1,GPX1,HIF1A,HRG,KDR,LOXL2,PIK3CB,SNAI2,SNAI1,SRC,STAT5A,THBS1,VEGFC,BCAR1,ZEB2,GRN,NFE2L2,PLCG2,PTPN11,P…
GO:BP	organic hydroxy compound transport	GO:0015850	false	6.606687645964431e-29	28.18001622548179	286	1163	77	21031	PPARG,HNF1A,POMC,CAV1,HTR2A,APOE,TREM2,LDLR,SLC6A4,LEP,SNCA,NR0B2,LIPC,AGT,SIRT1,CRH,ADIPOQ,CNR1,PARK7,DRD2,MAOB,PRKN,PINK1,SLC18A2,CYP19A1,AGTR1,ITGB3,MSR1,DRD1,GABBR1,STAR,PRKCB,SREBF2,ABCA7,CLU,APOC1,REN,APOB,COMT,KCNQ1,NOS1,ACACB,PRKAA1,CD36,MECP2,SPP1,GHRL,APOA5,PCSK9,NPC1,PON1,SLC22A3,LIPA,ABCG8,ABCG5,EGF,CRHR1,DRD3,DRD4,HTR1B,OPRK1,SLC6A3,CETP,ABCA1,APOA4,CXCL12,SNCG,TGM2,HTR1A,OXTR,GAL,SL…
GO:BP	regulation of transmembrane transport	GO:0034762	false	8.986032020382544e-29	28.046432038196738	446	1163	97	21031	AKT2,ACE,APP,PTPN22,IRS1,KCNJ11,CAV1,TREM2,PSEN1,HAMP,TNF,IL13,TGFB1,KCNH2,AKT1,INS,CAPN10,INSR,ENPP1,IRS2,LEP,SNCA,BRAF,RNASEL,BCL2,SCN10A,OPRM1,IL1B,MMP9,CCL2,IGF1,CRH,IFNG,EDN1,EDNRA,ADIPOQ,PIK3R1,CRBN,PTH,DRD2,ITGB3,NPPA,DRD1,GRIN2B,PDPK1,CALCA,PRKCB,F2,RELN,BAX,ACSL1,HK2,TERT,PLN,BIN1,PSEN2,EPO,ADRB2,SCN5A,KCNQ1,NOS1,BDKRB1,EPHB2,PCSK9,PDE4D,KCNJ2,STXBP4,PER2,KCNJ5,GRIN2A,APPL1,HTT,KCNJ6,CAS…
GO:BP	mammary gland development	GO:0030879	false	1.0025517484133014e-28	27.99889320128103	138	1163	54	21031	ESR1,BRCA2,AR,AKT2,LRP5,CAV1,CCL11,TGFB1,AKT1,FGFR2,IRS2,CCND1,VDR,GATA3,TBX3,NR3C1,TNFSF11,CYP19A1,VEGFA,TGFBR2,SLC29A1,BAX,HK2,ERBB4,JAK2,MST1,NCOA1,COX2,FGF10,NEURL1,CSMD1,EGF,PGR,SLC6A3,WNT3,CSF1,CSF1R,FASN,GJA1,GPX1,NRG1,HIF1A,IGFBP5,AREG,NOTCH4,BMP4,SRC,STAT5A,XBP1,CREB1,OXTR,TPH1,PRL,FGF2
GO:BP	amide transport	GO:0042886	false	1.4291127303790801e-28	27.84493351211135	319	1163	81	21031	HNF4A,MC4R,GCK,IRS1,KCNJ11,HNF1A,LRP5,NEUROD1,HNF1B,CPE,HFE,TNF,HLA-DRB1,INS,ADCY5,CAPN10,PDX1,SLC2A2,ABCC8,TCF7L2,IRS2,BLK,LEP,NR0B2,IL1B,IL6,NOS2,CCL5,CRH,IFNG,EDN1,UCP2,EGFR,TRPV1,CNR1,SIRT3,TNFSF11,PARK7,DRD2,PRKN,GABBR1,CPT1A,PRKCB,F2,SNAP25,IL1RN,HADH,SLC46A1,ALOX5,ABCC1,JAK2,SLC30A8,MTNR1B,SREBF1,GHRL,CARTPT,VSNL1,PRKAR1A,RFX6,STXBP4,PER2,SLC15A4,SPINK1,BMP8A,CRHR1,ABCB1,ABCA1,GJA1,GPER1,H…
GO:BP	tumor necrosis factor superfamily cytokine production	GO:0071706	false	1.528784770248326e-28	27.815653652372497	168	1163	59	21031	NOD2,APP,PTPN22,POMC,TREX1,TREM2,PSEN1,IL10,ABCC8,IFIH1,TNFAIP3,LEP,STAT3,RASGRP1,IL4,IL6,AGER,IGF1,IL12B,IFNG,ADIPOQ,PIK3R1,HDAC2,HMGB1,LBP,LPL,GPNMB,CLU,IL33,LRRK2,JAK2,TLR4,FOXP3,CARD9,CD36,GHRL,EPHB2,PTPRC,NFKBIL1,CHRNA7,CD33,MIF,IL23A,TLR2,GSTP1,CD14,CYBA,RARA,THBS1,CX3CR1,CD274,TNFRSF8,PLCG2,PTPN11,IL17A,MYD88,ANGPT1,PF4,NR1H4
GO:BP	regulation of tumor necrosis factor superfamily cytokine production	GO:1903555	false	1.528784770248326e-28	27.815653652372497	168	1163	59	21031	NOD2,APP,PTPN22,POMC,TREX1,TREM2,PSEN1,IL10,ABCC8,IFIH1,TNFAIP3,LEP,STAT3,RASGRP1,IL4,IL6,AGER,IGF1,IL12B,IFNG,ADIPOQ,PIK3R1,HDAC2,HMGB1,LBP,LPL,GPNMB,CLU,IL33,LRRK2,JAK2,TLR4,FOXP3,CARD9,CD36,GHRL,EPHB2,PTPRC,NFKBIL1,CHRNA7,CD33,MIF,IL23A,TLR2,GSTP1,CD14,CYBA,RARA,THBS1,CX3CR1,CD274,TNFRSF8,PLCG2,PTPN11,IL17A,MYD88,ANGPT1,PF4,NR1H4
GO:BP	positive regulation of small molecule metabolic process	GO:0062013	false	1.554174875378573e-28	27.8085001160763	139	1163	54	21031	PPARG,AKT2,APP,GCK,IRS1,HNF1A,HTR2A,APOE,TREM2,PSEN1,TNF,AKT1,INS,INSR,IRS2,SNCA,PTPN2,STK11,PTGS2,IL1B,IL4,SIRT1,IGF1,IFNG,PPARGC1A,NOS3,ADIPOQ,PTH,PARK7,PINK1,IGF2,CPT1A,STAR,SREBF2,ADM,PRKAA1,SREBF1,APOA5,CD244,ENO1,APOA4,SORBS1,MTOR,GPER1,HIF1A,PRKAA2,SRC,P2RX7,GCG,PPARA,PPARD,FOXO1,NR1H4,APOA1
GO:BP	tissue migration	GO:0090130	false	2.105707506276281e-28	27.6766019547233	313	1163	80	21031	PIK3CA,PPARG,PTEN,APOE,TNF,AKT1,IRS2,HMOX1,ETS1,SMAD4,FGFR1,PTGS2,IL4,MMP9,AGT,SIRT1,GATA3,NOTCH1,FBXW7,IFNG,EDN1,NOS3,HMGB1,VEGFA,TGFBR2,FGF4,ITGB3,TACR1,PDPK1,ATP5F1A,MYH9,CALCA,CD40,MECP2,GLUL,ITGB2,HDAC9,PLPP3,JCAD,PROX1,RAC1,FGF10,MIA3,CTSH,TNFSF12,EGF,MET,ANXA3,PTK2,CYP1B1,EPHB4,MTOR,ABL1,GPX1,HIF1A,HRG,KDR,LOXL2,PIK3CB,SNAI2,SNAI1,SRC,STAT5A,THBS1,VEGFC,BCAR1,ZEB2,GRN,NFE2L2,PLCG2,PTPN11,P…
GO:BP	tumor necrosis factor production	GO:0032640	false	2.2380474054901334e-28	27.650130718645592	163	1163	58	21031	NOD2,APP,PTPN22,POMC,TREX1,TREM2,PSEN1,IL10,ABCC8,IFIH1,TNFAIP3,LEP,STAT3,RASGRP1,IL4,IL6,AGER,IGF1,IL12B,IFNG,ADIPOQ,PIK3R1,HDAC2,HMGB1,LBP,LPL,GPNMB,CLU,IL33,LRRK2,JAK2,TLR4,FOXP3,CARD9,CD36,GHRL,EPHB2,PTPRC,NFKBIL1,CHRNA7,CD33,MIF,IL23A,TLR2,GSTP1,CD14,CYBA,RARA,THBS1,CX3CR1,TNFRSF8,PLCG2,PTPN11,IL17A,MYD88,ANGPT1,PF4,NR1H4
GO:BP	regulation of tumor necrosis factor production	GO:0032680	false	2.2380474054901334e-28	27.650130718645592	163	1163	58	21031	NOD2,APP,PTPN22,POMC,TREX1,TREM2,PSEN1,IL10,ABCC8,IFIH1,TNFAIP3,LEP,STAT3,RASGRP1,IL4,IL6,AGER,IGF1,IL12B,IFNG,ADIPOQ,PIK3R1,HDAC2,HMGB1,LBP,LPL,GPNMB,CLU,IL33,LRRK2,JAK2,TLR4,FOXP3,CARD9,CD36,GHRL,EPHB2,PTPRC,NFKBIL1,CHRNA7,CD33,MIF,IL23A,TLR2,GSTP1,CD14,CYBA,RARA,THBS1,CX3CR1,TNFRSF8,PLCG2,PTPN11,IL17A,MYD88,ANGPT1,PF4,NR1H4
GO:BP	regulation of monoatomic ion transport	GO:0043269	false	2.3341866389747545e-28	27.63186442119717	451	1163	97	21031	ACE,PTPN22,GCK,KCNJ11,CAV1,HTR2A,HFE,TREM2,HAMP,IL13,TGFB1,KCNH2,AKT1,SLC6A4,ABCC8,WFS1,LEP,SNCA,BCL2,PXK,SCN10A,PTGS2,MMP9,CCL2,CCL5,CRH,IFNG,EDN1,EDNRA,NOS3,CRBN,CNR1,DRD2,MAOB,CTNNB1,ITGB3,NPPA,DRD1,GRIN2B,PDPK1,CALCA,F2,RELN,BAX,PLN,BIN1,PSEN2,EPO,ADRB2,SCN5A,KCNQ1,NOS1,BDKRB1,CAMK2A,TF,EPHB2,PCSK9,FCRL3,PDE4D,KCNJ2,NKX2-5,KCNJ5,GRIN2A,ATP2B1,HTT,KCNJ6,CASQ2,SPINK1,ANO6,EGF,CRHR1,DRD3,DRD4,HT…
GO:BP	negative regulation of nucleobase-containing compound metabolic process	GO:0045934	false	2.6904609188519414e-28	27.570173312054663	1588	1163	205	21031	ESR1,BARD1,BRCA1,TP53,HNF4A,PAX4,PPARG,AR,HNF1A,ATM,GATA1,CAV1,HNF1B,CDKN2A,PSEN1,HAMP,TNF,TBX21,TGFB1,EP300,FGFR2,HMGA1,PDX1,TCF7L2,WFS1,CCND1,LEP,VDR,SMAD4,SNCA,STAT3,NR0B2,ETV6,PTPN2,NOTCH2,MXI1,JAZF1,FGFR1,BLM,IL4,IL6,SIRT1,CDKN1B,PARP1,ESR2,GATA3,FOXA1,MDM2,NOTCH1,PHB,RB1,STAT1,TBX3,BAP1,NR3C1,KCNK2,IFNG,EDN1,ADIPOQ,TRPV1,HDAC2,TNFSF4,HMGB1,TNFSF11,PRKN,VEGFA,HOXB13,CTNNB1,ERCC1,IGF2,ZNF366,…
GO:BP	positive regulation of leukocyte proliferation	GO:0070665	false	3.2827399504704445e-28	27.483763519509132	164	1163	58	21031	PTPN22,IL5,IL13,IL23R,IRS2,LEP,BCL2,TYK2,IL1B,IL4,IL6,CCL5,AGER,IGF1,IL12B,TNFSF4,HMGB1,PTH,TGFBR2,IL6ST,IGF2,TACR1,AIF1,CD40,IL18,EPO,HLA-DPB1,IL2RA,TRAF6,CD28,JAK2,TLR4,FOXP3,BCL2L1,BST1,EPHB2,PTPRC,FCRL3,FGF10,NFATC2,VAV3,CSF2,MIF,IL23A,VCAM1,CDKN1A,PTK2,CSF1,CSF1R,TFRC,PRKCQ,ST6GAL1,IL2,CD274,IL21,MYD88,MAPK3,KIT
GO:BP	steroid metabolic process	GO:0008202	false	5.9026114143000495e-28	27.228955806678876	325	1163	81	21031	ESR1,APP,HNF1A,LRP5,APOE,TNF,LDLR,LEP,LEPR,NR0B2,LIPC,FGFR1,SOD1,IL4,SIRT1,CRH,NR3C1,IFNG,HSD11B1,CYP19A1,FGFR4,AKR1C3,IGF1R,STAR,SRD5A1,CAT,SREBF2,HSD3B1,EDNRB,ADM,NR5A1,APOC1,APOB,PRKAA1,SREBF1,MECP2,SPP1,HSD11B2,GBA,PCSK9,NPC1,PON1,CYP11A1,PROX1,CYP27A1,LIPA,PLEKHA1,SGPL1,CYP46A1,CYP2D6,DHCR24,CETP,ABCA1,APOA4,ASAH1,CYP1A1,CYP1B1,CYP3A4,CYP17A1,CYP24A1,IGFBP7,PRKAA2,BMP2,SNAI2,SNAI1,SULT1A1,CR…
GO:BP	maintenance of location	GO:0051235	false	6.500602356600709e-28	27.18704639904525	341	1163	83	21031	BARD1,FBN1,PPARG,CAV1,HTR2A,APOE,TREM2,PSEN1,TNF,IL13,TGFB1,AKT1,IL10,ENPP1,LEP,SNCA,PTPN2,BBS4,IL1B,CRP,IL6,SIRT1,FBXW7,TRPV1,LPL,PARK7,DRD2,PINK1,SLC18A2,ITGB3,MSR1,TRPA1,DRD1,CPT1A,PDPK1,F2,SREBF2,BAX,HK2,PLN,NR5A1,SORL1,FTO,APOB,NOS1,BDKRB1,ACACB,SREBF1,CD36,GBA,PTPRC,NPC1,PDE4D,GP9,NRIP1,LDAH,LIPA,NFKBIE,HTT,CASQ2,GSN,CCL21,NPSR1,CYBA,ABCA1,SUN1,CAMK2D,AKAP6,ABL1,GPER1,NRG1,HTR2C,P2RX7,PPARA…
GO:BP	morphogenesis of an epithelium	GO:0002009	false	7.535317201738021e-28	27.122898461190765	501	1163	102	21031	ESR1,AR,PTEN,LRP5,HNF1B,PSEN1,TNF,CCL11,TGFB1,FGFR2,KRAS,IL10,PDX1,VDR,WNT1,SMAD4,NOTCH2,BCL2,BBS4,MKKS,FGFR1,CASP3,AGT,GATA3,FOXA1,NOTCH1,STAT1,TBX3,NR3C1,MTHFR,EDN1,EDNRA,EGFR,MMP2,VEGFA,HOXB13,CTNNB1,TGFBR2,GATA4,NKX3-1,ADM,TRAF6,TBX5,ERBB4,MST1,COL4A1,TP63,TCF21,NKX2-5,PROX1,FGF10,SMAD3,CTSH,HAND2,GORAB,TSC2,CSMD1,EGF,MET,MYC,PGR,CCN1,CXCR4,TNC,PHLDB2,YAP1,CSF1,CSF1R,JAG1,MTOR,ABL1,GJA1,SETD2…
GO:BP	regulation of blood pressure	GO:0008217	false	8.189852724272523e-28	27.086723907960078	185	1163	61	21031	PPARG,AR,ACE,POMC,LRP5,TNF,LEP,COL1A2,BBS4,MKKS,SOD1,PTGS2,NPY,NOS2,AGT,CRH,EDN1,EDNRA,NOS3,ADIPOQ,TRPV1,CNR1,DRD2,AGTR1,KL,NPPA,TACR1,CALCA,PTGS1,SOD2,TACR3,EDNRB,ADM,REN,ADRB2,GJA5,GCGR,GLP1R,KCNQ1,NOS1,BDKRB1,MECP2,HSD11B2,ADRB3,NPY1R,CARTPT,FSHR,ERAP1,GUCY1A1,SMAD3,ATP2B1,ERAP2,GNA12,DRD3,MYH6,NAV2,VEGFC,OXTR,GNB3,PPARA,TNNI3
GO:BP	negative regulation of transcription by RNA polymerase II	GO:0000122	false	9.745170690777526e-28	27.0112105496286	986	1163	151	21031	ESR1,TP53,PAX4,PPARG,AR,HNF1A,GATA1,CAV1,HNF1B,PSEN1,HAMP,TNF,TBX21,TGFB1,EP300,FGFR2,PDX1,TCF7L2,WFS1,CCND1,LEP,VDR,SMAD4,SNCA,STAT3,NR0B2,ETV6,PTPN2,NOTCH2,MXI1,JAZF1,FGFR1,IL4,SIRT1,PARP1,ESR2,GATA3,FOXA1,MDM2,NOTCH1,PHB,RB1,STAT1,TBX3,NR3C1,IFNG,EDN1,TRPV1,HDAC2,HMGB1,TNFSF11,PRKN,VEGFA,HOXB13,CTNNB1,IGF2,ZNF366,NCOR1,CBFB,PRDM1,GATA4,SREBF2,FOXO3,EDNRB,BIN1,EPO,CIITA,TRAF6,IL33,ZFHX3,PITX2,M…
GO:BP	positive regulation of epithelial cell proliferation	GO:0050679	false	1.015868687487466e-27	26.993162425895814	205	1163	64	21031	NOD2,AR,ERBB2,TNF,CCL11,TGFB1,AKT1,FGFR2,IL10,PDX1,TCF7L2,IRS2,HMOX1,TNFAIP3,CCND1,STAT3,NOTCH2,FGFR1,CCL5,SIRT1,HRAS,IGF1,NOTCH1,EGFR,HMGB1,VEGFA,AGTR1,CTNNB1,ITGB3,IGF2,TACR1,PDPK1,SCN5A,MST1,NRAS,GHRL,TP63,JCAD,NKX2-5,PROX1,STXBP4,FGF10,TNFSF12,SPINK1,EGF,MYC,YAP1,F3,HIF1A,AREG,KDR,CXCL12,SFRP1,BMP4,STAT5A,VEGFC,XBP1,CLDN1,CDH3,GRN,FGF2,HPN,PIK3CD,VIP
GO:BP	morphogenesis of a branching structure	GO:0001763	false	1.015868687487466e-27	26.993162425895814	205	1163	64	21031	ESR1,AR,LRP5,HNF1B,TNF,CCL11,TGFB1,FGFR2,KRAS,IL10,VDR,WNT1,SMAD4,BCL2,FGFR1,AGT,FOXA1,NOTCH1,TBX3,EDN1,EDNRA,DRD2,VEGFA,HOXB13,CTNNB1,TGFBR2,PRDM1,NKX3-1,ADM,LRRK2,MECP2,COL4A1,TP63,TCF21,PROX1,FGF10,CTSH,CSMD1,EGF,MET,MYC,PGR,TNC,YAP1,CSF1,ABL1,SETD2,AREG,KDR,MMP14,NOTCH4,PAK1,SFRP1,BMP2,BMP4,SNAI2,SRC,TGM2,WT1,MKS1,GDNF,WNT2B,FGF2,ST14
GO:BP	nitrogen compound transport	GO:0071705	false	1.02247738337449e-27	26.990346289564425	1911	1163	230	21031	BARD1,TP53,HNF4A,MC4R,PPARG,PTPN22,GCK,IRS1,KCNJ11,HNF1A,LRP5,CAV1,CDH1,NEUROD1,HNF1B,CDKN2A,CPE,HTR2A,GSK3B,HFE,APOE,TREM2,PSEN1,SLC22A4,TNF,IL13,TGFB1,EP300,AKT1,HLA-DRB1,IRGM,ATG16L1,SLC6A4,INS,ADCY5,CAPN10,PDX1,SLC2A2,ABCC8,TCF7L2,IRS2,BLK,LEP,PCSK1,COL1A1,SNCA,STAT3,NR0B2,PXK,BBS4,BBS1,PTGS2,OPRM1,IL1B,IL6,NOS2,CCL5,IGF1,MDM2,NOTCH1,IL12B,CRH,IFNG,EDN1,EDNRA,UCP2,ADIPOQ,EGFR,TRPV1,PIK3R1,CNR…
GO:BP	production of molecular mediator of immune response	GO:0002440	false	1.6958863370046145e-27	26.770603258721927	220	1163	66	21031	NOD2,PTPN22,FCGR2B,TREX1,HFE,TNF,TBX21,IL5,IL13,IL10,IRF5,IL1B,IL4,IL6,SIRT1,GATA3,PHB,TNFSF4,ERCC1,IFNB1,CD40,IL18,CR1,CCR6,TRAF6,CD28,HLA-G,IL33,MSH6,NBN,TLR4,FOXP3,TNFSF13,CARD9,CD36,TRAF3IP2,EPHB2,KLK3,HSPD1,PTPRC,FCRL3,CD244,SLC15A4,EXO1,INAVA,SMAD7,LIG4,MIF,ARG1,ZPBP2,TFRC,TP53BP1,XBP1,NLRP3,DENND1B,P2RX7,IL2,PLCG2,IL21,IL17A,MYD88,ANGPT1,MLH1,GPI,KIT,APOA1
GO:BP	regulation of developmental growth	GO:0048638	false	1.776021868558072e-27	26.75055169095853	322	1163	80	21031	PIK3CA,AR,PTEN,APP,CDH1,HNF1B,GSK3B,APOE,MAPT,AKT1,FGFR2,SLC6A4,INSR,FGFR3,LEP,STAT3,BCL2,BBS4,MKKS,FGFR1,SOD1,BDNF,CDKN1B,FN1,IGF1,NOTCH1,DISC1,KCNK2,EDN1,NGF,DRD2,PRKN,VEGFA,IGF2,NRCAM,DCC,ADRB2,TBX5,ERBB4,FTO,RNF6,TSHR,ACACB,MECP2,SPP1,ADRB3,NPY1R,GHRL,RUNX1,GNAS,NKX2-5,PROX1,RAI1,BBS2,WDR36,SMAD7,SGPL1,SLC6A3,CXCR4,CDKN1A,MYH6,WNT3,AKAP6,YAP1,AGR2,CSF1,ABL1,GLI1,NRG1,CXCL12,STAT5A,TP73,WT1,CR…
GO:BP	response to radiation	GO:0009314	false	1.9288393917512945e-27	26.71470393315449	428	1163	93	21031	BARD1,BRCA1,BRCA2,TP53,AKT2,APP,ATM,MMP1,CHEK2,TREX1,CCL11,TGFB1,EP300,AKT1,KRAS,ABCC8,CCND1,AGRP,BRAF,BCL2,RAD54L,FANCD2,BLM,STK11,CASP3,MMP9,SIRT1,PARP1,GATA3,HRAS,MDM2,FBXW7,RAD51,PPM1D,IL12B,EGFR,PIK3R1,FANCG,MMP2,DRD2,TH,ERCC1,DRD1,CAT,XRCC2,BAX,SOD2,FOS,ABCA7,MSH6,MMP3,PRKAA1,MECP2,BCL2L1,PTPRC,PER2,GRIN2A,PER3,ERCC6,ABCG5,CCND2,NR2F6,LIG4,POLK,MYC,PCNA,DBH,DRD3,VCAM1,CDKN1A,UBE4B,NUCKS1,CU…
GO:BP	transcription by RNA polymerase II	GO:0006366	false	1.937255978888826e-27	26.71281299008427	2691	1163	289	21031	ESR1,BRCA1,TP53,NOD2,HNF4A,PAX4,PPARG,AR,APP,HNF1A,ATM,POMC,LRP5,GATA1,BRIP1,CAV1,NEUROD1,HNF1B,CDKN2A,PSEN1,HAMP,TNF,TBX21,TGFB1,EP300,AKT1,FGFR2,IL10,HMGA1,PDX1,TCF7L2,WFS1,TNIP1,ETS1,IRF5,STAT4,CCND1,LEP,SIM1,VDR,WNT1,SMAD4,SNCA,STAT3,RNASEL,NR0B2,ETV6,PTPN2,NOTCH2,MXI1,JAZF1,FGFR1,IL1B,IL4,IL6,SIRT1,PARP1,ESR2,GATA3,FOXA1,HRAS,IGF1,MDM2,NOTCH1,PHB,RB1,STAT1,TBX3,NCOA3,PPM1D,NR3C1,S100A10,IFNG…
GO:BP	intrinsic apoptotic signaling pathway	GO:0097193	false	2.099053658448076e-27	26.677976459335632	315	1163	79	21031	BRCA1,BRCA2,TP53,ATM,FCGR2B,CHEK2,CAV1,TREM2,TNF,EP300,AKT1,IL10,INS,PDX1,WFS1,WNT1,PTPN2,BCL2,CYCS,SOD1,MAPK8IP1,STK11,PTGS2,CASP3,MMP9,SIRT1,PARP1,HRAS,MDM2,FBXW7,WWOX,PIK3R1,PARK7,PRKN,PINK1,CTNNB1,TNFRSF1A,GATA4,NKX3-1,BAX,SOD2,BECN1,CLU,EPO,MSH6,NBN,LRRK2,JAK2,PTPN1,BDKRB2,BCL2L1,TP63,ERCC6,MYC,ENO1,MIF,CDKN1A,CUL4A,CYP1B1,E2F1,ABL1,GPX1,HIC1,HIF1A,PIK3CB,CXCL12,SNAI2,SNAI1,SRC,TP73,XBP1,NFE…
GO:BP	chemotaxis	GO:0006935	false	2.1700251077379406e-27	26.663535241225684	463	1163	97	21031	NOD2,ADAM10,TREM2,CCL11,IL10,SFTPD,PLAU,PTPN2,CCL20,FGFR1,IL1B,IL4,IL6,CCL2,CCL5,AGER,FLT1,HRAS,NOTCH1,EDN1,HMGB1,MMP2,LBP,TNFSF11,CYP19A1,VEGFA,AGTR1,FGF4,ITGB3,GPNMB,CXCL1,CNR2,AIF1,CALCA,EDNRB,CCR6,IL6R,ALOX5,LSP1,ABCC1,PLA2G7,MST1,BST1,ITGB2,CCL17,LGR6,RAC1,FGF10,SMAD3,ITGA1,VAV3,TSC2,ANO6,CXCL8,MET,CCN1,MIF,IL23A,CCL21,CXCR4,PTGDR2,RNASE3,SERPINE1,VCAM1,PTK2,SLIT3,WNT3,CSF1,CSF1R,F3,NRG1,HRG…
GO:BP	negative regulation of cell adhesion	GO:0007162	false	2.2326856489469753e-27	26.651172419130976	285	1163	75	21031	PTEN,PTPN22,ERBB2,CDH1,CDKN2A,ADAM10,HFE,TBX21,TGFB1,AKT1,HLA-DRB1,IL10,SFTPD,CTLA4,COL1A1,WNT1,PTPN2,CASP3,IL4,NOTCH1,ADIPOQ,PIK3R1,TNFSF4,HMGB1,MMP2,VEGFA,GPNMB,IFNB1,KNG1,CBFB,IL1RN,CR1,IL2RA,HLA-G,JAK2,FOXP3,RUNX1,EPHB2,PTPRC,SH2B3,PRKAR1A,MIA3,SMAD7,PRNP,CCL21,TNC,ARG1,SERPINE1,PLA2G2A,PTK2,PHLDB2,CYP1B1,JAG1,ERBB3,ABL1,HRG,IDO1,MMP14,NOTCH4,CXCL12,BMP2,BMP4,SNAI2,SRC,THBS1,PPARA,IL2,CD274,P…
GO:BP	regulation of vasculature development	GO:1901342	false	2.5462028111615877e-27	26.594107006707354	293	1163	76	21031	BRCA1,PPARG,ERBB2,ADAM10,TNF,CCL11,IL10,ABCC8,HMOX1,ETS1,TNFAIP3,LEP,STAT3,PTGIS,IL1B,IL6,SIRT1,FLT1,STAT1,NOS3,VEGFA,CTNNB1,TGFBR2,ITGB3,GPNMB,PDPK1,GATA4,PRKCB,HK2,CD40,TERT,ADM,EPHA1,ALOX5,HLA-G,MECP2,GLUL,GHRL,ITGB2,ERAP1,RUNX1,KLK3,ANGPTL4,JCAD,CTSH,TNFSF12,CXCL8,CHRNA7,ANXA3,CXCR4,SERPINE1,GTF2I,CYP1B1,F3,ABL1,HIF1A,HRG,KDR,PIK3CB,CXCL12,SFRP1,THBS1,VEGFC,XBP1,ADAM12,MTDH,CX3CR1,GRN,HHEX,FA…
GO:BP	negative regulation of protein metabolic process	GO:0051248	false	2.8257376743209335e-27	26.548868158086496	766	1163	129	21031	TP53,PPARG,PTEN,PTPN22,HNF1A,LRP5,CAV1,CDKN2A,GSK3B,HFE,APOE,MAPT,TREM2,PSEN1,TNF,LDLR,AKT1,IL10,INS,ENPP1,WFS1,BANK1,TNFAIP3,WNT1,SMAD4,SNCA,APC,PLAU,PTPN2,MAPK8IP1,IL1B,MMP9,NOS2,AGT,SIRT1,CDKN1B,NQO1,IGF1,MDM2,PHB,RB1,IFNG,EDN1,ADIPOQ,EGFR,HDAC2,PARK7,DRD2,ATP13A2,PRKN,VEGFA,CTNNB1,ITGB3,NPPA,KNG1,PDPK1,ADAR,F2,IKBKB,BAX,EDNRB,ABCA7,CLU,CR1,EPHA1,BIN1,SORL1,PICALM,MDM4,LRRK2,IGF2BP2,PTPN1,BDKR…
GO:BP	receptor signaling pathway via JAK-STAT	GO:0007259	false	3.054806469746929e-27	26.51501629828012	170	1163	58	21031	CAV1,NEUROD1,HAMP,TNF,IL5,IL13,EP300,IL23R,IL10,STAT4,FGFR3,LEP,STAT3,PTPN2,TYK2,IL4,IL6,CCL2,CCL5,AGT,IGF1,NOTCH1,STAT1,IL12B,IFNG,HDAC2,IL6ST,TNFRSF1A,IFNB1,F2,CD40,IL18,EPO,IL6R,TSLP,ERBB4,JAK2,MST1,CAMK2A,EPHB2,PTPRC,SH2B3,ERCC6,IL7R,PTPRD,EGF,CSF2,IL23A,IL24,CSF1R,CYP1B1,STAT5A,IL2,IL10RA,PRL,IL21,GH1,KIT
GO:BP	taxis	GO:0042330	false	3.121119972713017e-27	26.505689537170674	465	1163	97	21031	NOD2,ADAM10,TREM2,CCL11,IL10,SFTPD,PLAU,PTPN2,CCL20,FGFR1,IL1B,IL4,IL6,CCL2,CCL5,AGER,FLT1,HRAS,NOTCH1,EDN1,HMGB1,MMP2,LBP,TNFSF11,CYP19A1,VEGFA,AGTR1,FGF4,ITGB3,GPNMB,CXCL1,CNR2,AIF1,CALCA,EDNRB,CCR6,IL6R,ALOX5,LSP1,ABCC1,PLA2G7,MST1,BST1,ITGB2,CCL17,LGR6,RAC1,FGF10,SMAD3,ITGA1,VAV3,TSC2,ANO6,CXCL8,MET,CCN1,MIF,IL23A,CCL21,CXCR4,PTGDR2,RNASE3,SERPINE1,VCAM1,PTK2,SLIT3,WNT3,CSF1,CSF1R,F3,NRG1,HRG…
GO:BP	small molecule metabolic process	GO:0044281	false	3.2111034320741777e-27	26.493345705253926	1813	1163	221	21031	PIK3CA,BRCA1,TP53,HNF4A,PPARG,AKT2,APP,GCK,IRS1,KCNJ11,HNF1A,LRP5,CAV1,TREX1,ADH1B,ADH1C,ALDH2,HTR2A,APOE,TREM2,PSEN1,TNF,LDLR,EP300,AKT1,INS,ADCY5,INSR,PDX1,ENPP1,TCF7L2,IRS2,LEP,LEPR,UCP3,SNCA,STAT3,NR0B2,PTPN2,LIPC,PTGIS,FGFR1,SOD1,STK11,PTGS2,IL1B,IL4,NOS2,SIRT1,PARP1,NQO1,IGF1,PTHLH,TPH2,NR3C1,MTHFR,IFNG,PPARGC1A,EDN1,NOS3,UCP2,ADIPOQ,CNR1,LPL,PTH,PARK7,DDC,PRKN,PINK1,TH,CYP19A1,FGFR4,TNFRSF…
GO:BP	positive regulation of immune effector process	GO:0002699	false	3.212720353405843e-27	26.49312707533807	250	1163	70	21031	NOD2,PTPN22,GATA1,HFE,TREM2,TNF,TBX21,IL5,IL13,IL23R,HLA-DRB1,IL10,IRF5,ITGAM,RASGRP1,IL1B,IL4,IL6,NOS2,SIRT1,GATA3,PHB,IL12B,IFNG,TNFSF4,LBP,CD40,IL18,CR1,TRAF6,CD28,HLA-G,IL33,TLR4,FOXP3,TNFSF13,HLA-B,CARD9,CD36,LTA,ITGB2,EPHB2,KLK3,HSPD1,PTPRC,HLA-DRA,NECTIN2,CD244,INAVA,IL18RAP,MIF,IL23A,ARG1,RARA,TFRC,TP53BP1,XBP1,NLRP3,DENND1B,P2RX7,HLA-C,IL2,MBL2,PLCG2,IL21,IL17A,MYD88,MLH1,GPI,KIT
GO:BP	innate immune response	GO:0045087	false	3.491349077295041e-27	26.457006726733265	965	1163	148	21031	ESR1,TP53,NOD2,PPARG,MEFV,PTPN22,FCGR2B,CAV1,TREX1,F12,APOE,TREM2,TNF,CCL11,EP300,AKT1,IL23R,IRGM,INS,SFTPD,TNIP1,IRF5,ITGAM,BLK,IFIH1,TNFAIP3,C4A,LEP,SNCA,CASP8,CR2,PTPN2,C1QA,CCL20,TYK2,RASGRP1,CRP,IL4,NOS2,CCL2,CCL5,PARP1,NQO1,GATA3,PHB,STAT1,IL12B,IFNG,EDN1,PIK3R1,C4B,HMGB1,LBP,DRD2,IFNB1,PDPK1,REL,PRDM1,ADAR,AIF1,IKBKB,CD40,IL18,CLU,CR1,A2M,PADI4,CIITA,TRAF6,HLA-G,JAK2,MST1,TLR4,SLC30A8,PTPN…
GO:BP	receptor signaling pathway via STAT	GO:0097696	false	4.043037449844538e-27	26.39329223586506	177	1163	59	21031	PPARG,CAV1,NEUROD1,HAMP,TNF,IL5,IL13,EP300,IL23R,IL10,STAT4,FGFR3,LEP,STAT3,PTPN2,TYK2,IL4,IL6,CCL2,CCL5,AGT,IGF1,NOTCH1,STAT1,IL12B,IFNG,HDAC2,IL6ST,TNFRSF1A,IFNB1,F2,CD40,IL18,EPO,IL6R,TSLP,ERBB4,JAK2,MST1,CAMK2A,EPHB2,PTPRC,SH2B3,ERCC6,IL7R,PTPRD,EGF,CSF2,IL23A,IL24,CSF1R,CYP1B1,STAT5A,IL2,IL10RA,PRL,IL21,GH1,KIT
GO:BP	generation of neurons	GO:0048699	false	5.250961507177939e-27	26.279761165350628	1514	1163	196	21031	TP53,PTEN,APP,ERBB2,CDH1,NEUROD1,GSK3B,APOE,MAPT,PSEN1,TGFB1,EP300,AKT1,FGFR2,SLC6A4,INS,CCND1,LEP,WNT1,SMAD4,STAT3,BRAF,NOTCH2,BCL2,C1QA,BBS4,FGFR1,SOD1,BBS1,STK11,NPY,BDNF,CASP3,IL6,AGER,FN1,GATA3,FOXA1,MDM2,NOTCH1,ROR1,RB1,DISC1,EDN1,EDNRA,EGFR,NGF,HDAC2,HMGB1,MMP2,CNR1,DRD2,PRKN,TH,LMX1B,VEGFA,CTNNB1,FGFR4,DRD1,IGF1R,PRDM1,CHRNA3,CCKAR,RELN,S100B,BAX,SNAP25,SOD2,BECN1,FOXO3,NRCAM,EDNRB,LZTS1,…
GO:BP	cell activation involved in immune response	GO:0002263	false	5.8473146021911385e-27	26.23304353925319	304	1163	77	21031	TP53,APP,DNASE1,FCGR2B,GATA1,TREX1,TREM2,PSEN1,TNF,TBX21,IL13,IL23R,HLA-DRB1,IL10,ITGAM,STAT4,STAT3,NOTCH2,RASGRP1,ICAM1,IL4,IL6,GATA3,IL12B,IFNG,TNFSF4,HMGB1,LBP,SLC18A2,ERCC1,IL6ST,IFNB1,PDPK1,CD40,IL18,CR1,CCR6,IL6R,CD28,IL33,MSH6,NBN,TLR4,FOXP3,TNFSF13,IRF4,ITGB2,HSPD1,PTPRC,HLA-DRA,DNASE1L3,CD244,SLC15A4,EXO1,SMAD7,LIG4,ANXA3,IL23A,SLC11A1,MTOR,ABL1,RARA,TFRC,TP53BP1,XBP1,NKX2-3,CX3CR1,NLRP3…
GO:BP	leukocyte mediated immunity	GO:0002443	false	6.123764754393422e-27	26.212981501159792	460	1163	96	21031	NOD2,ACE,DNASE1,FCGR2B,GATA1,TREX1,HFE,TREM2,TNF,TBX21,IL13,IL23R,HLA-DRB1,IL10,ITGAM,C4A,LEP,CR2,C1QA,RASGRP1,IL1B,ICAM1,IL4,IL6,NOS2,AGER,GATA3,IL12B,C4B,TNFSF4,HMGB1,SLC18A2,ERCC1,IFNB1,PDPK1,F2,CD40,IL18,CLU,CR1,CCR6,IL6R,TRAF6,CD28,HLA-G,MSH6,NBN,TLR4,FOXP3,TNFSF13,HLA-B,CARD9,LTA,ITGB2,TRAF3IP2,HSPD1,PTPRC,HLA-DRA,IL2RB,DNASE1L3,INPP5D,C2,AHR,NECTIN2,SLC15A4,CTSH,EXO1,IL7R,SMAD7,IL18RAP,LIG…
GO:BP	positive regulation of smooth muscle cell proliferation	GO:0048661	false	6.377644351653655e-27	26.195339702782125	85	1163	42	21031	PIK3CA,TNF,IL13,AKT1,FGFR2,IL10,HMOX1,PTGS2,IL6,MMP9,CCL5,IGF1,MDM2,PHB,STAT1,EDN1,EGFR,PIK3R1,MMP2,ITGB3,IGF1R,AIF1,NPY5R,TERT,IL18,IL6R,JAK2,TLR4,MFN2,IRAK1,NOTCH3,HTR1B,DNMT1,GJA1,IGFBP5,JUN,BMP4,SRC,THBS1,XBP1,MYD88,FGF2
GO:BP	response to corticosteroid	GO:0031960	false	6.875689015161822e-27	26.162683774517486	154	1163	55	21031	PIK3CA,ACE,TNF,TGFB1,IL10,PDX1,PCSK1,UCP3,BCL2,PTGS2,CASP3,IL6,PARP1,CRH,NR3C1,EDN1,ADIPOQ,EGFR,MAOB,TH,AKR1C3,IGF1R,SRD5A1,ATP5F1A,IL1RN,FOXO3,HSD3B1,ADM,FOS,A2M,EPO,JAK2,CARD9,HSD11B2,CALCR,GBA,UBE2L3,PTPRC,GJB2,PCNA,HTR1B,BCHE,ANXA3,CDKN1A,FBXO32,SLIT3,CYP1B1,GPER1,IGFBP7,AREG,SRC,TYMS,CLDN1,BGLAP,CASP9
GO:BP	embryo development	GO:0009790	false	1.041229039836244e-26	25.982453727938175	1128	1163	162	21031	BRCA1,BRCA2,TP53,HNF4A,FBN1,AR,ACE,HNF1A,ATM,LRP5,GATA1,PALB2,NEUROD1,HNF1B,ADAM10,PSEN1,TNF,TGFB1,EP300,AKT1,FGFR2,IL10,INSR,PDX1,COL1A1,WNT1,SMAD4,CASP8,NOTCH2,BBS4,MKKS,FGFR1,SOD1,CASP3,MMP9,FLT1,FN1,GATA3,FOXA1,IGF1,NOTCH1,TBX3,BAP1,MTHFR,EDN1,EDNRA,NOS3,ADIPOQ,EGFR,HDAC2,MMP2,TH,VEGFA,CTNNB1,TGFBR2,FGF4,ERCC1,ITGB3,IGF2,PRDM1,GATA4,NKX3-1,MYH9,XRCC2,BAX,IL1RN,ADM,A2M,TRAF6,PITX2,TBX5,COL7A1,…
GO:BP	trans-synaptic signaling	GO:0099537	false	1.0774545249507801e-26	25.967601050614757	756	1163	127	21031	PTEN,ACE,APP,CDH1,GABRA2,HTR2A,GSK3B,APOE,MAPT,PSEN1,TNF,AKT1,KRAS,SLC6A4,INS,ABCC8,SNCA,BRAF,PXK,PTGS2,NPY,PDYN,BACE1,IL1B,BDNF,CCL2,AGER,NQO1,HRAS,CRH,DISC1,NR3C1,EDN1,ADIPOQ,EGFR,NGF,TRPV1,CNR1,PARK7,DRD2,PRKN,PINK1,SLC18A2,TH,CTNNB1,DRD1,CHRNA5,GABBR1,GRIN2B,TACR1,CNR2,PRKCB,PMCH,CHRNA3,GABRG2,HTR7,RELN,S100B,SLC29A1,SNAP25,NPY5R,GRIK2,ATP2A2,LZTS1,DCC,ADRB2,LRRK2,JAK2,COMT,MTNR1B,RETN,GFAP,N…
GO:BP	regulation of cellular catabolic process	GO:0031329	false	1.1667421426375191e-26	25.93302511516589	687	1163	120	21031	PIK3CA,TP53,NOD2,MEFV,AKT2,APP,PTPN22,GCK,IRS1,ATM,CDKN2A,TREX1,HTR2A,GSK3B,APOE,MAPT,TREM2,PSEN1,TNF,LDLR,EP300,AKT1,IRGM,IL10,ATG16L1,INS,INSR,IRS2,HMOX1,LEP,LEPR,SNCA,STAT3,RNASEL,BCL2,STK11,IL1B,CASP3,IL4,IL6,SIRT1,HP,IGF1,FBXW7,IFNG,HMGB1,CNR1,PARK7,ATP13A2,PRKN,PINK1,RB1CC1,IFNB1,CPT1A,NCOR1,GATA4,SREBF2,BAX,BECN1,FOXO3,LZTS1,APOC1,SORL1,ADRB2,ORMDL3,FTO,LRRK2,CLEC16A,IGF2BP2,PTPN1,GFAP,ACA…
GO:BP	regulation of body fluid levels	GO:0050878	false	1.3284220181509422e-26	25.876663934728118	371	1163	85	21031	PIK3CA,HNF4A,GATA1,CAV1,F5,F12,APOE,SLC6A4,WFS1,CCND1,VDR,PLAU,IL6,EDN1,NOS3,EGFR,DRD2,VEGFA,IL6ST,ITGB3,KNG1,PLA2G4A,MYH9,F2,SLC29A1,HK2,CD40,EDNRB,ADM,GJA5,ERBB4,JAK2,TLR4,CD36,SERPINA1,HSD11B2,TRAF3IP2,EPHB2,NCOA1,GNAS,COX2,SH2B3,GP9,FGF10,NEURL1,DGKD,GNA12,VAV3,SPINK1,ANO6,OPRK1,SLC6A3,CYBA,SERPINE1,DGKB,VWF,AGR2,HPSE,F3,GJA1,HIF1A,HRG,SERPINB2,PIK3CB,SRC,STAT5A,THBS1,XBP1,CREB1,OXTR,TPH1,PRK…
GO:BP	leukocyte activation involved in immune response	GO:0002366	false	1.3912449136366216e-26	25.85659641042621	300	1163	76	21031	TP53,DNASE1,FCGR2B,GATA1,TREX1,TREM2,PSEN1,TNF,TBX21,IL13,IL23R,HLA-DRB1,IL10,ITGAM,STAT4,STAT3,NOTCH2,RASGRP1,ICAM1,IL4,IL6,GATA3,IL12B,IFNG,TNFSF4,HMGB1,LBP,SLC18A2,ERCC1,IL6ST,IFNB1,PDPK1,CD40,IL18,CR1,CCR6,IL6R,CD28,IL33,MSH6,NBN,TLR4,FOXP3,TNFSF13,IRF4,ITGB2,HSPD1,PTPRC,HLA-DRA,DNASE1L3,CD244,SLC15A4,EXO1,SMAD7,LIG4,ANXA3,IL23A,SLC11A1,MTOR,ABL1,RARA,TFRC,TP53BP1,XBP1,NKX2-3,CX3CR1,NLRP3,GRN…
GO:BP	T cell differentiation	GO:0030217	false	1.504993953399683e-26	25.822465244927564	308	1163	77	21031	TP53,PTPN22,ERBB2,CDKN2A,TBX21,TGFB1,IL23R,HLA-DRB1,CTLA4,STAT4,LEP,LEPR,WNT1,STAT3,BRAF,PTPN2,BCL2,SOD1,FANCD2,RASGRP1,STK11,IL1B,IL4,IL6,GATA3,IL12B,IFNG,PIK3R1,FANCA,TNFSF4,HMGB1,CTNNB1,TGFBR2,IL6ST,IFNB1,CBFB,PRDM1,FOXO3,IL18,CR1,CCR6,IL2RA,IL6R,CD28,HLA-G,ARID1B,FOXP3,IRF4,GBA,TRAF3IP2,RUNX1,PTPRC,HLA-DRA,IKZF3,LIPA,CDK6,ZMIZ1,IL7R,SMAD7,LIG4,IL23A,MTOR,ABL1,RARA,BMP4,ZEB1,XBP1,ARID1A,AIRE,N…
GO:BP	chemical synaptic transmission	GO:0007268	false	1.842090752707693e-26	25.73468897759776	750	1163	126	21031	PTEN,ACE,APP,CDH1,GABRA2,HTR2A,GSK3B,APOE,MAPT,PSEN1,TNF,AKT1,KRAS,SLC6A4,INS,ABCC8,SNCA,BRAF,PXK,PTGS2,NPY,PDYN,BACE1,IL1B,BDNF,CCL2,AGER,NQO1,HRAS,CRH,DISC1,NR3C1,EDN1,ADIPOQ,EGFR,NGF,TRPV1,CNR1,PARK7,DRD2,PRKN,PINK1,SLC18A2,TH,CTNNB1,DRD1,CHRNA5,GABBR1,GRIN2B,TACR1,CNR2,PRKCB,PMCH,CHRNA3,GABRG2,HTR7,RELN,S100B,SLC29A1,SNAP25,NPY5R,GRIK2,ATP2A2,LZTS1,DCC,ADRB2,LRRK2,JAK2,COMT,MTNR1B,RETN,GFAP,C…
GO:BP	anterograde trans-synaptic signaling	GO:0098916	false	1.842090752707693e-26	25.73468897759776	750	1163	126	21031	PTEN,ACE,APP,CDH1,GABRA2,HTR2A,GSK3B,APOE,MAPT,PSEN1,TNF,AKT1,KRAS,SLC6A4,INS,ABCC8,SNCA,BRAF,PXK,PTGS2,NPY,PDYN,BACE1,IL1B,BDNF,CCL2,AGER,NQO1,HRAS,CRH,DISC1,NR3C1,EDN1,ADIPOQ,EGFR,NGF,TRPV1,CNR1,PARK7,DRD2,PRKN,PINK1,SLC18A2,TH,CTNNB1,DRD1,CHRNA5,GABBR1,GRIN2B,TACR1,CNR2,PRKCB,PMCH,CHRNA3,GABRG2,HTR7,RELN,S100B,SLC29A1,SNAP25,NPY5R,GRIK2,ATP2A2,LZTS1,DCC,ADRB2,LRRK2,JAK2,COMT,MTNR1B,RETN,GFAP,C…
GO:BP	ossification	GO:0001503	false	1.9089855712628205e-26	25.719197354133634	423	1163	91	21031	PPARG,LRP5,GATA1,GSK3B,TNF,TGFB1,AKT1,FGFR2,ENPP1,FGFR3,LEP,COL1A1,VDR,SMAD4,BCL2,COL1A2,PTGS2,IL6,IGF1,NOTCH1,PHB,PTHLH,EGFR,WWOX,MMP2,PTH,TNFSF11,CTNNB1,IL6ST,IGF2,KL,GABBR1,TACR1,CBFB,ADAR,CALCA,CAT,IL6R,TRAF6,ADRB2,ALOX5,SPP1,CALCR,RUNX1,TP63,CDK6,SMAD3,ATP2B1,HAND2,SMAD7,ANO6,BMP8A,ACHE,CCN1,TNC,ALOX15,SUN1,PTK2,WNT3,YAP1,CSF1,CYP24A1,JAG1,FASN,GJA1,GLI1,SETD2,HIF1A,IGFBP5,AREG,MMP14,SFRP1,B…
GO:BP	response to estradiol	GO:0032355	false	2.0563677064271345e-26	25.686899224991066	117	1163	48	21031	ESR1,KCNJ11,TGFB1,IL10,SLC6A4,ITGAM,LEP,COL1A1,STAT3,CASP8,PTGS2,CASP3,CDKN1B,NQO1,ESR2,FOXA1,NCOA3,EGFR,MMP2,TH,CYP19A1,CTNNB1,IGF1R,TACR1,SRD5A1,CAT,TACR3,MECP2,NCOA1,NRIP1,FGF10,GJB2,PCNA,CYP1B1,DNMT3A,EZH2,GPER1,GPX1,AREG,RARA,SFRP1,OXTR,F7,GH1,OGG1,CALR,CASP9,GPI
GO:BP	cellular response to biotic stimulus	GO:0071216	false	2.2436384745442825e-26	25.64904712119461	250	1163	69	21031	TP53,NOD2,PTPN22,FCGR2B,GATA1,GSK3B,TREM2,TNF,AKT1,IRGM,IL10,WFS1,TNIP1,TNFAIP3,NOTCH2,IL1B,IL6,MMP9,NOS2,CCL2,NOTCH1,IL12B,NOS3,TNFSF4,HMGB1,LBP,CXCL1,CD40,EDNRB,TRAF6,HADHB,JAK2,TLR4,MMP3,CD36,IRAK1,EPHB2,NFKBIL1,AHR,ATG10,CXCL8,OPRK1,CSF2,MIF,TLR2,GSTP1,CD14,ABCA1,SERPINE1,IL24,CSF3,ABL1,PDCD4,MAP2K7,RARA,SRC,VIM,XBP1,MTDH,CX3CR1,NLRP3,CD274,PLCG2,TLR5,MYD88,PF4,DAB2IP,MAPK3,NR1H4
GO:BP	regulation of lipid metabolic process	GO:0019216	false	2.3988061162939062e-26	25.620004852501715	310	1163	77	21031	BRCA1,HNF4A,PPARG,AKT2,IRS1,CAV1,TREX1,HTR2A,APOE,MAPT,TREM2,TNF,LDLR,AKT1,INS,IRS2,LEP,SNCA,BBS4,SOD1,PTGS2,IL1B,SIRT1,FBXW7,NR3C1,IFNG,PPARGC1A,ADIPOQ,CNR1,SIRT3,FGFR4,TM6SF2,AKR1C3,IGF1R,CPT1A,STAR,NCOR1,F2,SREBF2,ADM,NR5A1,ABCA7,APOC1,SORL1,ORMDL3,APOB,ACACB,PRKAA1,SREBF1,APOA5,ANGPTL4,PROX1,CCN1,APOA4,ASAH1,SORBS1,MTOR,GPER1,IGFBP7,BMP2,SNAI2,SNAI1,XBP1,CREB1,HTR2C,GAL,FGF21,GNB3,PPARA,PLCG2…
GO:BP	regulation of adaptive immune response	GO:0002819	false	2.5818461827010486e-26	25.58806963503398	202	1163	62	21031	NOD2,FCGR2B,HFE,TREM2,TNF,TBX21,IL23R,HLA-DRB1,IL10,TNFAIP3,CR2,TYK2,IL1B,IL4,IL6,AGER,SIRT1,GATA3,IL12B,TNFSF4,HMGB1,IL6ST,IFNB1,PLA2G4A,CD40,IL18,CR1,TRAF6,CD28,HLA-G,IL33,IL1RL1,JAK2,FOXP3,TNFSF13,HLA-B,CARD9,LTA,EPHB2,HSPD1,PTPRC,HLA-DRA,AHR,NECTIN2,SLC15A4,IL7R,SMAD7,ADCY7,IL23A,SLC11A1,ARG1,ALOX15,TFRC,TP53BP1,NLRP3,DENND1B,P2RX7,PRKCQ,HLA-C,IL2,CD274,MLH1
GO:BP	regulation of angiogenesis	GO:0045765	false	2.999227865885619e-26	25.52299053752911	288	1163	74	21031	BRCA1,PPARG,ERBB2,TNF,CCL11,IL10,ABCC8,HMOX1,ETS1,TNFAIP3,LEP,STAT3,PTGIS,IL1B,IL6,SIRT1,FLT1,STAT1,NOS3,VEGFA,CTNNB1,TGFBR2,ITGB3,GPNMB,PDPK1,GATA4,PRKCB,HK2,CD40,TERT,ADM,EPHA1,ALOX5,HLA-G,MECP2,GLUL,GHRL,ITGB2,ERAP1,RUNX1,KLK3,ANGPTL4,JCAD,CTSH,TNFSF12,CXCL8,CHRNA7,ANXA3,CXCR4,SERPINE1,GTF2I,CYP1B1,F3,ABL1,HIF1A,HRG,KDR,PIK3CB,SFRP1,THBS1,VEGFC,XBP1,ADAM12,MTDH,CX3CR1,GRN,HHEX,FASLG,NFE2L2,PRL…
GO:BP	reproductive structure development	GO:0048608	false	3.0236430096340975e-26	25.51946948569004	311	1163	77	21031	ESR1,BRCA2,AR,ACE,HNF1A,ATM,GATA1,BRIP1,HNF1B,FGFR2,INSR,LEP,SMAD4,BCL2,MKKS,SOD1,STK11,CASP3,SIRT1,CDKN1B,GATA3,FOXA1,NOTCH1,TBX3,NOS3,FANCA,FANCG,MMP2,CYP19A1,VEGFA,HOXB13,CTNNB1,ERCC1,AKR1C3,GATA4,NKX3-1,SRD5A1,BAX,FOXO3,NR5A1,A2M,REN,RETN,BCL2L1,FSHR,NCOA1,TP63,TCF21,NRIP1,FGF10,PLEKHA1,ARID5B,CSMD1,PGR,SGPL1,DHCR24,TNC,SLIT3,MYOCD,CYP1B1,GJA1,GLI1,KDR,MMP14,SERPINB5,RARA,SFRP1,BMP4,SRC,WT1,T…
GO:BP	head development	GO:0060322	false	4.3093975666033937e-26	25.3655834379104	787	1163	129	21031	BRCA2,TP53,PTEN,APP,ATM,FCGR2B,CDH1,NEUROD1,HNF1B,GSK3B,PSEN1,TGFB1,EP300,FGFR2,KRAS,ATG16L1,SLC6A4,IRS2,ITGAM,PCSK1,COL1A1,WNT1,BRAF,BCL2,BBS4,MKKS,FGFR1,FANCD2,BBS1,FANCC,NPY,CASP3,NOTCH1,TBX3,CRH,DISC1,EDNRA,EGFR,MMP2,DRD2,MAOB,TH,CTNNB1,TGFBR2,DRD1,IGF1R,GRIN2B,SRD5A1,CCKAR,RELN,BAX,FOXO3,HSD3B1,NRCAM,PITX2,SCN5A,ERBB4,ZNF365,LRRK2,MECP2,GBA,COL4A1,NOTCH3,EPHB2,PHGDH,NCOA1,PHACTR1,PROX1,FGF10…
GO:BP	response to reactive oxygen species	GO:0000302	false	4.31659880878236e-26	25.36485831345367	197	1163	61	21031	ATM,TREX1,APOE,MAPT,AKT1,HMOX1,TNFAIP3,UCP3,COL1A1,BCL2,SOD1,FANCC,CASP3,IL6,MMP9,SIRT1,HP,NQO1,MDM2,STAT1,EDN1,NOS3,UCP2,EGFR,HDAC2,MMP2,PARK7,PINK1,TRPA1,TACR1,CAT,SOD2,BECN1,FOXO3,FOS,MPO,LRRK2,MMP3,PRKAA1,CD36,ERCC6,PLEKHA1,IL18RAP,MET,PCNA,GSTP1,APOA4,CYP1B1,EZH2,ABL1,GPX1,HIF1A,JUN,AREG,SRC,NFE2L2,UCP1,S100A7,PAWR,MAPK3,TXN
GO:BP	regulation of peptide hormone secretion	GO:0090276	false	4.8001738551387405e-26	25.318743032841066	204	1163	62	21031	HNF4A,GCK,IRS1,KCNJ11,HNF1A,LRP5,NEUROD1,HFE,TNF,HLA-DRB1,INS,ADCY5,CAPN10,PDX1,SLC2A2,ABCC8,TCF7L2,IRS2,BLK,LEP,NR0B2,IL1B,IL6,NOS2,CCL5,CRH,IFNG,UCP2,EGFR,CNR1,SIRT3,TNFSF11,DRD2,PRKN,GABBR1,CPT1A,PRKCB,F2,SNAP25,HADH,ALOX5,JAK2,SLC30A8,MTNR1B,SREBF1,GHRL,CARTPT,VSNL1,PRKAR1A,RFX6,STXBP4,PER2,SPINK1,BMP8A,GPER1,HIF1A,SFRP1,HTR2C,GCG,PTPN11,FOXO1,NR1H4
GO:BP	negative regulation of cytokine production	GO:0001818	false	4.867839159418788e-26	25.31266377993476	290	1163	74	21031	NOD2,MEFV,PTPN22,FCGR2B,POMC,HFE,TREM2,TNF,TBX21,IL13,TGFB1,IL23R,HLA-DRB1,IRGM,IL10,SFTPD,BANK1,TNFAIP3,FGFR1,CASP3,IL4,IL6,AGER,FN1,GATA3,IGF1,IL12B,IFNG,ADIPOQ,TNFSF4,HMGB1,LBP,GPNMB,IFNB1,REL,F2,CR1,CD2AP,IL6R,IL33,IL1RL1,TLR4,FOXP3,GHRL,GBA,HDAC9,EPHB2,PTPRC,NFKBIL1,INPP5D,RAC1,ATP2B1,SMAD7,ADCY7,CHRNA7,PRNP,CD33,IL23A,SLC11A1,GSTP1,ARG1,EZH2,PDCD4,IDO1,RARA,THBS1,CDH3,CX3CR1,PPARA,CD274,PTP…
GO:BP	synaptic signaling	GO:0099536	false	6.48927832027228e-26	25.187803598877718	780	1163	128	21031	PTEN,ACE,APP,CDH1,GABRA2,HTR2A,GSK3B,APOE,MAPT,PSEN1,TNF,AKT1,KRAS,SLC6A4,INS,ABCC8,SNCA,BRAF,PXK,PTGS2,NPY,OPRM1,PDYN,BACE1,IL1B,BDNF,CCL2,AGER,NQO1,HRAS,CRH,DISC1,NR3C1,EDN1,ADIPOQ,EGFR,NGF,TRPV1,CNR1,PARK7,DRD2,PRKN,PINK1,SLC18A2,TH,CTNNB1,DRD1,CHRNA5,GABBR1,GRIN2B,TACR1,CNR2,PRKCB,PMCH,CHRNA3,GABRG2,HTR7,RELN,S100B,SLC29A1,SNAP25,NPY5R,GRIK2,ATP2A2,LZTS1,DCC,ADRB2,LRRK2,JAK2,COMT,MTNR1B,RETN,…
GO:BP	reproductive system development	GO:0061458	false	7.553002851809119e-26	25.12188035132498	315	1163	77	21031	ESR1,BRCA2,AR,ACE,HNF1A,ATM,GATA1,BRIP1,HNF1B,FGFR2,INSR,LEP,SMAD4,BCL2,MKKS,SOD1,STK11,CASP3,SIRT1,CDKN1B,GATA3,FOXA1,NOTCH1,TBX3,NOS3,FANCA,FANCG,MMP2,CYP19A1,VEGFA,HOXB13,CTNNB1,ERCC1,AKR1C3,GATA4,NKX3-1,SRD5A1,BAX,FOXO3,NR5A1,A2M,REN,RETN,BCL2L1,FSHR,NCOA1,TP63,TCF21,NRIP1,FGF10,PLEKHA1,ARID5B,CSMD1,PGR,SGPL1,DHCR24,TNC,SLIT3,MYOCD,CYP1B1,GJA1,GLI1,KDR,MMP14,SERPINB5,RARA,SFRP1,BMP4,SRC,WT1,T…
GO:BP	positive regulation of leukocyte cell-cell adhesion	GO:1903039	false	9.08864894667518e-26	25.04150067108089	270	1163	71	21031	PIK3CA,NOD2,PTPN22,CAV1,TNF,TGFB1,AKT1,IL23R,HLA-DRB1,ETS1,LEP,TYK2,RASGRP1,IL1B,IL4,IL6,CCL2,CCL5,AGER,GATA3,IGF1,IL12B,IFNG,TNFSF4,HMGB1,TNFSF11,TGFBR2,IL6ST,IGF2,PDPK1,CBFB,AIF1,FOXO3,IL18,CR1,EPO,HLA-DPB1,IL2RA,TRAF6,CD28,ALOX5,HLA-G,ARID1B,JAK2,HLA-DQA1,FOXP3,IRAK1,ITGB2,RUNX1,HSPD1,PTPRC,HLA-DRA,ZMIZ1,IL7R,HLA-DQA2,IL23A,CCL21,VCAM1,MTOR,ABL1,RARA,SRC,TFRC,XBP1,ARID1A,NLRP3,PRKCQ,IL2,CD274,…
GO:BP	regulation of peptide secretion	GO:0002791	false	1.1976735278632677e-25	24.921661549534534	207	1163	62	21031	HNF4A,GCK,IRS1,KCNJ11,HNF1A,LRP5,NEUROD1,HFE,TNF,HLA-DRB1,INS,ADCY5,CAPN10,PDX1,SLC2A2,ABCC8,TCF7L2,IRS2,BLK,LEP,NR0B2,IL1B,IL6,NOS2,CCL5,CRH,IFNG,UCP2,EGFR,CNR1,SIRT3,TNFSF11,DRD2,PRKN,GABBR1,CPT1A,PRKCB,F2,SNAP25,HADH,ALOX5,JAK2,SLC30A8,MTNR1B,SREBF1,GHRL,CARTPT,VSNL1,PRKAR1A,RFX6,STXBP4,PER2,SPINK1,BMP8A,GPER1,HIF1A,SFRP1,HTR2C,GCG,PTPN11,FOXO1,NR1H4
GO:BP	T cell proliferation	GO:0042098	false	1.2647336895044779e-25	24.898000912713133	214	1163	63	21031	TP53,PTPN22,ERBB2,CDKN2A,TGFB1,IL23R,HLA-DRB1,IL10,SFTPD,CTLA4,LEP,TYK2,MAPK8IP1,RASGRP1,IL1B,CASP3,IL4,IL6,CCL5,AGER,IGF1,IL12B,TNFSF4,HMGB1,CTNNB1,TGFBR2,IL6ST,GPNMB,IGF2,AIF1,BAX,IL18,CR1,EPO,HLA-DPB1,IL2RA,TRAF6,CD28,HLA-G,JAK2,FOXP3,PTPRC,PRKAR1A,LIPA,NCSTN,PRNP,IL23A,SLC11A1,ARG1,PLA2G2A,VCAM1,ABL1,GJA1,IDO1,BMP4,TFRC,P2RX7,PRKCQ,IL2,CD274,IL21,PAWR,MAD1L1
GO:BP	anatomical structure homeostasis	GO:0060249	false	1.2982768009035406e-25	24.88663270330685	264	1163	70	21031	BARD1,NOD2,MC4R,HNF1A,GATA1,NEUROD1,HAMP,KRAS,ABCC8,TNFAIP3,BCL2,BBS4,MKKS,SOD1,BBS1,STK11,PTGS2,IL6,NOTCH1,RB1,BAP1,NOS3,EGFR,PTH,TNFSF11,VEGFA,CTNNB1,ITGB3,CALCA,BAX,TRAF6,ADRB2,TLR4,SPP1,TF,CARTPT,TNFRSF11B,FSHR,PECAM1,INPP5D,LIPA,ERCC6,INAVA,BBS2,WDR36,VPS13B,BBS10,YAP1,CSF1,CSF1R,GJA1,SLC2A1,SRC,TFRC,CLDN1,ZEB2,CDH3,SLC22A5,P2RX7,IAPP,XIAP,IL10RA,KMT2A,PTPN11,BBS12,MKS1,IL17A,ANGPT1,ADD1,BGL…
GO:BP	tissue homeostasis	GO:0001894	false	1.2982768009035406e-25	24.88663270330685	264	1163	70	21031	BARD1,NOD2,MC4R,HNF1A,GATA1,NEUROD1,HAMP,KRAS,ABCC8,TNFAIP3,BCL2,BBS4,MKKS,SOD1,BBS1,STK11,PTGS2,IL6,NOTCH1,RB1,BAP1,NOS3,EGFR,PTH,TNFSF11,VEGFA,CTNNB1,ITGB3,CALCA,BAX,TRAF6,ADRB2,TLR4,SPP1,TF,CARTPT,TNFRSF11B,FSHR,PECAM1,INPP5D,LIPA,ERCC6,INAVA,BBS2,WDR36,VPS13B,BBS10,YAP1,CSF1,CSF1R,GJA1,SLC2A1,SRC,TFRC,CLDN1,ZEB2,CDH3,SLC22A5,P2RX7,IAPP,XIAP,IL10RA,KMT2A,PTPN11,BBS12,MKS1,IL17A,ANGPT1,ADD1,BGL…
GO:BP	immune system development	GO:0002520	false	1.5014744056161826e-25	24.823482066458272	201	1163	61	21031	TP53,ATM,LRP5,PDCD1,PSEN1,TBX21,TGFB1,IL10,TNFAIP3,BRAF,BCL2,SOD1,IL4,GATA3,TNFSF4,HMGB1,CTNNB1,TGFBR2,ERCC1,ADAR,CD40,CCR6,IL2RA,CD28,HLA-G,PITX2,MSH6,NBN,FOXP3,TNFSF13,HLA-B,LTA,TRAF3IP2,HSPD1,CDKN2B,TCF21,PTPRC,NKX2-5,FGF10,LIPA,SLC15A4,SLC40A1,SMAD3,EXO1,HAND2,IL7R,LIG4,ABL1,IDO1,RAF1,TFRC,TP53BP1,AIRE,NKX2-3,ARTN,IL2,CD274,KMT2A,MLH1,MAPK3,MAD1L1
GO:BP	regulation of peptide transport	GO:0090087	false	2.1806141250156867e-25	24.66142117908111	209	1163	62	21031	HNF4A,GCK,IRS1,KCNJ11,HNF1A,LRP5,NEUROD1,HFE,TNF,HLA-DRB1,INS,ADCY5,CAPN10,PDX1,SLC2A2,ABCC8,TCF7L2,IRS2,BLK,LEP,NR0B2,IL1B,IL6,NOS2,CCL5,CRH,IFNG,UCP2,EGFR,CNR1,SIRT3,TNFSF11,DRD2,PRKN,GABBR1,CPT1A,PRKCB,F2,SNAP25,HADH,ALOX5,JAK2,SLC30A8,MTNR1B,SREBF1,GHRL,CARTPT,VSNL1,PRKAR1A,RFX6,STXBP4,PER2,SPINK1,BMP8A,GPER1,HIF1A,SFRP1,HTR2C,GCG,PTPN11,FOXO1,NR1H4
GO:BP	morphogenesis of a branching epithelium	GO:0061138	false	2.245624706590047e-25	24.648662822195536	189	1163	59	21031	ESR1,AR,LRP5,HNF1B,TNF,CCL11,TGFB1,FGFR2,KRAS,IL10,VDR,WNT1,SMAD4,BCL2,FGFR1,AGT,FOXA1,NOTCH1,TBX3,EDN1,EDNRA,VEGFA,HOXB13,CTNNB1,TGFBR2,NKX3-1,ADM,COL4A1,TP63,TCF21,PROX1,FGF10,CTSH,CSMD1,EGF,MET,MYC,PGR,TNC,YAP1,CSF1,ABL1,AREG,KDR,MMP14,NOTCH4,PAK1,SFRP1,BMP2,BMP4,SNAI2,SRC,TGM2,WT1,MKS1,GDNF,WNT2B,FGF2,ST14
GO:BP	response to mechanical stimulus	GO:0009612	false	3.032988468306424e-25	24.518129240912682	217	1163	63	21031	PIK3CA,PPARG,HTR2A,TNF,IL13,TGFB1,ITGAM,COL1A1,CASP8,MKKS,PTGS2,BACE1,IL1B,STAT1,KCNK2,EDN1,EGFR,MMP2,DRD2,CTNNB1,TNFRSF1A,ITGB3,TRPA1,NPPA,IGF1R,TACR1,GATA4,CD40,FOS,MPO,IL33,TLR4,KCNQ1,RETN,BDKRB1,MAP3K1,KCNJ2,TTN,HTT,GSN,CXCR4,TNC,SUN1,PTK2,CHEK1,KRT5,MMP14,RAF1,CXCL12,SLC2A1,SRC,THBS1,P2RX7,TNFRSF8,TLR5,MYD88,ETV1,FGF2,HPN,MAPK3,BGLAP,GPI,KIT
GO:BP	lipid localization	GO:0010876	false	3.418520585929131e-25	24.46616180048575	483	1163	96	21031	PPARG,AKT2,ACE,HNF1A,POMC,CAV1,APOE,TREM2,TNF,LDLR,AKT1,ENPP1,IRS2,LEP,UCP3,NR0B2,PTPN2,LIPC,PTGS2,IL1B,CRP,IL6,NOS2,AGT,SIRT1,FBXW7,CRH,EDN1,ADIPOQ,LBP,LPL,TNFSF11,DRD2,PRKN,CYP19A1,AGTR1,ITGB3,MSR1,CPT1A,STAR,PLA2G4A,NKX3-1,SREBF2,ACSL1,ABCA7,CLU,APOC1,REN,ABCC1,FTO,APOB,LPA,KCNQ1,RETN,BDKRB2,ACACB,PRKAA1,SREBF1,CD36,SPP1,GHRL,GBA,APOA5,PCSK9,NPC1,PON1,NRIP1,LDAH,LIPA,ABCG8,ABCG5,VPS13B,ANO6,EG…
GO:BP	cognition	GO:0050890	false	3.604799391925283e-25	24.4431188988791	322	1163	77	21031	PTEN,APP,SLC2A4,HTR2A,APOE,MAPT,TREM2,PSEN1,TNF,CCL11,LDLR,EP300,KRAS,SLC6A4,INS,INSR,ABCC8,BRAF,BBS4,PTGS2,BDNF,CASP3,AGER,CRH,KCNK2,EGFR,NGF,CNR1,DRD2,PRKN,TH,DRD1,GRIN2B,TACR1,RELN,S100B,SNAP25,FOS,ABCA7,PICALM,COMT,GLP1R,MECP2,EPHB2,ADCY3,GNAS,HLA-DRA,NTRK2,GRIN2A,HTT,CCND2,DNAH11,CSMD1,DBH,DRD3,OPRK1,CHRNA7,NCSTN,PRNP,BCHE,RCAN1,TLR2,ATXN1,ABL1,HIF1A,SRC,CX3CR1,CREB1,OXTR,KMT2A,TTC8,GRPR,MME…
GO:BP	monoatomic ion transport	GO:0006811	false	4.0844493116278566e-25	24.388866489203306	1256	1163	170	21031	ACE,PTPN22,GCK,KCNJ11,CAV1,GABRA2,HTR2A,HFE,TREM2,PSEN1,HAMP,SLC22A4,IL13,TGFB1,KCNH2,AKT1,SLC6A4,ABCC8,WFS1,LEP,UCP3,VDR,SNCA,BCL2,PXK,SCN10A,PTGS2,OPRM1,MMP9,CCL2,CCL5,CDKN1B,CRH,KCNK2,IFNG,EDN1,EDNRA,NOS3,UCP2,TRPV1,CRBN,CNR1,DRD2,ATP13A2,MAOB,SLC18A2,CTNNB1,SLC22A18,ITGB3,TRPA1,NPPA,DRD1,CHRNA5,GRIN2B,PDPK1,ATP5F1A,CALCA,PRKCB,F2,CHRNA3,GABRG2,RELN,BAX,SNAP25,GRIK2,EDNRB,ATP2A2,PLN,TOMM40,BIN…
GO:BP	positive regulation of mononuclear cell proliferation	GO:0032946	false	4.535096943865572e-25	24.343413424869404	147	1163	52	21031	PTPN22,IL5,IL13,IL23R,IRS2,LEP,BCL2,TYK2,IL1B,IL4,IL6,CCL5,AGER,IGF1,IL12B,TNFSF4,HMGB1,TGFBR2,IL6ST,IGF2,TACR1,AIF1,CD40,IL18,EPO,HLA-DPB1,IL2RA,TRAF6,CD28,JAK2,TLR4,FOXP3,BCL2L1,BST1,EPHB2,PTPRC,FCRL3,FGF10,NFATC2,VAV3,MIF,IL23A,VCAM1,CDKN1A,CSF1,TFRC,PRKCQ,ST6GAL1,IL2,CD274,IL21,MYD88
GO:BP	insulin secretion	GO:0030073	false	5.045531802728711e-25	24.29709305205968	205	1163	61	21031	HNF4A,MC4R,GCK,IRS1,KCNJ11,HNF1A,LRP5,NEUROD1,HNF1B,TNF,HLA-DRB1,ADCY5,CAPN10,PDX1,SLC2A2,ABCC8,TCF7L2,IRS2,BLK,LEP,NR0B2,IL1B,IL6,NOS2,CCL5,CRH,IFNG,UCP2,CNR1,SIRT3,PARK7,DRD2,PRKN,CPT1A,PRKCB,F2,SNAP25,IL1RN,HADH,ALOX5,JAK2,SLC30A8,MTNR1B,SREBF1,GHRL,CARTPT,VSNL1,PRKAR1A,RFX6,STXBP4,PER2,BMP8A,GPER1,HIF1A,RAF1,SFRP1,GAL,GCG,PTPN11,FOXO1,NR1H4
GO:BP	endothelial cell migration	GO:0043542	false	5.383051749357979e-25	24.268971445123455	219	1163	63	21031	PIK3CA,PPARG,APOE,TNF,AKT1,HMOX1,ETS1,FGFR1,PTGS2,AGT,SIRT1,GATA3,NOTCH1,FBXW7,EDN1,NOS3,HMGB1,VEGFA,FGF4,ITGB3,PDPK1,ATP5F1A,MYH9,CALCA,CD40,MECP2,GLUL,ITGB2,HDAC9,PLPP3,JCAD,PROX1,RAC1,MIA3,TNFSF12,EGF,MET,ANXA3,PTK2,CYP1B1,EPHB4,ABL1,GPX1,HIF1A,HRG,KDR,LOXL2,PIK3CB,SNAI2,STAT5A,THBS1,VEGFC,BCAR1,ZEB2,GRN,NFE2L2,ANGPT1,DAB2IP,FGF2,PIK3CD,CALR,GPI,APOA1
GO:BP	regulation of membrane potential	GO:0042391	false	5.946474894962044e-25	24.225740410296606	433	1163	90	21031	PTEN,AKT2,APP,KCNJ11,HNF1A,CAV1,GABRA2,GSK3B,MAPT,TREM2,PSEN1,TNF,KCNH2,AKT1,SLC6A4,SNCA,BCL2,SOD1,SCN10A,PARP1,KCNK2,EDN1,UCP2,TRPV1,CNR1,PARK7,DRD2,PRKN,PINK1,NPPA,DRD1,CHRNA5,GABBR1,GRIN2B,TACR1,CNR2,CHRNA3,GABRG2,RELN,SLC29A1,BAX,SOD2,GRIK2,NRCAM,ATP2A2,PLN,BIN1,ADRB2,GJA5,SCN5A,TBX5,LRRK2,KCNQ1,MTNR1B,CD36,MECP2,BCL2L1,GHRL,GBA,HCN4,KCNJ2,KCNH1,KCNK16,LIPA,NTRK2,KCNJ5,GRIN2A,KCNMA1,DSP,KCND3…
GO:BP	cellular response to external stimulus	GO:0071496	false	6.799595307145977e-25	24.167516934514868	341	1163	79	21031	TP53,PPARG,BRIP1,CAV1,IL13,TGFB1,EP300,LEP,COL1A1,VDR,CASP8,BCL2,PTGS2,IL1B,SIRT1,MDM2,PPM1D,UCP2,EGFR,LPL,TNFRSF1A,ITGB3,AKR1C3,IGF1R,SRD5A1,SREBF2,BECN1,FOXO3,CD40,FOS,IL33,LRRK2,TLR4,COMT,CLEC16A,GCGR,PRKAA1,SREBF1,GLUL,CARTPT,GBA,MAP3K1,NCOA1,CDKN2B,PCSK9,PTPRC,KCNJ2,ERCC6,TSC2,KRT20,TNC,VCAM1,CDKN1A,MYOCD,CHEK1,CYP24A1,MTOR,PRKAA2,SFRP1,SLC2A1,SNAI2,XBP1,DAP,P2RX7,PPARA,SLC1A2,TNFRSF8,NFE2L2…
GO:BP	phagocytosis	GO:0006909	false	6.874048296682411e-25	24.16278742085911	234	1163	65	21031	PIK3CA,NOD2,PPARG,FCGR2B,TREX1,TREM2,TGFB1,LDLR,SFTPD,ITGAM,C4A,LEP,LEPR,SOD1,CRP,CCL2,IFNG,ADIPOQ,C4B,HMGB1,LBP,ITGB3,MSR1,MYH9,AIF1,ICAM5,BECN1,ABCA7,TLR4,CD36,ITGB2,HAVCR1,PECAM1,PTPRC,IL2RB,NCF4,RAC1,C2,APPL1,PLD4,VAV3,ANO6,MET,GSN,ANXA3,NCF2,SLC11A1,TLR2,CD14,CYBA,ABCA1,ALOX15,PTK2,ABL1,PAK1,RARA,SRC,TGM2,THBS1,P2RX7,MBL2,PLCG2,MYD88,CALR,APOA1
GO:BP	negative regulation of DNA-templated transcription	GO:0045892	false	7.825364434057577e-25	24.10649542783714	1333	1163	176	21031	ESR1,BRCA1,TP53,HNF4A,PAX4,PPARG,AR,HNF1A,GATA1,CAV1,HNF1B,CDKN2A,PSEN1,HAMP,TNF,TBX21,TGFB1,EP300,FGFR2,HMGA1,PDX1,TCF7L2,WFS1,CCND1,LEP,VDR,SMAD4,SNCA,STAT3,NR0B2,ETV6,PTPN2,NOTCH2,MXI1,JAZF1,FGFR1,IL4,SIRT1,CDKN1B,PARP1,ESR2,GATA3,FOXA1,MDM2,NOTCH1,PHB,RB1,STAT1,TBX3,BAP1,NR3C1,IFNG,EDN1,ADIPOQ,TRPV1,HDAC2,TNFSF4,HMGB1,TNFSF11,PRKN,VEGFA,HOXB13,CTNNB1,IGF2,ZNF366,NCOR1,CBFB,PRDM1,GATA4,NKX3-1,…
GO:BP	learning or memory	GO:0007611	false	8.285382480488098e-25	24.081687438321133	279	1163	71	21031	PTEN,APP,SLC2A4,HTR2A,APOE,MAPT,TREM2,PSEN1,CCL11,LDLR,EP300,KRAS,SLC6A4,INSR,ABCC8,BRAF,PTGS2,BDNF,CASP3,AGER,CRH,KCNK2,EGFR,NGF,CNR1,DRD2,PRKN,TH,DRD1,GRIN2B,TACR1,RELN,S100B,SNAP25,FOS,ABCA7,PICALM,COMT,GLP1R,MECP2,EPHB2,ADCY3,NTRK2,GRIN2A,HTT,CCND2,DNAH11,CSMD1,DBH,DRD3,OPRK1,CHRNA7,NCSTN,PRNP,BCHE,RCAN1,TLR2,ATXN1,ABL1,HIF1A,SRC,CX3CR1,CREB1,OXTR,KMT2A,GRPR,MME,BGLAP,VIP,GPI,KIT
GO:BP	positive regulation of cell-cell adhesion	GO:0022409	false	8.561277659145604e-25	24.06746141769314	318	1163	76	21031	PIK3CA,NOD2,PTPN22,CAV1,TNF,TGFB1,AKT1,IL23R,HLA-DRB1,IL10,ETS1,LEP,TYK2,RASGRP1,IL1B,IL4,IL6,CCL2,CCL5,AGER,GATA3,FOXA1,IGF1,IL12B,IFNG,TNFSF4,HMGB1,TNFSF11,TGFBR2,IL6ST,IGF2,PDPK1,CBFB,AIF1,FOXO3,IL18,CR1,EPO,HLA-DPB1,IL2RA,TRAF6,CD28,ALOX5,HLA-G,ARID1B,JAK2,HLA-DQA1,FOXP3,IRAK1,ITGB2,RUNX1,HSPD1,PLPP3,PTPRC,HLA-DRA,ZMIZ1,IL7R,SMAD7,HLA-DQA2,IL23A,CCL21,VCAM1,MTOR,ABL1,RARA,SRC,TFRC,XBP1,ARID1A…
GO:BP	negative regulation of RNA biosynthetic process	GO:1902679	false	9.57045085435613e-25	24.019067602563084	1347	1163	177	21031	ESR1,BRCA1,TP53,HNF4A,PAX4,PPARG,AR,HNF1A,GATA1,CAV1,HNF1B,CDKN2A,PSEN1,HAMP,TNF,TBX21,TGFB1,EP300,FGFR2,HMGA1,PDX1,TCF7L2,WFS1,CCND1,LEP,VDR,SMAD4,SNCA,STAT3,NR0B2,ETV6,PTPN2,NOTCH2,MXI1,JAZF1,FGFR1,IL4,SIRT1,CDKN1B,PARP1,ESR2,GATA3,FOXA1,MDM2,NOTCH1,PHB,RB1,STAT1,TBX3,BAP1,NR3C1,IFNG,EDN1,ADIPOQ,TRPV1,HDAC2,TNFSF4,HMGB1,TNFSF11,PRKN,VEGFA,HOXB13,CTNNB1,IGF2,ZNF366,NCOR1,CBFB,PRDM1,GATA4,NKX3-1,…
GO:BP	regulation of adaptive immune response based on somatic recombination of immune receptors built from immunoglobulin superfamily domains	GO:0002822	false	9.668476873938447e-25	24.014641937224617	187	1163	58	21031	NOD2,FCGR2B,HFE,TREM2,TNF,TBX21,IL23R,HLA-DRB1,IL10,TNFAIP3,CR2,TYK2,IL1B,IL4,IL6,AGER,GATA3,IL12B,TNFSF4,HMGB1,IFNB1,PLA2G4A,CD40,IL18,CR1,TRAF6,CD28,HLA-G,IL33,IL1RL1,JAK2,FOXP3,TNFSF13,HLA-B,CARD9,LTA,EPHB2,HSPD1,PTPRC,HLA-DRA,AHR,NECTIN2,SLC15A4,IL7R,SMAD7,IL23A,SLC11A1,ARG1,TFRC,TP53BP1,NLRP3,DENND1B,P2RX7,PRKCQ,HLA-C,IL2,CD274,MLH1
GO:BP	metal ion transport	GO:0030001	false	1.187202486262243e-24	23.925475202556253	877	1163	135	21031	ACE,PTPN22,GCK,KCNJ11,CAV1,HTR2A,HFE,TREM2,PSEN1,HAMP,SLC22A4,IL13,TGFB1,KCNH2,AKT1,SLC6A4,ABCC8,WFS1,VDR,SNCA,BCL2,SCN10A,PTGS2,OPRM1,CCL2,CCL5,CDKN1B,CRH,KCNK2,IFNG,EDN1,EDNRA,NOS3,TRPV1,DRD2,CTNNB1,ITGB3,TRPA1,NPPA,DRD1,GRIN2B,PDPK1,CALCA,PRKCB,F2,BAX,SNAP25,EDNRB,ATP2A2,PLN,BIN1,PSEN2,SLC46A1,EPO,ADRB2,GJA5,KCNN3,SCN5A,SLC30A8,KCNQ1,NOS1,BDKRB1,CAMK2A,TF,PCSK9,HCN4,PTPRC,FCRL3,PDE4D,KCNJ2,NKX…
GO:BP	regulation of production of molecular mediator of immune response	GO:0002700	false	1.3255199278556772e-24	23.877613738702145	188	1163	58	21031	NOD2,PTPN22,FCGR2B,TREX1,HFE,TNF,TBX21,IL5,IL13,IL10,IRF5,IL1B,IL4,IL6,SIRT1,GATA3,PHB,TNFSF4,IFNB1,CD40,IL18,CR1,TRAF6,CD28,HLA-G,IL33,TLR4,FOXP3,TNFSF13,CARD9,CD36,EPHB2,KLK3,PTPRC,FCRL3,CD244,SLC15A4,INAVA,SMAD7,MIF,ARG1,ZPBP2,TFRC,TP53BP1,XBP1,NLRP3,DENND1B,P2RX7,IL2,PLCG2,IL21,IL17A,MYD88,ANGPT1,MLH1,GPI,KIT,APOA1
GO:BP	inorganic ion homeostasis	GO:0098771	false	1.7567066589697485e-24	23.75530075246413	539	1163	101	21031	APP,CAV1,HTR2A,HFE,APOE,PSEN1,HAMP,IL13,CCL11,TGFB1,KCNH2,ENPP1,WFS1,HMOX1,VDR,SMAD4,SNCA,BCL2,FGFR1,SOD1,CCL5,AGT,DISC1,IFNG,EDN1,EDNRA,TRPV1,CNR1,PTH,TNFSF11,DRD2,ATP13A2,AGTR1,FGFR4,ITGB3,KL,TRPA1,DRD1,PDPK1,CALCA,PRKCB,F2,BAX,SOD2,CD40,GRIK2,EDNRB,ATP2A2,PLN,PICALM,SLC46A1,COMT,SLC30A8,KCNQ1,NOS1,BDKRB1,TF,THADA,PTPRC,PDE4D,KCNJ2,CP,GP9,SLC40A1,KCNMA1,ATP2B1,HTT,CASQ2,MYC,DRD3,DRD4,HTR1B,CHRN…
GO:BP	negative regulation of RNA metabolic process	GO:0051253	false	2.0630960160288012e-24	23.685480559588104	1463	1163	186	21031	ESR1,BARD1,BRCA1,TP53,HNF4A,PAX4,PPARG,AR,HNF1A,GATA1,CAV1,HNF1B,CDKN2A,PSEN1,HAMP,TNF,TBX21,TGFB1,EP300,FGFR2,HMGA1,PDX1,TCF7L2,WFS1,CCND1,LEP,VDR,SMAD4,SNCA,STAT3,NR0B2,ETV6,PTPN2,NOTCH2,MXI1,JAZF1,FGFR1,IL4,IL6,SIRT1,CDKN1B,PARP1,ESR2,GATA3,FOXA1,MDM2,NOTCH1,PHB,RB1,STAT1,TBX3,BAP1,NR3C1,IFNG,EDN1,ADIPOQ,TRPV1,HDAC2,TNFSF4,HMGB1,TNFSF11,PRKN,VEGFA,HOXB13,CTNNB1,IGF2,ZNF366,NCOR1,CBFB,PRDM1,GAT…
GO:BP	activation of immune response	GO:0002253	false	2.1606649105713796e-24	23.66541258099916	531	1163	100	21031	ESR1,PIK3CA,NOD2,MEFV,PTPN22,FCGR2B,CAV1,TREX1,TREM2,PSEN1,TNF,EP300,AKT1,HLA-DRB1,IRGM,TNIP1,CTLA4,ITGAM,BANK1,BLK,IFIH1,TNFAIP3,C4A,BRAF,CR2,PTPN2,BCL2,C1QA,STK11,IL1B,PARP1,GATA3,HRAS,PHB,PIK3R1,C4B,HMGB1,LBP,PDPK1,PRKCB,IKBKB,BAX,CD40,CLU,CR1,A2M,HLA-DPB1,TRAF6,CD28,TLR4,FOXP3,CD36,IRAK1,IRF4,HSPD1,PTPRC,FCRL3,NFKBIL1,PDE4D,INPP5D,C2,LIPA,NECTIN2,SLC15A4,PYHIN1,APPL1,PLEKHA1,CFHR5,INAVA,NFATC…
GO:BP	cellular response to molecule of bacterial origin	GO:0071219	false	2.188372108204223e-24	23.659878829139583	224	1163	63	21031	NOD2,PTPN22,FCGR2B,GATA1,TREM2,TNF,AKT1,IRGM,IL10,TNIP1,TNFAIP3,IL1B,IL6,MMP9,NOS2,CCL2,IL12B,NOS3,TNFSF4,HMGB1,LBP,CXCL1,CD40,EDNRB,TRAF6,HADHB,JAK2,TLR4,MMP3,CD36,IRAK1,EPHB2,NFKBIL1,AHR,CXCL8,OPRK1,CSF2,MIF,TLR2,GSTP1,CD14,ABCA1,SERPINE1,IL24,CSF3,ABL1,PDCD4,MAP2K7,RARA,SRC,VIM,XBP1,MTDH,CX3CR1,NLRP3,CD274,PLCG2,TLR5,MYD88,PF4,DAB2IP,MAPK3,NR1H4
GO:BP	response to carbohydrate	GO:0009743	false	2.6163742003960348e-24	23.582300142020152	239	1163	65	21031	PIK3CA,HNF4A,ACE,GCK,KCNJ11,HNF1A,LRP5,NEUROD1,HNF1B,TREM2,TNF,TGFB1,HLA-DRB1,ADCY5,PDX1,SLC2A2,ABCC8,TCF7L2,IRS2,LEP,PCSK1,SMAD4,NR0B2,PTGS2,IL1B,CASP3,ICAM1,AGER,CDKN1B,NQO1,CRH,UCP2,ADIPOQ,LPL,TH,ERCC1,IGF1R,GATA4,PRKCB,CAT,SLC29A1,SOD2,FOXO3,SLC30A8,GCKR,PRKAA1,SREBF1,GLUL,GHRL,PNPLA3,VSNL1,RFX6,STXBP4,OPRK1,GPER1,GPX1,HIF1A,PRKAA2,RAF1,THBS1,XBP1,FGF21,GCG,EGR1,NR1H4
GO:BP	regulation of blood circulation	GO:1903522	false	2.8525493433304177e-24	23.544766834429197	254	1163	67	21031	ACE,CAV1,HTR2A,TNF,KCNH2,LEP,SCN10A,PTGS2,AGER,AGT,MDM2,EDN1,EDNRA,NOS3,EGFR,TRPV1,MMP2,DRD2,TH,AGTR1,NPPA,TACR1,GATA4,TACR3,EDNRB,ATP2A2,ADM,PLN,BIN1,GJA5,SCN5A,TBX5,GLP1R,KCNQ1,MTNR1B,NOS1,BDKRB2,SREBF1,MYH7,GHRL,HCN4,PDE4D,KCNJ2,NKX2-5,PER2,KCNJ5,ATP2B1,DSP,KCND3,SMAD7,CASQ2,CHRM2,DBH,KCNN2,MYH6,PKP2,THRB,CAMK2D,ABL1,GJA1,HSP90AA1,SRC,HTR1A,ATP1A3,OXTR,TNNI3,FAAH
GO:BP	regulation of lipid transport	GO:0032368	false	2.892170497808897e-24	23.538776108308706	134	1163	49	21031	PPARG,AKT2,POMC,CAV1,APOE,TREM2,AKT1,IRS2,LEP,IL1B,AGT,SIRT1,CRH,EDN1,ADIPOQ,TNFSF11,PRKN,CYP19A1,AGTR1,ITGB3,PLA2G4A,NKX3-1,SREBF2,ACSL1,ABCA7,APOC1,REN,RETN,SPP1,GHRL,PCSK9,PON1,ABCG8,ABCG5,EGF,CRHR1,MIF,CETP,ABCA1,APOA4,THBS1,P2RX7,GAL,PPARA,FASLG,PTPN11,GDF9,APOA1,APOC3
GO:BP	positive regulation of T cell activation	GO:0050870	false	3.1400542525797546e-24	23.503062848298608	247	1163	66	21031	PIK3CA,NOD2,PTPN22,CAV1,TGFB1,AKT1,IL23R,HLA-DRB1,LEP,TYK2,RASGRP1,IL1B,IL4,IL6,CCL2,CCL5,AGER,GATA3,IGF1,IL12B,IFNG,TNFSF4,HMGB1,TNFSF11,TGFBR2,IL6ST,IGF2,PDPK1,CBFB,AIF1,FOXO3,IL18,CR1,EPO,HLA-DPB1,IL2RA,TRAF6,CD28,HLA-G,ARID1B,JAK2,HLA-DQA1,FOXP3,RUNX1,HSPD1,PTPRC,HLA-DRA,ZMIZ1,IL7R,HLA-DQA2,IL23A,CCL21,VCAM1,MTOR,ABL1,RARA,SRC,TFRC,XBP1,ARID1A,NLRP3,PRKCQ,IL2,CD274,PTPN11,IL21
GO:BP	cellular macromolecule localization	GO:0070727	false	3.4545013894355094e-24	23.461614628302407	2742	1163	284	21031	ESR1,PIK3CA,BARD1,BRCA2,TP53,HNF4A,FBN1,MC4R,PPARG,AR,AKT2,PTPN22,GCK,IRS1,KCNJ11,HNF1A,ATM,LRP5,ERBB2,CAV1,CDH1,NEUROD1,HNF1B,CDKN2A,TREX1,CPE,HTR2A,ADAM10,GSK3B,HFE,APOE,MAPT,TREM2,PSEN1,TNF,IL13,TGFB1,EP300,AKT1,HLA-DRB1,IRGM,IL10,ATG16L1,INS,ADCY5,CAPN10,PDX1,SLC2A2,ABCC8,TCF7L2,IRS2,ITGAM,BLK,TNFAIP3,LEP,PCSK1,COL1A1,SNCA,STAT3,APC,BRAF,NR0B2,BCL2,PXK,BBS4,TYK2,BBS1,STK11,PTGS2,OPRM1,IL1B,BD…
GO:BP	protein localization	GO:0008104	false	4.0865180628349026e-24	23.388646577114155	2731	1163	283	21031	ESR1,PIK3CA,BARD1,BRCA2,TP53,HNF4A,FBN1,MC4R,PPARG,AR,AKT2,PTPN22,GCK,IRS1,KCNJ11,HNF1A,LRP5,ERBB2,CAV1,CDH1,NEUROD1,HNF1B,CDKN2A,TREX1,CPE,HTR2A,ADAM10,GSK3B,HFE,APOE,MAPT,TREM2,PSEN1,TNF,IL13,TGFB1,EP300,AKT1,HLA-DRB1,IRGM,IL10,ATG16L1,INS,ADCY5,CAPN10,PDX1,SLC2A2,ABCC8,TCF7L2,IRS2,ITGAM,BLK,TNFAIP3,LEP,PCSK1,COL1A1,SNCA,STAT3,APC,BRAF,NR0B2,BCL2,PXK,BBS4,TYK2,BBS1,STK11,PTGS2,OPRM1,IL1B,BDNF,I…
GO:BP	regulation of insulin secretion	GO:0050796	false	4.267819616730777e-24	23.36979394471007	172	1163	55	21031	HNF4A,GCK,IRS1,KCNJ11,HNF1A,LRP5,NEUROD1,TNF,HLA-DRB1,ADCY5,CAPN10,PDX1,SLC2A2,ABCC8,TCF7L2,IRS2,BLK,LEP,NR0B2,IL1B,IL6,NOS2,CCL5,CRH,IFNG,UCP2,CNR1,SIRT3,DRD2,PRKN,CPT1A,PRKCB,F2,SNAP25,HADH,ALOX5,JAK2,SLC30A8,MTNR1B,SREBF1,GHRL,CARTPT,VSNL1,PRKAR1A,RFX6,STXBP4,PER2,BMP8A,GPER1,HIF1A,SFRP1,GCG,PTPN11,FOXO1,NR1H4
GO:BP	vascular process in circulatory system	GO:0003018	false	4.658592766302184e-24	23.33174525200675	271	1163	69	21031	ACE,CAV1,SLC2A4,HTR2A,APOE,TNF,SLC6A4,INS,INSR,ABCC8,LEP,LEPR,MKKS,SOD1,PTGS2,CRP,AGER,AGT,EDN1,EDNRA,NOS3,EGFR,MMP2,VEGFA,AGTR1,NPPA,DRD1,KNG1,TACR1,CALCA,HTR7,SLC29A1,SOD2,EDNRB,ADM,ADRB2,GJA5,ABCC1,MTNR1B,NOS1,BDKRB2,CD36,ADRB3,SLC22A3,PER2,GUCY1A1,KCNMA1,ATP2B1,ITGA1,BBS2,DBH,HTR1B,ABCB1,ABL1,GPER1,GPX1,SLC2A1,SLC5A5,SRC,TFRC,ABCG2,ZEB2,SLC22A5,HTR1A,OXTR,SLC1A2,FAAH,ANGPT1,PDE3A
GO:BP	regulation of proteolysis	GO:0030162	false	4.8032061707776056e-24	23.318468771489425	555	1163	102	21031	TP53,PPARG,MEFV,PTEN,CAV1,CDKN2A,F12,GSK3B,HFE,APOE,MAPT,TREM2,PSEN1,TNF,AKT1,IL10,INS,WFS1,WNT1,SNCA,STAT3,SPOP,CASP8,PLAU,CYCS,IL1B,MMP9,AGER,SIRT1,MDM2,FBXW7,DISC1,S100A10,IFNG,HDAC2,HMGB1,PARK7,ATP13A2,PRKN,PINK1,VEGFA,FGFR4,GRIN2B,KNG1,NKX3-1,MYH9,F2,BAX,CLU,CR1,BIN1,PICALM,IL33,TNFSF15,LRRK2,JAK2,CARD9,GBA,CST3,RUNX1,HSPD1,PYHIN1,SMAD3,GRIN2A,CTSH,SMAD7,GNA12,EGF,MYC,NCSTN,PRNP,GSN,ENO1,SER…
GO:BP	endothelial cell proliferation	GO:0001935	false	5.497060334122593e-24	23.259869496319205	160	1163	53	21031	PPARG,CAV1,APOE,TNF,CCL11,AKT1,IL10,HMOX1,LEP,STAT3,FGFR1,CCL2,SIRT1,FLT1,STAT1,IL12B,HMGB1,VEGFA,AGTR1,ITGB3,IGF2,PDPK1,ATP5F1A,CALCA,ALOX5,FUT2,NRAS,GHRL,JCAD,PROX1,FGF10,LIPA,TNFSF12,EGF,DBH,F3,HIF1A,KDR,LOXL2,MMP14,PIK3CB,CXCL12,BMP4,STAT5A,THBS1,VEGFC,XBP1,ZEB2,PRL,FGF2,PIK3CD,VIP,APOA1
GO:BP	cellular response to chemical stress	GO:0062197	false	7.36258582337818e-24	23.132969629739332	304	1163	73	21031	PIK3CA,TP53,PPARG,ATM,CAV1,SLC2A4,TREX1,MAPT,AKT1,TNFAIP3,SNCA,SOD1,FANCD2,FANCC,PTGS2,CASP3,IL6,MMP9,SIRT1,PARP1,NQO1,MDM2,PPARGC1A,EDN1,EDNRA,NOS3,EGFR,HDAC2,MMP2,PARK7,ATP13A2,PRKN,PINK1,TRPA1,AIF1,CAT,SOD2,BECN1,FOXO3,ATP2A2,FOS,MPO,EPO,ALOX5,ABCC1,LRRK2,MMP3,BDKRB2,PRKAA1,CD36,GJB2,PLEKHA1,IL18RAP,MET,PCNA,APOA4,CYP1B1,EZH2,MTOR,ABL1,GPX1,JUN,PRKAA2,SLC2A1,SRC,XBP1,KEAP1,NFE2L2,UCP1,FOXO1,PA…
GO:BP	neuron differentiation	GO:0030182	false	8.137982704388608e-24	23.089483237485506	1431	1163	182	21031	PTEN,APP,ERBB2,CDH1,NEUROD1,GSK3B,APOE,MAPT,PSEN1,EP300,AKT1,FGFR2,SLC6A4,INS,CCND1,LEP,WNT1,SMAD4,STAT3,BRAF,NOTCH2,BCL2,C1QA,BBS4,FGFR1,SOD1,BBS1,STK11,NPY,BDNF,CASP3,IL6,AGER,FN1,GATA3,FOXA1,MDM2,NOTCH1,ROR1,RB1,DISC1,EDN1,EDNRA,EGFR,NGF,HDAC2,HMGB1,MMP2,CNR1,DRD2,PRKN,TH,LMX1B,VEGFA,CTNNB1,FGFR4,DRD1,IGF1R,PRDM1,CHRNA3,CCKAR,RELN,S100B,SNAP25,SOD2,BECN1,FOXO3,NRCAM,EDNRB,LZTS1,DCC,ADM,BIN1,PI…
GO:BP	response to monosaccharide	GO:0034284	false	9.073508711423597e-24	23.04222473947313	215	1163	61	21031	PIK3CA,HNF4A,ACE,GCK,KCNJ11,HNF1A,LRP5,NEUROD1,HNF1B,TREM2,TNF,TGFB1,HLA-DRB1,ADCY5,PDX1,SLC2A2,ABCC8,TCF7L2,IRS2,LEP,PCSK1,SMAD4,NR0B2,PTGS2,CASP3,ICAM1,AGER,CDKN1B,CRH,UCP2,ADIPOQ,LPL,TH,IGF1R,GATA4,PRKCB,CAT,SLC29A1,SOD2,FOXO3,SLC30A8,GCKR,PRKAA1,SREBF1,GLUL,GHRL,VSNL1,RFX6,STXBP4,OPRK1,GPER1,GPX1,HIF1A,PRKAA2,RAF1,THBS1,XBP1,FGF21,GCG,EGR1,NR1H4
GO:BP	intracellular receptor signaling pathway	GO:0030522	false	9.081379951815068e-24	23.041848153690054	362	1163	80	21031	ESR1,BRCA1,NOD2,HNF4A,PPARG,MEFV,AR,PTPN22,CAV1,TREX1,TREM2,TNF,EP300,AKT1,IRGM,IFIH1,TNFAIP3,LEP,VDR,STAT3,PTGIS,SIRT1,PARP1,ESR2,FOXA1,PHB,NR3C1,HMGB1,PARK7,AKR1C3,ZNF366,NCOR1,NKX3-1,IKBKB,NR5A1,TRAF6,JAK2,TLR4,RNF6,SREBF1,CD36,IRAK1,FSHR,NCOA1,TP63,TCF21,FCRL3,CTBP2,AHR,SLC15A4,ZMIZ1,INAVA,NR2F6,PGR,ALOX15,THRB,YAP1,CYP24A1,ESRRA,EZH2,GPER1,PAK1,RARA,RARB,SFRP1,BMP2,SNAI2,SRC,ARID1A,NLRP3,NR3…
GO:BP	negative regulation of gene expression	GO:0010629	false	9.870437714344046e-24	23.005663587684044	1641	1163	199	21031	ESR1,PIK3CA,BRCA1,TP53,NOD2,PPARG,MEFV,ACE,APP,PTPN22,HNF1A,ATM,FCGR2B,POMC,BRIP1,ADAM10,GSK3B,HFE,APOE,MAPT,TREM2,PSEN1,TNF,TBX21,IL13,TGFB1,LDLR,AKT1,IL23R,HLA-DRB1,IRGM,IL10,INS,WFS1,SFTPD,BANK1,TNFAIP3,STAT3,RNASEL,NR0B2,PLAU,NOTCH2,BBS4,MKKS,FGFR1,CASP3,IL4,IL6,NOS2,AGER,SIRT1,FN1,GATA3,HRAS,IGF1,MDM2,NOTCH1,FBXW7,RB1,PPM1D,IL12B,CRH,IFNG,EDN1,ADIPOQ,HDAC2,TNFSF4,HMGB1,LBP,PTH,PARK7,PRKN,PIN…
GO:BP	epithelial tube morphogenesis	GO:0060562	false	1.0765891770884162e-23	22.967949990444914	338	1163	77	21031	ESR1,AR,LRP5,HNF1B,PSEN1,TNF,CCL11,TGFB1,FGFR2,KRAS,VDR,WNT1,SMAD4,NOTCH2,BCL2,BBS4,MKKS,CASP3,AGT,GATA3,FOXA1,NOTCH1,TBX3,NR3C1,MTHFR,EDN1,EDNRA,VEGFA,CTNNB1,TGFBR2,GATA4,NKX3-1,ADM,TRAF6,MST1,COL4A1,TCF21,NKX2-5,PROX1,FGF10,SMAD3,CTSH,HAND2,TSC2,CSMD1,EGF,MET,MYC,PGR,CXCR4,TNC,YAP1,CSF1,CSF1R,ABL1,GJA1,SETD2,HIF1A,AREG,KDR,MMP14,NOTCH4,PAK1,RARA,SFRP1,BMP2,BMP4,SRC,WT1,BBS5,MKS1,BBS7,GDNF,WNT2B…
GO:BP	positive regulation of catabolic process	GO:0009896	false	1.2460479515144215e-23	22.90446524445261	533	1163	99	21031	BARD1,NOD2,MEFV,PTEN,AKT2,APP,IRS1,ATM,HTR2A,GSK3B,APOE,TREM2,PSEN1,HAMP,TNF,LDLR,AKT1,IRGM,ATG16L1,INS,INSR,WFS1,IRS2,HMOX1,TNFAIP3,SNCA,APC,STK11,IDE,IL1B,IL4,IL6,SIRT1,CDKN1B,IGF1,MDM2,FBXW7,DISC1,IFNG,HMGB1,PARK7,PRKN,PINK1,RB1CC1,IFNB1,CPT1A,BAX,APC2,BECN1,FOXO3,CLU,SORL1,ADRB2,IL33,ORMDL3,FTO,LRRK2,PTPN1,PRKAA1,GBA,APOA5,PCSK9,PYHIN1,CCNY,HTT,SMAD7,TNFSF12,TSC2,EGF,APOA4,PPP2R3A,PTK2,CUL4A,…
GO:BP	response to glucocorticoid	GO:0051384	false	1.3395034255804227e-23	22.873056171410926	132	1163	48	21031	PIK3CA,ACE,TNF,TGFB1,IL10,PDX1,PCSK1,UCP3,BCL2,PTGS2,CASP3,IL6,CRH,NR3C1,EDN1,ADIPOQ,EGFR,MAOB,TH,IGF1R,SRD5A1,ATP5F1A,IL1RN,FOXO3,HSD3B1,ADM,FOS,A2M,EPO,JAK2,HSD11B2,CALCR,GBA,UBE2L3,GJB2,PCNA,BCHE,ANXA3,CDKN1A,FBXO32,SLIT3,CYP1B1,IGFBP7,AREG,TYMS,CLDN1,BGLAP,CASP9
GO:BP	regulation of miRNA transcription	GO:1902893	false	1.963646620884252e-23	22.706936665433233	75	1163	37	21031	ESR1,TP53,PPARG,AR,TNF,IL10,ETS1,SMAD4,STAT3,NOTCH2,AGT,GATA3,FOXA1,NR3C1,EGFR,VEGFA,NCOR1,SREBF2,FOXO3,TERT,FOS,SREBF1,NOTCH3,SMAD3,MYC,MYOCD,HIF1A,JUN,RARA,BMP2,BMP4,WT1,PPARA,PRL,PPARD,EGR1,FGF2
GO:BP	feeding behavior	GO:0007631	false	2.1095092208711212e-23	22.675818571934297	105	1163	43	21031	MC4R,ACE,APP,INS,AGRP,LEP,LEPR,STAT3,NPY,CNR1,DRD2,TH,DRD1,CPT1A,TACR1,CALCA,PMCH,NPY5R,TACR3,FOS,REN,RETN,ADRB3,NPY1R,GHRL,CARTPT,NTRK2,HAND2,MRAP2,HTR1B,OPRK1,NPSR1,HCRT,HTR2C,OXTR,GAL,GCG,IAPP,TMEM18,BBS12,NEGR1,PYY,GDF15
GO:BP	negative regulation of epithelial cell apoptotic process	GO:1904036	false	2.1963544000001406e-23	22.658297581550666	62	1163	34	21031	NEUROD1,IL13,IL10,PDX1,TCF7L2,WFS1,TNFAIP3,BRAF,BCL2,ICAM1,IL4,CDKN1B,GATA3,RB1,ITGB3,IGF1R,PDPK1,ADAR,TERT,MST1,PRKAA1,ANGPTL4,NPC1,NKX2-5,HAND2,SERPINE1,YAP1,ABL1,KDR,PRKAA2,FGF21,PPARA,NFE2L2,ANGPT1
GO:BP	negative regulation of cell development	GO:0010721	false	3.055957328499722e-23	22.514852714273864	279	1163	69	21031	TP53,FBN1,PTEN,FCGR2B,ERBB2,CDH1,CDKN2A,GSK3B,TREM2,PSEN1,TNF,TBX21,CCL11,TGFB1,LDLR,ABCC8,CTLA4,PTPN2,IL1B,IL4,IL6,IGF1,NOTCH1,FBXW7,PTHLH,RB1,ADIPOQ,TRPV1,PIK3R1,TNFSF4,HMGB1,VEGFA,CTNNB1,IFNB1,CBFB,CALCA,F2,EDNRB,DCC,CR1,SORL1,HLA-G,TLR4,FOXP3,RNF6,MECP2,SPP1,CARTPT,TNFRSF11B,RUNX1,EPHB2,CDKN2B,PROX1,INPP5D,CDK6,SMAD7,MYC,DRD3,WNT3,CUL4A,PAEP,RARA,SFRP1,BMP4,SNAI2,IAPP,IL2,CEBPA,HSPA9
GO:BP	cellular response to abiotic stimulus	GO:0071214	false	3.1212943656392467e-23	22.505665271596023	335	1163	76	21031	PIK3CA,BARD1,BRCA1,BRCA2,TP53,PTEN,AKT2,ATM,MMP1,CHEK2,SLC2A4,TREX1,IL13,TGFB1,EP300,COL1A1,CASP8,BLM,STK11,PTGS2,IL1B,CASP3,MMP9,SIRT1,PARP1,GATA3,HRAS,MDM2,FBXW7,RAD51,EGFR,TRPV1,PIK3R1,MMP2,ERCC1,TNFRSF1A,ITGB3,IGF1R,BAX,CD40,EPO,CIITA,IL33,TLR4,MMP3,BDKRB2,BCL2L1,MAP3K1,KCNJ2,CCND2,LIG4,POLK,MYC,PCNA,CDKN1A,NUCKS1,CUL4A,YAP1,CHEK1,MTOR,GJA1,H2AX,SFRP1,SLC2A1,SNAI2,TP53BP1,TNFRSF8,TLR5,MYD88,C…
GO:BP	cellular response to environmental stimulus	GO:0104004	false	3.1212943656392467e-23	22.505665271596023	335	1163	76	21031	PIK3CA,BARD1,BRCA1,BRCA2,TP53,PTEN,AKT2,ATM,MMP1,CHEK2,SLC2A4,TREX1,IL13,TGFB1,EP300,COL1A1,CASP8,BLM,STK11,PTGS2,IL1B,CASP3,MMP9,SIRT1,PARP1,GATA3,HRAS,MDM2,FBXW7,RAD51,EGFR,TRPV1,PIK3R1,MMP2,ERCC1,TNFRSF1A,ITGB3,IGF1R,BAX,CD40,EPO,CIITA,IL33,TLR4,MMP3,BDKRB2,BCL2L1,MAP3K1,KCNJ2,CCND2,LIG4,POLK,MYC,PCNA,CDKN1A,NUCKS1,CUL4A,YAP1,CHEK1,MTOR,GJA1,H2AX,SFRP1,SLC2A1,SNAI2,TP53BP1,TNFRSF8,TLR5,MYD88,C…
GO:BP	regulation of muscle system process	GO:0090257	false	3.409784668060635e-23	22.467273046352325	227	1163	62	21031	PPARG,CAV1,ABCC8,SMAD4,SOD1,SCN10A,PTGS2,AGT,PARP1,IGF1,NOTCH1,EDN1,NOS3,IL6ST,TNFRSF1A,NPPA,TACR1,GATA4,CALCA,CHRNA3,BECN1,FOXO3,TACR3,ATP2A2,PLN,BIN1,ADRB2,ORMDL3,GJA5,SCN5A,KCNQ1,NOS1,ACACB,MYH7,GHRL,HCN4,PDE4D,KCNJ2,NKX2-5,LMNA,GUCY1A1,SMAD3,ATP2B1,HAND2,DSP,SMAD7,CASQ2,CHRM2,ENO1,FBXO32,PKP2,CAMK2D,MYOCD,AKAP6,GPER1,HSP90AA1,IGFBP5,OXTR,PPARA,TNNI3,FOXO1,KIT
GO:BP	miRNA transcription	GO:0061614	false	3.626711540101971e-23	22.440486985782655	76	1163	37	21031	ESR1,TP53,PPARG,AR,TNF,IL10,ETS1,SMAD4,STAT3,NOTCH2,AGT,GATA3,FOXA1,NR3C1,EGFR,VEGFA,NCOR1,SREBF2,FOXO3,TERT,FOS,SREBF1,NOTCH3,SMAD3,MYC,MYOCD,HIF1A,JUN,RARA,BMP2,BMP4,WT1,PPARA,PRL,PPARD,EGR1,FGF2
GO:BP	positive regulation of establishment of protein localization	GO:1904951	false	3.987566668142976e-23	22.399292042902893	328	1163	75	21031	PPARG,AKT2,PTPN22,GCK,HNF1A,ERBB2,CDH1,GSK3B,TREM2,PSEN1,TNF,IL13,EP300,HLA-DRB1,INS,CAPN10,PDX1,SLC2A2,ABCC8,TCF7L2,IRS2,ITGAM,BLK,LEP,PCSK1,NR0B2,PTGS2,IL1B,HRAS,IGF1,MDM2,FBXW7,BAP1,CRH,IFNG,EGFR,PIK3R1,SIRT3,ATP13A2,PINK1,PRKCB,F2,SREBF2,SNAP25,CD2AP,SORL1,JAK2,TLR4,SLC30A8,PRKAA1,GHRL,ITGB2,VSNL1,UBE2L3,PRKAR1A,RFX6,KIF3A,TTN,SMAD3,ACHE,PRNP,CD33,TLR2,GPER1,HIF1A,HSP90AA1,SRC,VEGFC,XBP1,P2RX…
GO:BP	positive regulation of proteolysis	GO:0045862	false	4.106714384592164e-23	22.386505500581677	320	1163	74	21031	PPARG,MEFV,PTEN,CDKN2A,F12,GSK3B,APOE,MAPT,TREM2,PSEN1,TNF,AKT1,WFS1,SNCA,STAT3,CASP8,CYCS,IL1B,AGER,SIRT1,MDM2,FBXW7,DISC1,S100A10,IFNG,HDAC2,HMGB1,PRKN,PINK1,FGFR4,GRIN2B,NKX3-1,MYH9,BAX,CLU,CR1,PICALM,IL33,TNFSF15,LRRK2,JAK2,CARD9,GBA,HSPD1,PYHIN1,SMAD3,GRIN2A,CTSH,SMAD7,EGF,MYC,NCSTN,GSN,ENO1,PTK2,AGBL4,HIP1R,CLDN4,F3,GPER1,MMP14,SRC,AURKA,TNFSF10,KEAP1,DAP,GRN,FASLG,CEBPA,BBS7,DAB2IP,HPN,CAS…
GO:BP	gland morphogenesis	GO:0022612	false	4.166486865942003e-23	22.380229982866986	129	1163	47	21031	ESR1,AR,LRP5,CAV1,TNF,CCL11,TGFB1,FGFR2,TNFAIP3,VDR,NOTCH2,BCL2,FGFR1,IL6,FOXA1,NOTCH1,FBXW7,TBX3,NR3C1,EGFR,MMP2,HOXB13,TGFBR2,NKX3-1,BAX,MST1,TP63,PROX1,FGF10,LIPA,CSMD1,PGR,TNC,CSF1,CSF1R,GLI1,IGFBP5,AREG,SERPINB5,SFRP1,BMP4,SNAI2,SRC,TGM2,XBP1,NKX2-3,HPN
GO:BP	regulation of epithelial cell migration	GO:0010632	false	4.440081067687737e-23	22.352609100397085	228	1163	62	21031	PPARG,PTEN,APOE,TNF,AKT1,IRS2,HMOX1,ETS1,FGFR1,PTGS2,IL4,MMP9,AGT,SIRT1,GATA3,NOTCH1,FBXW7,IFNG,EDN1,NOS3,HMGB1,VEGFA,TGFBR2,FGF4,ITGB3,TACR1,PDPK1,ATP5F1A,CD40,MECP2,GLUL,HDAC9,PLPP3,JCAD,PROX1,RAC1,FGF10,CTSH,EGF,MET,ANXA3,PTK2,MTOR,ABL1,HIF1A,HRG,KDR,PIK3CB,SRC,STAT5A,THBS1,VEGFC,BCAR1,GRN,NFE2L2,PLCG2,ANGPT1,DAB2IP,FGF2,PIK3CD,CALR,GPI
GO:BP	regulation of leukocyte mediated immunity	GO:0002703	false	4.840229927159625e-23	22.315134007420696	243	1163	64	21031	NOD2,DNASE1,FCGR2B,GATA1,HFE,TREM2,TNF,TBX21,IL13,IL23R,HLA-DRB1,IL10,ITGAM,LEP,CR2,RASGRP1,IL1B,ICAM1,IL4,IL6,NOS2,AGER,GATA3,IL12B,TNFSF4,HMGB1,IFNB1,PDPK1,CD40,IL18,CR1,TRAF6,CD28,HLA-G,TLR4,FOXP3,TNFSF13,HLA-B,LTA,ITGB2,HSPD1,PTPRC,HLA-DRA,DNASE1L3,AHR,NECTIN2,SLC15A4,IL7R,SMAD7,IL18RAP,IL23A,ARG1,TFRC,TP53BP1,CX3CR1,NLRP3,DENND1B,P2RX7,HLA-C,IL2,PLCG2,IL21,MLH1,KIT
GO:BP	cellular response to lipopolysaccharide	GO:0071222	false	4.872031177874542e-23	22.312289941160167	214	1163	60	21031	NOD2,PTPN22,GATA1,TNF,AKT1,IRGM,IL10,TNIP1,TNFAIP3,IL1B,IL6,MMP9,NOS2,CCL2,IL12B,NOS3,TNFSF4,HMGB1,LBP,CXCL1,CD40,EDNRB,TRAF6,HADHB,JAK2,TLR4,MMP3,CD36,IRAK1,EPHB2,NFKBIL1,CXCL8,OPRK1,CSF2,MIF,TLR2,GSTP1,CD14,ABCA1,SERPINE1,IL24,CSF3,ABL1,PDCD4,MAP2K7,RARA,SRC,VIM,XBP1,MTDH,CX3CR1,NLRP3,CD274,PLCG2,TLR5,MYD88,PF4,DAB2IP,MAPK3,NR1H4
GO:BP	cellular response to insulin stimulus	GO:0032869	false	4.902204296676874e-23	22.309608593722327	200	1163	58	21031	PIK3CA,PPARG,AKT2,GCK,IRS1,SLC2A4,GSK3B,AKT1,INS,CAPN10,INSR,ENPP1,IRS2,LEP,APC,PTPN2,IDE,IL1B,SIRT1,PARP1,HRAS,RB1,STAT1,UCP2,ADIPOQ,PIK3R1,IGF2,IGF1R,PDPK1,SRD5A1,PRKCB,SORL1,PTPN1,PRKAA1,SREBF1,HDAC9,PNPLA3,NCOA1,PCSK9,STXBP4,APPL1,GRB14,ATP2B1,TSC2,NUCKS1,SORBS1,MTOR,RAF1,SRC,XBP1,BCAR3,BCAR1,PRKCQ,PTPN11,FOXO1,MAPK3,BGLAP,NR1H4
GO:BP	regulation of cellular component biogenesis	GO:0044087	false	9.159783396182041e-23	22.038114796087076	971	1163	140	21031	PIK3CA,BRCA1,TP53,PPARG,MEFV,PTEN,ACE,APP,PTPN22,ATM,MMP1,CAV1,GSK3B,APOE,MAPT,TREM2,TNF,IL5,CCL11,TGFB1,EP300,AKT1,IRGM,WNT1,SMAD4,SNCA,APC,BRAF,BBS4,MKKS,IL1B,BDNF,ICAM1,AGT,CDKN1B,HRAS,NOTCH1,RB1,S100A10,IFNG,PIK3R1,CRBN,HMGB1,SIRT3,PARK7,ATP13A2,PRKN,PINK1,VEGFA,CTNNB1,ERCC1,IFNB1,TACR1,IKBKB,ICAM5,BAX,SNAP25,BECN1,LZTS1,CLU,EPHA1,BIN1,SORL1,ORMDL3,TBX5,LRRK2,TLR4,GFAP,MMP3,PRKAA1,CD36,MECP2,…
GO:BP	positive regulation of epithelial cell migration	GO:0010634	false	1.1929554131731973e-22	21.923375787825638	150	1163	50	21031	AKT1,IRS2,HMOX1,ETS1,FGFR1,PTGS2,MMP9,AGT,SIRT1,GATA3,IFNG,EDN1,NOS3,HMGB1,VEGFA,TGFBR2,ITGB3,TACR1,PDPK1,ATP5F1A,CD40,HDAC9,PLPP3,JCAD,PROX1,RAC1,FGF10,CTSH,EGF,MET,ANXA3,PTK2,MTOR,ABL1,HIF1A,KDR,PIK3CB,SRC,STAT5A,THBS1,VEGFC,BCAR1,GRN,NFE2L2,PLCG2,ANGPT1,FGF2,PIK3CD,CALR,GPI
GO:BP	immune response-regulating signaling pathway	GO:0002764	false	1.272047701825035e-22	21.895496602326798	492	1163	93	21031	ESR1,PIK3CA,NOD2,MEFV,PTPN22,FCGR2B,CAV1,TREX1,TREM2,PSEN1,TNF,EP300,AKT1,HLA-DRB1,IRGM,TNIP1,CTLA4,ITGAM,BANK1,BLK,IFIH1,TNFAIP3,BRAF,CR2,PTPN2,BCL2,STK11,PARP1,GATA3,HRAS,PHB,PIK3R1,HMGB1,LBP,PDPK1,PRKCB,IKBKB,BAX,CD40,CR1,HLA-DPB1,TRAF6,CD28,HLA-G,TLR4,FOXP3,CD36,IRAK1,IRF4,HSPD1,MAP3K1,PTPRC,FCRL3,NFKBIL1,PDE4D,INPP5D,LIPA,NECTIN2,SLC15A4,APPL1,CTSH,PLEKHA1,INAVA,NFATC2,VAV3,PRNP,CD33,TLR2,CD…
GO:BP	positive regulation of lymphocyte proliferation	GO:0050671	false	1.2859112231911977e-22	21.89078901322287	144	1163	49	21031	PTPN22,IL5,IL13,IL23R,IRS2,LEP,BCL2,TYK2,IL1B,IL4,IL6,CCL5,AGER,IGF1,IL12B,TNFSF4,HMGB1,TGFBR2,IL6ST,IGF2,TACR1,AIF1,CD40,IL18,EPO,HLA-DPB1,IL2RA,TRAF6,CD28,JAK2,TLR4,FOXP3,BST1,EPHB2,PTPRC,FCRL3,FGF10,NFATC2,VAV3,MIF,IL23A,VCAM1,CDKN1A,TFRC,PRKCQ,IL2,CD274,IL21,MYD88
GO:BP	muscle structure development	GO:0061061	false	1.5210403527215287e-22	21.817859264098335	678	1163	112	21031	CAV1,TNF,TGFB1,EP300,AKT1,FGFR2,KRAS,TCF7L2,WNT1,SMAD4,NOTCH2,BCL2,BDNF,CASP3,IL4,SIRT1,FGF3,IGF1,MDM2,NOTCH1,RB1,TBX3,EDN1,EDNRA,VEGFA,CTNNB1,IGF2,MYH11,GATA4,MYH9,SOD2,EDNRB,ATP2A2,ADM,FOS,IL18,BIN1,ZFHX3,TBX5,ARID1B,NOS1,PRKAA1,NRAS,MECP2,MYH7,HDAC9,KRT8,TCF21,NKX2-5,PROX1,PRKAR1A,KCNH1,LMNA,FGF10,NEURL1,TTN,SMAD3,DSP,ARID5B,NEBL,SMAD7,SYNPO2L,NFATC2,PDLIM4,NPHS1,LMOD1,RCAN1,MYH6,PKP2,PPP2R3A,…
GO:BP	monoatomic cation transport	GO:0006812	false	1.7166163048214555e-22	21.76532676676137	1033	1163	145	21031	ACE,PTPN22,GCK,KCNJ11,CAV1,HTR2A,HFE,TREM2,PSEN1,HAMP,SLC22A4,IL13,TGFB1,KCNH2,AKT1,SLC6A4,ABCC8,WFS1,UCP3,VDR,SNCA,BCL2,SCN10A,PTGS2,OPRM1,MMP9,CCL2,CCL5,CDKN1B,CRH,KCNK2,IFNG,EDN1,EDNRA,NOS3,UCP2,TRPV1,DRD2,ATP13A2,SLC18A2,CTNNB1,ITGB3,TRPA1,NPPA,DRD1,GRIN2B,PDPK1,ATP5F1A,CALCA,PRKCB,F2,BAX,SNAP25,EDNRB,ATP2A2,PLN,BIN1,PSEN2,SLC46A1,EPO,ADRB2,GJA5,KCNN3,SCN5A,SLC30A8,KCNQ1,NOS1,BDKRB1,CAMK2A,TF…
GO:BP	temperature homeostasis	GO:0001659	false	1.8721634937049786e-22	21.72765622754586	184	1163	55	21031	NOD2,CAV1,HTR2A,TNF,IL13,LEP,LEPR,STAT3,APC,STK11,PTGS2,IL1B,IL4,NOTCH1,RB1,PPARGC1A,UCP2,ADIPOQ,TRPV1,CNR1,TNFSF11,DRD2,VEGFA,DRD1,IGF1R,ACSL1,EDNRB,HADH,IL18,ADRB2,FTO,JAK2,TLR4,IGF2BP2,TSHR,MFN2,CD36,IRF4,ADRB3,GHRL,GNAS,PER2,KSR2,DBH,ACHE,CXCR4,GJA1,GPX1,HCRT,OXTR,FGF21,UCP1,EGR1,FOXO1,LCN2
GO:BP	positive regulation of hydrolase activity	GO:0051345	false	1.9080650694305311e-22	21.71940681893341	378	1163	80	21031	ESR1,PPARG,MEFV,CDKN2A,HTR2A,GSK3B,MAPT,TNF,CCL11,AKT1,FGFR2,FGFR3,SNCA,STAT3,CASP8,CYCS,FGFR1,RASGRP1,CCL5,AGER,SIRT1,FLT1,HRAS,PHB,S100A10,IFNG,EDNRA,EGFR,HMGB1,PTH,PINK1,AGTR1,GRIN2B,PDPK1,NKX3-1,BAX,APC2,CD40,CR1,EPHA1,PICALM,TNFSF15,JAK2,CARD9,HSPD1,APOA5,GNAS,PTPRC,FCRL3,SMAD3,GRIN2A,CTSH,ITGA1,GNA12,TSC2,MYC,PCNA,NCSTN,CD33,GSN,APOA4,HIP1R,CLDN4,EZH2,F3,MTOR,GPER1,PIN1,SFRP1,BMP2,TGM2,BCAR…
GO:BP	response to tumor necrosis factor	GO:0034612	false	2.1347401351410197e-22	21.67065498468729	249	1163	64	21031	BRCA1,TP53,KCNJ11,SLC2A4,ADAM10,TNF,CCL11,AKT1,TNFAIP3,COL1A1,CARD14,CASP8,PTPN2,CCL20,PTGS2,CASP3,CCL2,CCL5,SIRT1,GATA3,STAT1,EDN1,ADIPOQ,TRPV1,TNFSF11,PRKN,TNFRSF1A,NKX3-1,CALCA,IKBKB,FOXO3,CD40,FOS,TRAF1,TRAF6,LRRK2,JAK2,GBA,CCL17,TRAF3IP2,KRT8,AFF3,CXCL8,CCL21,GSTP1,CD14,VCAM1,ASAH1,CYP1B1,GPER1,MAP2K7,SFRP1,THBS1,CLDN1,CX3CR1,SLC22A5,NFE2L2,XIAP,CEBPA,DAB2IP,MAPK3,NR1H4,ADAMTS7,APOA1
GO:BP	cellular response to oxidative stress	GO:0034599	false	2.4164211535788417e-22	21.616827371071047	242	1163	63	21031	TP53,ATM,TREX1,MAPT,AKT1,TNFAIP3,SNCA,SOD1,FANCD2,FANCC,IL6,MMP9,SIRT1,PARP1,NQO1,MDM2,PPARGC1A,EDN1,EDNRA,NOS3,EGFR,HDAC2,MMP2,PARK7,ATP13A2,PRKN,PINK1,TRPA1,AIF1,CAT,SOD2,BECN1,FOXO3,ATP2A2,FOS,MPO,ALOX5,ABCC1,LRRK2,MMP3,PRKAA1,CD36,GJB2,PLEKHA1,IL18RAP,MET,PCNA,APOA4,CYP1B1,EZH2,ABL1,GPX1,JUN,PRKAA2,SRC,XBP1,KEAP1,NFE2L2,UCP1,FOXO1,PAWR,MAPK3,TXN
GO:BP	transmembrane transport	GO:0055085	false	2.5768075827115585e-22	21.588918010198245	1534	1163	187	21031	AKT2,ACE,APP,PTPN22,IRS1,KCNJ11,HNF1A,CAV1,SLC2A4,GABRA2,HTR2A,TREM2,PSEN1,HAMP,SLC22A4,TNF,IL13,TGFB1,KCNH2,AKT1,SLC6A4,INS,CAPN10,INSR,ENPP1,SLC2A2,ABCC8,IRS2,LEP,UCP3,VDR,SNCA,BRAF,RNASEL,BCL2,SCN10A,OPRM1,IL1B,MMP9,CCL2,IGF1,CRH,KCNK2,IFNG,EDN1,EDNRA,UCP2,ADIPOQ,TRPV1,PIK3R1,CRBN,PTH,DRD2,ATP13A2,SLC18A2,SLC22A18,ITGB3,TRPA1,NPPA,DRD1,CHRNA5,CPT1A,GRIN2B,PDPK1,ATP5F1A,CALCA,PRKCB,F2,CHRNA3,GA…
GO:BP	organic substance catabolic process	GO:1901575	false	3.5484232303418803e-22	21.44996458623601	2074	1163	229	21031	BARD1,TP53,PTEN,AKT2,ACE,APP,GCK,IRS1,ATM,DNASE1,LRP5,CHEK2,CDH1,CDKN2A,TREX1,ALDH2,HTR2A,ADAM10,GSK3B,HFE,APOE,TREM2,PSEN1,HAMP,TNF,TBX21,LDLR,EP300,AKT1,IL10,INS,INSR,ENPP1,WFS1,IRS2,HMOX1,TNFAIP3,LEP,WNT1,SMAD4,SNCA,STAT3,APC,SPOP,CASP8,RNASEL,LIPC,IDE,IL1B,CASP3,IL6,NOS2,SIRT1,CDKN1B,NQO1,IGF1,MDM2,NOTCH1,PHB,FBXW7,BAP1,DISC1,IFNG,NOS3,UCP2,ADIPOQ,EGFR,CRBN,MMP2,CNR1,HSD11B1,LPL,PARK7,ATP13A2…
GO:BP	glial cell differentiation	GO:0010001	false	3.787418869786435e-22	21.42165666140223	259	1163	65	21031	PPARG,PTEN,AKT2,APP,ERBB2,MAPT,TREM2,PSEN1,TNF,TGFB1,LDLR,AKT1,KRAS,STAT3,C1QA,SOD1,IL1B,IL6,AGER,HRAS,NOTCH1,ROR1,NR3C1,IFNG,EGFR,HDAC2,CTNNB1,IL6ST,DRD1,F2,RELN,CLU,BIN1,IL33,ZNF365,TLR4,GFAP,MECP2,GBA,PHGDH,PLPP3,FGF10,CDK6,NTRK2,DRD3,NCSTN,ACAN,TLR2,CXCR4,NDRG1,ERBB3,MTOR,ABL1,RAF1,BMP2,TP73,VIM,ZEB2,GRN,PTPN11,MYD88,ERCC2,FGF2,MAPK3,SOX2
GO:BP	regulation of miRNA metabolic process	GO:2000628	false	3.831068578586584e-22	21.416680073797355	90	1163	39	21031	ESR1,TP53,PPARG,AR,TNF,IL10,ETS1,SMAD4,STAT3,NOTCH2,AGT,GATA3,FOXA1,HRAS,NR3C1,EGFR,VEGFA,NCOR1,SREBF2,FOXO3,TERT,FOS,SREBF1,NOTCH3,SMAD3,MYC,MYOCD,HIF1A,JUN,RARA,BMP2,BMP4,WT1,PPARA,PVT1,PRL,PPARD,EGR1,FGF2
GO:BP	regulation of reactive oxygen species metabolic process	GO:2000377	false	4.022727643075799e-22	21.395479370141476	141	1163	48	21031	BRCA1,TP53,MAPT,TNF,INS,ITGAM,LEP,SNCA,BCL2,SOD1,CRP,AGT,HP,EGFR,SIRT3,PARK7,PRKN,PINK1,SLC18A2,AGTR1,TGFBR2,AKR1C3,F2,SOD2,BECN1,FOXO3,HK2,ALOX5,LRRK2,TLR4,MMP3,CD36,BST1,ITGB2,RAC1,GSTP1,CYBA,CDKN1A,CYP1B1,FOXM1,HIF1A,TFAP2A,THBS1,PPARA,NFE2L2,PLCG2,UCP1,FOXO1
GO:BP	monoatomic cation homeostasis	GO:0055080	false	4.405419659353885e-22	21.356012714479952	606	1163	104	21031	APP,CAV1,HTR2A,HFE,APOE,PSEN1,HAMP,IL13,CCL11,TGFB1,KCNH2,WFS1,HMOX1,VDR,SMAD4,SNCA,BCL2,FGFR1,SOD1,CCL5,AGT,DISC1,IFNG,EDN1,EDNRA,TRPV1,CNR1,PTH,TNFSF11,DRD2,ATP13A2,AGTR1,ITGB3,KL,TRPA1,DRD1,PDPK1,CALCA,PRKCB,F2,BAX,SOD2,CD40,GRIK2,EDNRB,ATP2A2,CCKBR,PLN,PICALM,SLC46A1,LRRK2,COMT,SLC30A8,KCNQ1,NOS1,BDKRB1,TF,THADA,PTPRC,PDE4D,KCNJ2,CP,GP9,SLC40A1,KCNMA1,ATP2B1,HTT,CASQ2,MYC,DRD3,DRD4,HTR1B,CHRN…
GO:BP	fat cell differentiation	GO:0045444	false	4.44978848699986e-22	21.351660631965576	237	1163	62	21031	PPARG,AKT2,LRP5,SLC2A4,HTR2A,TNF,EP300,AKT1,INS,ENPP1,TCF7L2,CCND1,LEP,WNT1,RNASEL,BBS4,MKKS,BBS1,PTGS2,IL6,SIRT1,PPARGC1A,ADIPOQ,LPL,SOD2,ADRB2,ALOX5,FTO,RETN,SREBF1,ADRB3,ERAP1,PNPLA3,CTBP2,PER2,FGF10,SMAD3,BBS9,BBS2,ARID5B,MEX3C,YAP1,JAG1,E2F1,GPER1,GPX1,SFRP1,BMP2,SNAI2,XBP1,CREB1,HTR2C,TPH1,GNB3,CEBPA,TTC8,BBS12,PPARD,BBS7,UCP1,FOXO1,SORT1
GO:BP	monoatomic ion homeostasis	GO:0050801	false	4.463520426256436e-22	21.350322473438535	616	1163	105	21031	APP,CAV1,HTR2A,HFE,APOE,PSEN1,HAMP,IL13,CCL11,TGFB1,KCNH2,WFS1,HMOX1,VDR,SMAD4,SNCA,BCL2,FGFR1,SOD1,CCL5,AGT,CRH,DISC1,IFNG,EDN1,EDNRA,TRPV1,CNR1,PTH,TNFSF11,DRD2,ATP13A2,AGTR1,ITGB3,KL,TRPA1,DRD1,PDPK1,CALCA,PRKCB,F2,BAX,SOD2,CD40,GRIK2,EDNRB,ATP2A2,CCKBR,PLN,PICALM,SLC46A1,LRRK2,COMT,SLC30A8,KCNQ1,NOS1,BDKRB1,TF,THADA,PTPRC,PDE4D,KCNJ2,CP,GP9,SLC40A1,KCNMA1,ATP2B1,HTT,CASQ2,MYC,DRD3,DRD4,HTR1B,…
GO:BP	connective tissue development	GO:0061448	false	4.465787810285664e-22	21.350101916063352	291	1163	69	21031	PIK3CA,PPARG,LRP5,TGFB1,FGFR3,LEP,COL1A1,BBS4,MKKS,FGFR1,BBS1,SIRT1,PARP1,GATA3,FOXA1,HRAS,NOTCH1,PTHLH,RB1,PPARGC1A,EDN1,LPL,PTH,CTNNB1,TGFBR2,FGF4,ITGB3,SORL1,IL6R,FTO,PRKAA1,GHRL,RUNX1,NCOA1,LIPA,SMAD3,PRRX1,SOX5,HAND2,BBS2,ARID5B,SMAD7,NFATC2,VPS13B,BMP8A,ACAN,CCN1,MEX3C,CSF1,HIF1A,LOXL2,RARA,RARB,BMP2,BMP4,SNAI2,SNAI1,ZEB1,TYMS,WT1,XBP1,PTPN11,PPARD,WNT2B,EGR1,FGF2,MAPK3,NR1H4,ADAMTS7
GO:BP	response to hexose	GO:0009746	false	4.611803170765323e-22	21.336129236432548	208	1163	58	21031	PIK3CA,HNF4A,ACE,GCK,KCNJ11,HNF1A,LRP5,NEUROD1,HNF1B,TREM2,TNF,TGFB1,HLA-DRB1,ADCY5,PDX1,SLC2A2,ABCC8,TCF7L2,IRS2,PCSK1,SMAD4,NR0B2,PTGS2,CASP3,ICAM1,AGER,CDKN1B,CRH,UCP2,ADIPOQ,LPL,TH,IGF1R,GATA4,PRKCB,SLC29A1,FOXO3,SLC30A8,GCKR,PRKAA1,SREBF1,GLUL,GHRL,VSNL1,RFX6,STXBP4,OPRK1,GPER1,GPX1,HIF1A,PRKAA2,RAF1,THBS1,XBP1,FGF21,GCG,EGR1,NR1H4
GO:BP	regulation of T cell proliferation	GO:0042129	false	5.820686686623889e-22	21.235025777099324	181	1163	54	21031	PTPN22,ERBB2,CDKN2A,TGFB1,IL23R,HLA-DRB1,IL10,SFTPD,CTLA4,LEP,TYK2,MAPK8IP1,IL1B,CASP3,IL4,IL6,CCL5,AGER,IGF1,IL12B,TNFSF4,HMGB1,CTNNB1,TGFBR2,IL6ST,GPNMB,IGF2,AIF1,IL18,CR1,EPO,HLA-DPB1,IL2RA,TRAF6,CD28,HLA-G,JAK2,FOXP3,PTPRC,PRKAR1A,PRNP,IL23A,ARG1,PLA2G2A,VCAM1,IDO1,BMP4,TFRC,PRKCQ,IL2,CD274,IL21,PAWR,MAD1L1
GO:BP	regulation of tissue remodeling	GO:0034103	false	5.922221920471594e-22	21.22751532254104	76	1163	36	21031	TP53,MC4R,PPARG,HAMP,TNFAIP3,LEP,LEPR,IL6,IL12B,EGFR,TNFSF11,ITGB3,GPNMB,CALCA,IL18,SPP1,TF,CARTPT,TNFRSF11B,FSHR,CST3,RUNX1,INPP5D,HAND2,IL23A,CSF1R,GJA1,HRG,SFRP1,SRC,TFRC,P2RX7,IAPP,IL2,IL21,BGLAP
GO:BP	regulation of response to biotic stimulus	GO:0002831	false	5.946163490143187e-22	21.22576315401253	502	1163	93	21031	ESR1,NOD2,PPARG,MEFV,PTPN22,FCGR2B,CAV1,TREX1,APOE,TREM2,TNF,EP300,AKT1,IL23R,HLA-DRB1,IRGM,INS,TNIP1,IFIH1,TNFAIP3,LEP,CASP8,PTPN2,RASGRP1,IL1B,IL4,CCL5,PARP1,PHB,STAT1,IL12B,PIK3R1,HMGB1,LBP,DRD2,IFNB1,PDPK1,ADAR,IKBKB,CD40,CR1,A2M,TRAF6,HLA-G,TLR4,FOXP3,PTPN1,HLA-B,CARD9,CD36,IRAK1,IRF4,TRAF3IP2,ERAP1,KLK3,HSPD1,FCRL3,NFKBIL1,AHR,NECTIN2,SLC15A4,PYHIN1,APPL1,ERCC6,INAVA,IL18RAP,MIF,IL23A,TLR2,…
GO:BP	regulation of extrinsic apoptotic signaling pathway	GO:2001236	false	6.603140471327761e-22	21.180249463703273	155	1163	50	21031	BRCA1,AR,GATA1,CAV1,GSK3B,TNF,AKT1,TCF7L2,HMOX1,TNFAIP3,BCL2,FGFR1,IL1B,ICAM1,IL4,AGT,IGF1,NOS3,WWOX,PARK7,RB1CC1,TERT,TRAF1,TLR4,BCL2L1,PTPRC,ZC3HC1,LMNA,FGF10,HTT,TNFSF12,DBH,CSF2,GSTP1,SERPINE1,PAK2,YAP1,GPER1,GPX1,NRG1,RAF1,SFRP1,BMP4,SNAI2,SRC,THBS1,TNFSF10,MCL1,GDNF,PF4
GO:BP	lymphocyte mediated immunity	GO:0002449	false	9.662600930910106e-22	21.014905956617383	361	1163	77	21031	NOD2,FCGR2B,TREX1,HFE,TREM2,TNF,TBX21,IL23R,HLA-DRB1,IL10,C4A,LEP,CR2,C1QA,RASGRP1,IL1B,ICAM1,IL4,IL6,AGER,GATA3,IL12B,C4B,TNFSF4,HMGB1,ERCC1,IFNB1,CD40,IL18,CLU,CR1,CCR6,TRAF6,CD28,HLA-G,MSH6,NBN,FOXP3,TNFSF13,HLA-B,CARD9,LTA,TRAF3IP2,HSPD1,PTPRC,HLA-DRA,IL2RB,INPP5D,C2,AHR,NECTIN2,SLC15A4,CTSH,EXO1,IL7R,SMAD7,IL18RAP,LIG4,IL23A,ARG1,JAG1,TFRC,TP53BP1,AIRE,MASP2,NLRP3,DENND1B,P2RX7,HLA-C,IL2,KIR…
GO:BP	neuroinflammatory response	GO:0150076	false	1.0541239226436477e-21	20.977108330530754	77	1163	36	21031	APP,ATM,MAPT,TREM2,PSEN1,TNF,IL13,LDLR,ITGAM,SNCA,C1QA,PTGS2,IL1B,IL4,IL6,MMP9,AGER,IGF1,NR3C1,IFNG,EGFR,TRPV1,AIF1,IL18,CLU,IL33,LRRK2,JAK2,MMP3,ITGB2,PTPRC,TLR2,ZEB2,CX3CR1,GRN,PLCG2
GO:BP	regulation of DNA-binding transcription factor activity	GO:0051090	false	1.0675498916434256e-21	20.971611819198387	353	1163	76	21031	ESR1,NOD2,PPARG,AR,PTEN,APP,NEUROD1,CDKN2A,TNF,EP300,AKT1,IL10,INS,ENPP1,TCF7L2,WFS1,HMOX1,TNFAIP3,WNT1,STAT3,CARD14,NR0B2,PTGIS,IL1B,IL6,AGER,AGT,SIRT1,ESR2,FOXA1,ROR1,RB1,PPARGC1A,EDN1,HDAC2,TNFSF4,TNFSF11,PARK7,IKBKB,RELN,CD40,IL18,CLU,TRAF1,TRAF6,TLR4,FOXP3,CAMK2A,CARD9,CD36,IRAK1,PSMA6,PLPP3,NFKBIL1,PROX1,SMAD3,NFKBIE,ARID5B,IL18RAP,PRNP,ANXA3,TLR2,MYOCD,CYP1B1,BMP2,TFRC,TP53BP1,MTDH,KEAP1,D…
GO:BP	heart morphogenesis	GO:0003007	false	1.9028757056340114e-21	20.720589578565434	266	1163	65	21031	TP53,TREX1,CPE,PSEN1,TGFB1,FGFR2,INSR,SMAD4,APC,NOTCH2,BBS4,MKKS,GATA3,MDM2,NOTCH1,TBX3,EDN1,EDNRA,NOS3,TH,VEGFA,CTNNB1,TGFBR2,GATA4,NPY2R,NPY5R,GJA5,PITX2,TBX5,MDM4,MYH7,NPY1R,NKX2-5,PROX1,TTN,SMAD3,HAND2,ZMIZ1,DSP,RBM20,SMAD7,SYNPO2L,DNAH11,CCN1,MYH6,PKP2,PTK2,SLIT3,YAP1,JAG1,EPHB4,MTOR,GJA1,PDCD4,NRG1,HIF1A,BMP2,BMP4,SNAI2,SNAI1,ELN,TNNI3,BBS5,MKS1,BBS7
GO:BP	sex differentiation	GO:0007548	false	2.0122874725351053e-21	20.696309976490124	290	1163	68	21031	ESR1,BRCA2,HNF4A,AR,ACE,ATM,GATA1,BRIP1,HNF1B,INSR,LEP,SMAD4,BCL2,MKKS,SOD1,CASP3,SIRT1,GATA3,NOTCH1,TBX3,NOS3,FANCA,FANCG,MMP2,CYP19A1,VEGFA,CTNNB1,ERCC1,AKR1C3,GATA4,NKX3-1,SRD5A1,BAX,FOXO3,NR5A1,A2M,REN,RETN,BCL2L1,FSHR,NCOA1,TP63,TCF21,NRIP1,FGF10,PLEKHA1,ARID5B,CSMD1,PGR,SGPL1,DHCR24,SLIT3,CYP1B1,CYP17A1,GJA1,KDR,MMP14,RARA,SFRP1,SRC,WT1,TNFSF10,PTPN11,TLR5,GDF9,WNT2B,SRD5A2,KIT
GO:BP	positive regulation of miRNA transcription	GO:1902895	false	2.634099506358594e-21	20.579367823054497	56	1163	31	21031	TP53,PPARG,AR,TNF,IL10,ETS1,SMAD4,STAT3,NOTCH2,AGT,GATA3,FOXA1,NR3C1,EGFR,SREBF2,FOXO3,TERT,FOS,SREBF1,NOTCH3,SMAD3,MYC,MYOCD,HIF1A,JUN,BMP2,BMP4,WT1,PRL,EGR1,FGF2
GO:BP	positive regulation of miRNA metabolic process	GO:2000630	false	3.4005337206072515e-21	20.468452914215522	65	1163	33	21031	TP53,PPARG,AR,TNF,IL10,ETS1,SMAD4,STAT3,NOTCH2,AGT,GATA3,FOXA1,HRAS,NR3C1,EGFR,SREBF2,FOXO3,TERT,FOS,SREBF1,NOTCH3,SMAD3,MYC,MYOCD,HIF1A,JUN,BMP2,BMP4,WT1,PVT1,PRL,EGR1,FGF2
GO:BP	positive regulation of inflammatory response	GO:0050729	false	3.6540940090390495e-21	20.437220283726305	141	1163	47	21031	MEFV,APP,TREM2,TNF,LDLR,TNIP1,ETS1,SNCA,PTGS2,IL1B,IL6,AGT,IL12B,IFNG,TNFSF4,CNR1,LBP,LPL,TNFSF11,PARK7,AGTR1,IL6ST,TNFRSF1A,NPY5R,IL18,CD28,TSLP,IL33,IL1RL1,ABCC1,PLA2G7,LRRK2,TLR4,LTA,IL23A,TLR2,SERPINE1,PLA2G2A,PDCD4,IDO1,NLRP3,GRN,IL2,PLCG2,CEBPA,IL21,LGALS2
GO:BP	positive regulation of vasculature development	GO:1904018	false	3.823404822460982e-21	20.417549716406	167	1163	51	21031	BRCA1,CCL11,IL10,HMOX1,ETS1,STAT3,PTGIS,IL1B,SIRT1,FLT1,NOS3,VEGFA,TGFBR2,ITGB3,PDPK1,GATA4,PRKCB,HK2,CD40,TERT,ADM,EPHA1,GHRL,ITGB2,ERAP1,RUNX1,ANGPTL4,JCAD,CTSH,TNFSF12,CXCL8,CHRNA7,ANXA3,CXCR4,SERPINE1,CYP1B1,F3,ABL1,HIF1A,KDR,CXCL12,THBS1,VEGFC,XBP1,ADAM12,MTDH,CX3CR1,GRN,NFE2L2,FGF2,PIK3CD
GO:BP	brain development	GO:0007420	false	4.199176358993717e-21	20.376835885274083	736	1163	115	21031	BRCA2,TP53,PTEN,APP,ATM,FCGR2B,CDH1,NEUROD1,HNF1B,GSK3B,PSEN1,FGFR2,KRAS,ATG16L1,SLC6A4,IRS2,ITGAM,PCSK1,WNT1,BCL2,BBS4,MKKS,FGFR1,FANCD2,BBS1,FANCC,NPY,CASP3,NOTCH1,TBX3,CRH,DISC1,EGFR,DRD2,MAOB,TH,CTNNB1,TGFBR2,DRD1,IGF1R,GRIN2B,SRD5A1,CCKAR,RELN,BAX,FOXO3,HSD3B1,NRCAM,PITX2,SCN5A,ERBB4,ZNF365,LRRK2,MECP2,GBA,COL4A1,NOTCH3,EPHB2,PHGDH,NCOA1,PHACTR1,PROX1,FGF10,CDK6,NTRK2,GRIN2A,CTNNA2,DNAH5,SYN…
GO:BP	renal system development	GO:0072001	false	5.749823434931408e-21	20.24034549138208	328	1163	72	21031	FBN1,ACE,HNF1B,TREX1,TGFB1,FGFR2,WFS1,SIM1,WNT1,SMAD4,NOTCH2,BCL2,FGFR1,MMP9,AGT,GATA3,NOTCH1,STAT1,EDN1,EDNRA,ADIPOQ,VEGFA,AGTR1,CTNNB1,ITGB3,PRDM1,NKX3-1,CAT,BAX,EDNRB,REN,IL6R,ERBB4,LRRK2,TRAF3IP2,COL4A1,NOTCH3,PCSK9,TCF21,PECAM1,PROX1,FGF10,SMAD3,CTSH,ARID5B,SMAD7,NPHS1,SEC61A1,MYC,SGPL1,MYOCD,YAP1,JAG1,EZH2,RARA,RARB,SFRP1,BMP2,BMP4,TFAP2A,TP73,WT1,TTC8,GDNF,ANGPT1,WNT2B,CENPF,EGR1,FGF2,EPCA…
GO:BP	negative regulation of cell-cell adhesion	GO:0022408	false	5.953133555197629e-21	20.22525437418691	189	1163	54	21031	PTPN22,ERBB2,CDH1,CDKN2A,HFE,TBX21,TGFB1,AKT1,HLA-DRB1,IL10,SFTPD,CTLA4,WNT1,PTPN2,CASP3,IL4,NOTCH1,ADIPOQ,TNFSF4,HMGB1,VEGFA,GPNMB,IFNB1,CBFB,IL1RN,CR1,IL2RA,HLA-G,JAK2,FOXP3,RUNX1,SH2B3,PRKAR1A,MIA3,SMAD7,PRNP,CCL21,ARG1,PLA2G2A,PTK2,JAG1,ABL1,IDO1,NOTCH4,CXCL12,BMP2,BMP4,PPARA,IL2,CD274,EPCAM,PAWR,MAD1L1,APOA1
GO:BP	regulation of tube diameter	GO:0035296	false	6.453540602652088e-21	20.190201953223134	149	1163	48	21031	ACE,CAV1,HTR2A,APOE,TNF,SLC6A4,INS,LEP,MKKS,SOD1,PTGS2,CRP,AGT,EDN1,EDNRA,NOS3,EGFR,MMP2,AGTR1,NPPA,DRD1,KNG1,TACR1,CALCA,HTR7,SOD2,EDNRB,ADM,ADRB2,GJA5,MTNR1B,NOS1,BDKRB2,ADRB3,PER2,GUCY1A1,KCNMA1,ATP2B1,ITGA1,BBS2,DBH,HTR1B,ABL1,GPER1,GPX1,HTR1A,OXTR,FAAH
GO:BP	blood vessel diameter maintenance	GO:0097746	false	6.453540602652088e-21	20.190201953223134	149	1163	48	21031	ACE,CAV1,HTR2A,APOE,TNF,SLC6A4,INS,LEP,MKKS,SOD1,PTGS2,CRP,AGT,EDN1,EDNRA,NOS3,EGFR,MMP2,AGTR1,NPPA,DRD1,KNG1,TACR1,CALCA,HTR7,SOD2,EDNRB,ADM,ADRB2,GJA5,MTNR1B,NOS1,BDKRB2,ADRB3,PER2,GUCY1A1,KCNMA1,ATP2B1,ITGA1,BBS2,DBH,HTR1B,ABL1,GPER1,GPX1,HTR1A,OXTR,FAAH
GO:BP	regulation of anatomical structure size	GO:0090066	false	7.378674319616067e-21	20.13202165814875	519	1163	93	21031	PIK3CA,PTEN,ACE,CAV1,CDH1,HNF1B,HTR2A,GSK3B,APOE,MAPT,TNF,CCL11,SLC6A4,INS,LEP,BBS4,MKKS,SOD1,PTGS2,BDNF,CRP,AGT,FN1,DISC1,EDN1,EDNRA,NOS3,EGFR,NGF,MMP2,ATP13A2,VEGFA,AGTR1,RB1CC1,NPPA,DRD1,KNG1,TACR1,CALCA,HTR7,SOD2,NRCAM,EDNRB,DCC,ADM,BIN1,PICALM,ADRB2,GJA5,LRRK2,MTNR1B,RNF6,NOS1,BDKRB2,SPP1,ADRB3,FSHR,PER2,RAC1,GUCY1A1,KCNMA1,ATP2B1,IL7R,ITGA1,BBS2,WDR36,VAV3,NPHS1,ANO6,LMOD1,DBH,HTR1B,GSN,CCL…
GO:BP	response to glucose	GO:0009749	false	7.43233057571581e-21	20.128874982004675	204	1163	56	21031	PIK3CA,HNF4A,ACE,GCK,KCNJ11,HNF1A,LRP5,NEUROD1,HNF1B,TREM2,TGFB1,HLA-DRB1,ADCY5,PDX1,SLC2A2,ABCC8,TCF7L2,IRS2,PCSK1,SMAD4,NR0B2,CASP3,ICAM1,AGER,CDKN1B,CRH,UCP2,ADIPOQ,LPL,TH,IGF1R,GATA4,PRKCB,SLC29A1,FOXO3,SLC30A8,GCKR,PRKAA1,SREBF1,GLUL,GHRL,VSNL1,RFX6,STXBP4,OPRK1,GPER1,GPX1,HIF1A,PRKAA2,RAF1,THBS1,XBP1,FGF21,GCG,EGR1,NR1H4
GO:BP	forebrain development	GO:0030900	false	7.977833385225193e-21	20.09811503804785	417	1163	82	21031	PTEN,APP,CDH1,NEUROD1,GSK3B,PSEN1,FGFR2,KRAS,ATG16L1,ITGAM,PCSK1,WNT1,BBS4,MKKS,FGFR1,BBS1,NPY,CASP3,NOTCH1,TBX3,CRH,DISC1,EGFR,DRD2,TH,CTNNB1,DRD1,IGF1R,SRD5A1,CCKAR,RELN,BAX,HSD3B1,PITX2,SCN5A,ERBB4,LRRK2,MECP2,NOTCH3,EPHB2,NCOA1,PHACTR1,PROX1,FGF10,CDK6,NTRK2,DNAH5,SYNE2,ZMIZ1,BBS2,SLC6A3,ANXA3,CXCR4,SUN1,LHX3,HERC1,CSF1R,E2F1,EZH2,GLI1,SETD2,H2AX,HIF1A,RARA,RARB,CXCL12,BMP2,SLC2A1,BMP4,SRC,ZE…
GO:BP	negative regulation of inflammatory response	GO:0050728	false	8.727503644143404e-21	20.059109961175366	163	1163	50	21031	NOD2,PPARG,MEFV,FCGR2B,APOE,TREM2,HAMP,IL13,LDLR,HLA-DRB1,IRGM,IL10,INS,TNFAIP3,STAT3,PTPN2,PTGIS,SOD1,IL4,GATA3,IGF1,RB1,IL12B,ADIPOQ,CYP19A1,TNFRSF1A,NPY5R,IL2RA,ALOX5,IL33,FOXP3,GHRL,GBA,PTPRC,AHR,SMAD3,GSTP1,GPER1,GPX1,SRC,GRN,PPARA,IL2,IL10RA,PPARD,VPS35,IL17A,PROC,NR1H4,APOA1
GO:BP	regulation of tube size	GO:0035150	false	8.995439583863297e-21	20.04597760895195	150	1163	48	21031	ACE,CAV1,HTR2A,APOE,TNF,SLC6A4,INS,LEP,MKKS,SOD1,PTGS2,CRP,AGT,EDN1,EDNRA,NOS3,EGFR,MMP2,AGTR1,NPPA,DRD1,KNG1,TACR1,CALCA,HTR7,SOD2,EDNRB,ADM,ADRB2,GJA5,MTNR1B,NOS1,BDKRB2,ADRB3,PER2,GUCY1A1,KCNMA1,ATP2B1,ITGA1,BBS2,DBH,HTR1B,ABL1,GPER1,GPX1,HTR1A,OXTR,FAAH
GO:BP	circadian rhythm	GO:0007623	false	9.693334340269844e-21	20.013526807418465	205	1163	56	21031	TP53,HNF4A,PAX4,PPARG,PTEN,GSK3B,TNF,EP300,SLC6A4,AGRP,LEP,NR0B2,NOS2,SIRT1,PARP1,FBXW7,CRH,PPARGC1A,ADIPOQ,EGFR,HDAC2,DRD2,TH,NCOR1,HTR7,ZFHX3,MTNR1B,PRKAA1,SREBF1,GHRL,CARTPT,PROX1,NRIP1,PER2,AHR,NTRK2,PER3,RAI1,NR2F6,DRD3,DRD4,CSF2,ZPBP2,CLDN4,EZH2,MTOR,PRKAA2,TOP2A,TYMS,CREB1,TPH1,PPARA,KMT2A,F7,NAMPT,EGR1
GO:BP	branching morphogenesis of an epithelial tube	GO:0048754	false	1.0563554553049452e-20	19.97618992053132	157	1163	49	21031	ESR1,AR,LRP5,HNF1B,TNF,CCL11,TGFB1,FGFR2,KRAS,VDR,WNT1,SMAD4,BCL2,AGT,FOXA1,NOTCH1,TBX3,EDN1,EDNRA,VEGFA,CTNNB1,TGFBR2,NKX3-1,COL4A1,TCF21,FGF10,CTSH,CSMD1,EGF,MET,MYC,PGR,TNC,YAP1,CSF1,ABL1,AREG,KDR,MMP14,NOTCH4,PAK1,BMP2,BMP4,SRC,WT1,MKS1,GDNF,WNT2B,FGF2
GO:BP	regulation of B cell activation	GO:0050864	false	1.228134764113568e-20	19.910753975133254	132	1163	45	21031	NOD2,ATM,FCGR2B,CDKN2A,TBX21,IL5,IL13,IL10,IRS2,CTLA4,BANK1,TNFAIP3,BCL2,CASP3,IL4,IL6,TNFSF4,CD40,CR1,CD28,TLR4,FOXP3,TNFSF13,BST1,EPHB2,PTPRC,FCRL3,IKZF3,INPP5D,TNFRSF13B,AHR,SLC15A4,NFATC2,VAV3,MIF,CDKN1A,MMP14,SFRP1,TFRC,TP53BP1,XBP1,IL2,IL21,MLH1,PAWR
GO:BP	positive regulation of adaptive immune response	GO:0002821	false	1.2729066669726687e-20	19.89520343884811	126	1163	44	21031	NOD2,HFE,TREM2,TNF,TBX21,IL23R,HLA-DRB1,TYK2,IL1B,IL4,IL6,SIRT1,GATA3,IL12B,TNFSF4,IL6ST,PLA2G4A,CD40,IL18,TRAF6,CD28,HLA-G,JAK2,FOXP3,TNFSF13,HLA-B,CARD9,LTA,HSPD1,PTPRC,HLA-DRA,NECTIN2,IL23A,SLC11A1,TFRC,TP53BP1,NLRP3,DENND1B,P2RX7,PRKCQ,HLA-C,IL2,CD274,MLH1
GO:BP	protein transport	GO:0015031	false	1.3301490870050857e-20	19.876099679307394	1424	1163	174	21031	BARD1,TP53,HNF4A,MC4R,PPARG,PTPN22,GCK,IRS1,KCNJ11,HNF1A,LRP5,CAV1,CDH1,NEUROD1,HNF1B,CDKN2A,GSK3B,APOE,TREM2,PSEN1,TNF,IL13,TGFB1,EP300,AKT1,HLA-DRB1,IRGM,ATG16L1,INS,ADCY5,CAPN10,PDX1,SLC2A2,ABCC8,TCF7L2,IRS2,BLK,LEP,PCSK1,COL1A1,STAT3,NR0B2,PXK,BBS4,BBS1,PTGS2,OPRM1,IL1B,IL6,NOS2,CCL5,IGF1,MDM2,NOTCH1,IL12B,CRH,IFNG,EDNRA,UCP2,ADIPOQ,EGFR,PIK3R1,CNR1,SIRT3,PARK7,DRD2,ATP13A2,PRKN,MSR1,DRD1,CPT…
GO:BP	positive regulation of angiogenesis	GO:0045766	false	1.6184586218473168e-20	19.790898399463817	165	1163	50	21031	BRCA1,CCL11,IL10,HMOX1,ETS1,STAT3,PTGIS,IL1B,SIRT1,FLT1,NOS3,VEGFA,TGFBR2,ITGB3,PDPK1,GATA4,PRKCB,HK2,CD40,TERT,ADM,EPHA1,GHRL,ITGB2,ERAP1,RUNX1,ANGPTL4,JCAD,CTSH,TNFSF12,CXCL8,CHRNA7,ANXA3,CXCR4,SERPINE1,CYP1B1,F3,ABL1,HIF1A,KDR,THBS1,VEGFC,XBP1,ADAM12,MTDH,CX3CR1,GRN,NFE2L2,FGF2,PIK3CD
GO:BP	cell junction organization	GO:0034330	false	1.7642426531547295e-20	19.753441682424935	759	1163	116	21031	PTEN,ACE,APP,FCGR2B,ERBB2,CAV1,CDH1,GABRA2,ADAM10,APOE,MAPT,TREM2,PSEN1,TNF,AKT1,IL10,INS,INSR,ABCC8,ITGAM,SNCA,APC,BCL2,C1QA,IL1B,BDNF,AGT,FN1,DISC1,S100A10,PIK3R1,DRD2,VEGFA,CTNNB1,ITGB3,DRD1,IGF1R,GRIN2B,IKBKB,GABRG2,ICAM5,RELN,SNAP25,NRCAM,LZTS1,CD2AP,GJA5,TBX5,ERBB4,ZNF365,LRRK2,MECP2,GHRL,COL4A1,EPHB2,PECAM1,COL4A5,CTBP2,CDHR3,RAC1,NEURL1,NTRK2,SMAD3,GABRB3,APPL1,GJB2,CTNNA2,INAVA,DSP,SMAD7…
GO:BP	female sex differentiation	GO:0046660	false	1.860701758638448e-20	19.7303232318974	121	1163	43	21031	ESR1,BRCA2,ATM,INSR,LEP,SMAD4,BCL2,SOD1,CASP3,SIRT1,NOTCH1,TBX3,NOS3,FANCA,FANCG,MMP2,CYP19A1,VEGFA,SRD5A1,BAX,FOXO3,NR5A1,A2M,RETN,BCL2L1,FSHR,TP63,NRIP1,FGF10,PLEKHA1,ARID5B,CSMD1,PGR,SGPL1,SLIT3,KDR,MMP14,SFRP1,SRC,WT1,GDF9,SRD5A2,KIT
GO:BP	regulation of leukocyte migration	GO:0002685	false	1.996106468439361e-20	19.699816298007292	230	1163	59	21031	NOD2,APP,PTPN22,ADAM10,TREM2,TNF,TGFB1,AKT1,HMOX1,CCL20,ICAM1,IL4,IL6,CCL2,CCL5,AGER,EDN1,PIK3R1,HMGB1,LBP,CYP19A1,VEGFA,ITGB3,ITGA2B,TACR1,AIF1,CCR6,IL6R,IL33,PLA2G7,MST1,BDKRB1,BST1,RAC1,MIA3,ANO6,CXCL8,MIF,IL23A,CCL21,SERPINE1,PTK2,CSF1,CSF1R,ABL1,MMP14,CXCL12,THBS1,VEGFC,AIRE,CX3CR1,F7,P2RY12,DNM1L,MYD88,S100A7,LRCH1,MAPK3,CALR
GO:BP	positive regulation of protein transport	GO:0051222	false	2.000615539521968e-20	19.698836362191578	253	1163	62	21031	PPARG,PTPN22,GCK,HNF1A,CDH1,GSK3B,TREM2,PSEN1,TNF,IL13,EP300,HLA-DRB1,INS,CAPN10,PDX1,SLC2A2,ABCC8,TCF7L2,IRS2,BLK,LEP,PCSK1,NR0B2,PTGS2,IL1B,IGF1,MDM2,CRH,IFNG,EGFR,PIK3R1,SIRT3,ATP13A2,PRKCB,F2,SNAP25,CD2AP,SORL1,JAK2,TLR4,SLC30A8,GHRL,VSNL1,PRKAR1A,RFX6,KIF3A,TTN,SMAD3,ACHE,CD33,TLR2,GPER1,HIF1A,HSP90AA1,SRC,VEGFC,XBP1,P2RX7,GCG,DNM1L,VPS35,NR1H4
GO:BP	negative regulation of cell activation	GO:0050866	false	2.1271622511842187e-20	19.672199382637686	208	1163	56	21031	PTPN22,ATM,FCGR2B,ERBB2,CDKN2A,HFE,APOE,TREM2,TBX21,TGFB1,LDLR,HLA-DRB1,IL10,SFTPD,CTLA4,BANK1,TNFAIP3,PTPN2,CASP3,IL4,FN1,NOS3,TNFSF4,HMGB1,CNR1,GPNMB,IFNB1,CNR2,CBFB,F2,CR1,IL2RA,HLA-G,FOXP3,RUNX1,PTPRC,SH2B3,PRKAR1A,INPP5D,TNFRSF13B,SMAD7,PRNP,CD33,ARG1,PLA2G2A,GPER1,IDO1,SFRP1,BMP4,GRN,GAL,IL2,CD274,THBD,PAWR,MAD1L1
GO:BP	regulation of endothelial cell migration	GO:0010594	false	2.97007160874862e-20	19.527233079669497	167	1163	50	21031	PPARG,APOE,TNF,AKT1,HMOX1,ETS1,FGFR1,PTGS2,AGT,SIRT1,GATA3,NOTCH1,FBXW7,EDN1,NOS3,HMGB1,VEGFA,FGF4,ITGB3,PDPK1,ATP5F1A,CD40,MECP2,GLUL,HDAC9,PLPP3,JCAD,PROX1,RAC1,EGF,MET,ANXA3,PTK2,ABL1,HIF1A,HRG,KDR,PIK3CB,STAT5A,THBS1,VEGFC,BCAR1,GRN,NFE2L2,ANGPT1,DAB2IP,FGF2,PIK3CD,CALR,GPI
GO:BP	cell chemotaxis	GO:0060326	false	3.159203296752197e-20	19.500422426068	320	1163	70	21031	NOD2,ADAM10,CCL11,IL10,SFTPD,CCL20,FGFR1,IL1B,IL4,IL6,CCL2,CCL5,FLT1,NOTCH1,EDN1,HMGB1,MMP2,LBP,TNFSF11,CYP19A1,VEGFA,AGTR1,FGF4,CXCL1,CNR2,AIF1,CALCA,EDNRB,CCR6,IL6R,ALOX5,ABCC1,PLA2G7,MST1,BST1,ITGB2,CCL17,RAC1,ITGA1,VAV3,ANO6,CXCL8,MET,MIF,IL23A,CCL21,CXCR4,SERPINE1,VCAM1,PTK2,CSF1,CSF1R,HRG,KDR,CXCL12,THBS1,VEGFC,BCAR1,CX3CR1,PRKCQ,CSF3R,F7,DNM1L,S100A7,PF4,FGF2,PIK3CD,MAPK3,CALR,KIT
GO:BP	lipid transport	GO:0006869	false	3.3647488444908246e-20	19.473047347345652	435	1163	83	21031	PPARG,AKT2,ACE,HNF1A,POMC,CAV1,APOE,TREM2,LDLR,AKT1,IRS2,LEP,UCP3,NR0B2,LIPC,PTGS2,IL1B,NOS2,AGT,SIRT1,CRH,EDN1,ADIPOQ,LBP,TNFSF11,DRD2,PRKN,CYP19A1,AGTR1,ITGB3,MSR1,CPT1A,STAR,PLA2G4A,NKX3-1,SREBF2,ACSL1,ABCA7,CLU,APOC1,REN,ABCC1,APOB,LPA,KCNQ1,RETN,BDKRB2,PRKAA1,CD36,SPP1,GHRL,APOA5,PCSK9,NPC1,PON1,LIPA,ABCG8,ABCG5,VPS13B,ANO6,EGF,CRHR1,DRD3,DRD4,MIF,ABCB1,CETP,ABCA1,APOA4,PLA2G2A,SLC27A6,SLC2A…
GO:BP	positive regulation of transmembrane transport	GO:0034764	false	3.560492548181402e-20	19.44848991883593	210	1163	56	21031	AKT2,IRS1,CAV1,TREM2,PSEN1,IL13,KCNH2,AKT1,INS,CAPN10,INSR,IRS2,SNCA,BRAF,RNASEL,CCL2,IGF1,IFNG,EDN1,EDNRA,ADIPOQ,PIK3R1,PTH,NPPA,DRD1,PDPK1,F2,RELN,BAX,ACSL1,TERT,ADRB2,KCNQ1,NOS1,BDKRB1,EPHB2,KCNJ2,APPL1,HTT,ANO6,DRD4,OPRK1,ABCB1,NPSR1,AKAP6,SORBS1,ABL1,GPER1,P2RX7,GAL,FGF21,SLC1A2,NFE2L2,PTPN11,GH1,TRPC6
GO:BP	homeostasis of number of cells	GO:0048872	false	3.830784698589889e-20	19.416712255963127	321	1163	70	21031	NOD2,GATA1,HAMP,TGFB1,AKT1,KRAS,HMOX1,ETS1,TNFAIP3,STAT3,PTPN2,BCL2,SOD1,FANCC,CASP3,IL6,GATA3,NOTCH1,RB1,STAT1,BAP1,NOS3,HMGB1,PTH,VEGFA,ADAR,BAX,FOXO3,EPO,IL2RA,JAK2,FOXP3,KCNQ1,CARD9,GBA,TRAF3IP2,SH2B3,INPP5D,TNFRSF13B,LIPA,CDK6,MAEA,SLC15A4,SLC40A1,IL7R,PACS1,NCSTN,MIF,PLA2G2A,CSF1,EZH2,ABL1,HIF1A,PIK3CB,BMP4,NKX2-3,CX3CR1,P2RX7,IL2,XIAP,KMT2A,PTPN11,LGALS2,HSPA9,ADD1,ERCC2,PIK3CD,GPI,KIT,L3M…
GO:BP	regulation of protein serine/threonine kinase activity	GO:0071900	false	4.0330243270881125e-20	19.39436915833251	264	1163	63	21031	PPARG,PTEN,PTPN22,LRP5,ERBB2,CDKN2A,APOE,TNF,AKT1,IRGM,INSR,CCND1,SNCA,APC,FGFR1,MAPK8IP1,RASGRP1,BLM,IL1B,AGT,SIRT1,CDKN1B,FLT1,HRAS,RB1,IFNG,EDN1,ADIPOQ,EGFR,TNFSF11,VEGFA,NPPA,CD40,TRAF6,ADRB2,LRRK2,TLR4,PTPN1,GBA,CDKN2B,PROX1,PRKAR1A,CCNY,HTT,CCND2,EGF,DRD4,GSTP1,CDKN1A,MYOCD,EZH2,ABL1,PDCD4,PAK1,MAP2K7,BMP2,SRC,THBS1,HHEX,CEBPA,GH1,DAB2IP,FGF2
GO:BP	lymphocyte activation involved in immune response	GO:0002285	false	4.5944973561911215e-20	19.33776199404349	211	1163	56	21031	TP53,FCGR2B,PSEN1,TBX21,IL23R,HLA-DRB1,IL10,STAT4,STAT3,NOTCH2,ICAM1,IL4,IL6,GATA3,IL12B,IFNG,TNFSF4,HMGB1,ERCC1,IL6ST,IFNB1,CD40,IL18,CR1,CCR6,IL6R,CD28,MSH6,NBN,TLR4,FOXP3,TNFSF13,IRF4,HSPD1,PTPRC,HLA-DRA,CD244,SLC15A4,EXO1,SMAD7,LIG4,IL23A,SLC11A1,MTOR,ABL1,RARA,TFRC,TP53BP1,XBP1,NKX2-3,NLRP3,IL2,PLCG2,KMT2A,IL21,MLH1
GO:BP	immune response-activating signaling pathway	GO:0002757	false	4.659555313058827e-20	19.331655528438738	465	1163	86	21031	ESR1,PIK3CA,NOD2,MEFV,PTPN22,FCGR2B,CAV1,TREX1,TREM2,PSEN1,TNF,EP300,AKT1,HLA-DRB1,IRGM,TNIP1,CTLA4,ITGAM,BANK1,BLK,IFIH1,TNFAIP3,BRAF,CR2,PTPN2,BCL2,STK11,PARP1,GATA3,HRAS,PHB,PIK3R1,HMGB1,LBP,PDPK1,PRKCB,IKBKB,BAX,CD40,CR1,HLA-DPB1,TRAF6,CD28,TLR4,FOXP3,CD36,IRAK1,IRF4,HSPD1,PTPRC,FCRL3,NFKBIL1,PDE4D,INPP5D,LIPA,NECTIN2,SLC15A4,APPL1,PLEKHA1,INAVA,NFATC2,VAV3,PRNP,TLR2,CD14,CYBA,PAK2,PTK2,ABL1,…
GO:BP	multi-organism reproductive process	GO:0044703	false	4.993226325113658e-20	19.301618748481175	204	1163	55	21031	ESR1,AR,ACE,TGFB1,AKT1,SLC6A4,ABCC8,AGRP,LEP,VDR,BCL2,SOD1,PTGS2,IL1B,MMP9,PARP1,PTHLH,CRH,EDN1,UCP2,MMP2,CNR1,VEGFA,ITGB3,NPPA,TACR1,PRDM1,CALCA,ADM,FOS,EPO,MST1,SPP1,HSD11B2,GHRL,GNAS,GJB2,ADCY7,CSMD1,PGR,CRHR1,CLDN4,CYP1A1,GJA1,IGFBP5,IGFBP7,IDO1,RARA,SLC2A1,OXTR,TAC1,PRL,THBD,PPARD,CALR
GO:BP	macrophage activation	GO:0042116	false	5.045098004290744e-20	19.297130392894015	106	1163	40	21031	APP,ATM,FCGR2B,TREX1,MAPT,TREM2,HAMP,TNF,IL13,LDLR,IRGM,IL10,ITGAM,SNCA,C1QA,IL4,IL6,AGER,IFNG,TRPV1,LBP,PLA2G4A,AIF1,CLU,IL33,IL1RL1,LRRK2,JAK2,TLR4,ITGB2,HSPD1,PTPRC,MIF,SLC11A1,TLR2,THBS1,CX3CR1,GRN,PLCG2,CEBPA
GO:BP	regulation of endothelial cell proliferation	GO:0001936	false	5.055818433179745e-20	19.296208531023936	136	1163	45	21031	PPARG,CAV1,APOE,TNF,CCL11,AKT1,IL10,HMOX1,LEP,STAT3,FGFR1,CCL2,SIRT1,FLT1,STAT1,IL12B,HMGB1,VEGFA,AGTR1,ITGB3,IGF2,PDPK1,ATP5F1A,ALOX5,FUT2,NRAS,GHRL,JCAD,PROX1,FGF10,TNFSF12,EGF,DBH,F3,HIF1A,KDR,CXCL12,BMP4,STAT5A,THBS1,VEGFC,PRL,FGF2,PIK3CD,VIP
GO:BP	gonad development	GO:0008406	false	5.1985797105986654e-20	19.284115292538736	234	1163	59	21031	ESR1,BRCA2,AR,ACE,ATM,GATA1,BRIP1,INSR,LEP,SMAD4,BCL2,MKKS,SOD1,CASP3,SIRT1,GATA3,NOTCH1,NOS3,FANCA,FANCG,MMP2,CYP19A1,VEGFA,ERCC1,AKR1C3,GATA4,NKX3-1,SRD5A1,BAX,FOXO3,NR5A1,A2M,REN,RETN,BCL2L1,FSHR,NCOA1,TCF21,NRIP1,PLEKHA1,ARID5B,CSMD1,PGR,SGPL1,SLIT3,CYP1B1,GJA1,KDR,MMP14,RARA,SFRP1,SRC,WT1,TNFSF10,TLR5,GDF9,WNT2B,SRD5A2,KIT
GO:BP	response to alkaloid	GO:0043279	false	5.375379860276996e-20	19.269590840176438	95	1163	38	21031	PPARG,HTR2A,PDX1,BLM,OPRM1,CASP3,NQO1,MDM2,RAD51,CRH,TRPV1,HDAC2,CNR1,DRD2,TH,DRD1,IGF1R,CPT1A,TACR3,COMT,PRKAA1,MECP2,BCL2L1,CASQ2,DRD3,DRD4,HTR1B,OPRK1,SLC6A3,BCHE,CHEK1,DNMT3A,PDCD4,SETD2,HSP90AA1,TGM2,OXTR,SLC1A2
GO:BP	regulation of endothelial cell apoptotic process	GO:2000351	false	6.376617751016185e-20	19.195409616194492	52	1163	29	21031	TNF,IL13,IL10,TNFAIP3,BRAF,ICAM1,IL4,CCL2,GATA3,ITGB3,AKR1C3,PDPK1,FOXO3,CD40,TERT,HLA-G,ANGPTL4,ANO6,SERPINE1,ABL1,PDCD4,GPER1,KDR,THBS1,XBP1,FGF21,FASLG,NFE2L2,ANGPT1
GO:BP	response to amyloid-beta	GO:1904645	false	6.575234562929387e-20	19.18208874967184	48	1163	28	21031	APP,FCGR2B,GSK3B,TREM2,PSEN1,TNF,BACE1,ICAM1,MMP9,AGER,PARP1,IGF1,HDAC2,MMP2,IGF1R,FOXO3,ADRB2,ABCC1,TLR4,MMP3,CD36,CALCR,EPHB2,CHRNA7,PRNP,VCAM1,GJA1,ATP1A3
GO:BP	adaptive immune response	GO:0002250	false	6.784057994246839e-20	19.16851044812255	739	1163	113	21031	NOD2,FCGR2B,TREX1,PDCD1,HFE,TREM2,TNF,TBX21,TGFB1,IL23R,HLA-DRB1,IL10,CTLA4,STAT4,TNFAIP3,C4A,STAT3,CR2,C1QA,TYK2,IL1B,ICAM1,IL4,IL6,AGER,SIRT1,GATA3,HRAS,NOTCH1,PHB,IL12B,IFNG,C4B,TNFSF4,HMGB1,ERCC1,IL6ST,IFNB1,PLA2G4A,PRDM1,PRKCB,CD40,IL18,CLU,CR1,CCR6,HLA-DPB1,IL6R,TRAF6,CD28,HLA-DQB1,HLA-G,IL33,IL1RL1,MSH6,NBN,JAK2,TLR4,HLA-DQA1,FOXP3,TNFSF13,HLA-B,CARD9,IRF4,LTA,TRAF3IP2,ERAP1,EPHB2,HSPD1,PT…
GO:BP	regulation of endocytosis	GO:0030100	false	7.542660845126397e-20	19.122475419846243	283	1163	65	21031	NOD2,PPARG,FCGR2B,CAV1,HFE,APOE,TREM2,TGFB1,INSR,SFTPD,C4A,SNCA,SOD1,IL4,CCL2,IFNG,ADIPOQ,C4B,HMGB1,DRD2,PRKN,VEGFA,ITGB3,ABCA7,CLU,BIN1,APOC1,PICALM,LRRK2,PTPN1,CD36,TF,APOA5,PCSK9,PTPRC,IL2RB,RAC1,C2,KIF3A,APPL1,DGKD,TSC2,ANO6,EGF,DRD4,CCL21,SLC11A1,TLR2,CD14,CYBA,ALOX15,SERPINE1,EPHA3,HIP1R,ABL1,NRG1,PIK3CB,SRC,TGM2,MBL2,PLCG2,ANGPT1,CALR,APOA1,APOC3
GO:BP	negative regulation of cellular component organization	GO:0051129	false	7.759315748564235e-20	19.110176575098144	719	1163	111	21031	PIK3CA,BRCA1,TP53,PPARG,MEFV,AR,PTEN,ACE,ATM,FCGR2B,CAV1,CDH1,GSK3B,APOE,MAPT,TREM2,PSEN1,TNF,TGFB1,LDLR,EP300,AKT1,IRGM,SMAD4,SNCA,APC,BBS4,MKKS,IL1B,PARP1,IGF1,MDM2,NOTCH1,ADIPOQ,PIK3R1,HDAC2,CRBN,HMGB1,PARK7,PRKN,PINK1,VEGFA,ERCC1,TNFRSF1A,ITGB3,IFNB1,GRIN2B,IKBKB,APC2,BECN1,DCC,ABCA7,CLU,APOC1,SORL1,PICALM,ZNF365,NBN,LRRK2,CLEC16A,RNF6,GFAP,SPP1,BCL2L1,GAK,GBA,CST3,EPHB2,XRCC3,PCSK9,RAD50,RAC…
GO:BP	developmental process involved in reproduction	GO:0003006	false	7.945633759157496e-20	19.099871456904946	1017	1163	138	21031	ESR1,PIK3CA,BRCA2,HNF4A,AR,ACE,HNF1A,ATM,GATA1,BRIP1,HNF1B,TGFB1,AKT1,FGFR2,INSR,LEP,VDR,SMAD4,CASP8,BCL2,BBS4,MKKS,SOD1,FANCC,STK11,PTGS2,IL1B,CASP3,SIRT1,CDKN1B,PARP1,GATA3,FOXA1,IGF1,NOTCH1,RB1,TBX3,EDN1,EDNRA,NOS3,FANCA,FANCG,MMP2,CNR1,CYP19A1,VEGFA,HOXB13,CTNNB1,ERCC1,IGF2,AKR1C3,PRDM1,GATA4,NKX3-1,SRD5A1,PMCH,BAX,FOXO3,GGT1,PLN,NR5A1,A2M,REN,CCR6,MSH6,APOB,LRRK2,MST1,RETN,MECP2,SPP1,BCL2L1,…
GO:BP	muscle cell differentiation	GO:0042692	false	8.225853698793627e-20	19.08481901891773	395	1163	78	21031	TGFB1,AKT1,FGFR2,KRAS,WNT1,SMAD4,NOTCH2,BCL2,BDNF,CASP3,IL4,SIRT1,IGF1,MDM2,NOTCH1,RB1,TBX3,EDN1,EDNRA,VEGFA,CTNNB1,IGF2,MYH11,GATA4,MYH9,SOD2,EDNRB,ATP2A2,ADM,BIN1,TBX5,NOS1,MECP2,MYH7,HDAC9,KRT8,NKX2-5,PROX1,PRKAR1A,KCNH1,LMNA,FGF10,TTN,NEBL,SYNPO2L,NFATC2,NPHS1,LMOD1,RCAN1,MYH6,RPL3L,MYO18B,MYOCD,AKAP6,DNMT1,EZH2,MTOR,PDCD4,GPER1,GPX1,NRG1,IGFBP5,MMP14,NOTCH4,YBX1,RARA,RARB,BMP2,BMP4,ZEB1,WT1,…
GO:BP	regulation of vascular associated smooth muscle cell proliferation	GO:1904705	false	8.410538751730386e-20	19.075176183820453	61	1163	31	21031	PPARG,PTEN,TNF,FGFR2,IL10,MMP9,CDKN1B,IGF1,MDM2,EDN1,ADIPOQ,MMP2,SOD2,TERT,JAK2,MFN2,GNA12,DBH,HTR1B,CDKN1A,MYOCD,DNMT1,GJA1,PDCD4,GPER1,IGFBP5,JUN,BMP4,SRC,XBP1,FGF2
GO:BP	regulation of metal ion transport	GO:0010959	false	9.317269008036878e-20	19.030711365386946	369	1163	75	21031	ACE,PTPN22,GCK,CAV1,HTR2A,HFE,TREM2,HAMP,IL13,TGFB1,KCNH2,AKT1,ABCC8,WFS1,SNCA,BCL2,PTGS2,CCL2,CCL5,CRH,IFNG,NOS3,DRD2,CTNNB1,ITGB3,NPPA,DRD1,PDPK1,CALCA,F2,BAX,PLN,BIN1,PSEN2,EPO,ADRB2,SCN5A,KCNQ1,NOS1,BDKRB1,CAMK2A,TF,PCSK9,FCRL3,PDE4D,KCNJ2,NKX2-5,ATP2B1,HTT,CASQ2,SPINK1,ANO6,EGF,CRHR1,DRD3,DRD4,OPRK1,PRNP,CD33,CXCR4,NPSR1,CYBA,KCNN2,PKP2,CAMK2D,AKAP6,ABL1,GPER1,CXCL12,HCRT,P2RX7,GAL,GCG,TRPC6…
GO:BP	negative regulation of catalytic activity	GO:0043086	false	9.713754645484023e-20	19.012612870335715	396	1163	78	21031	TP53,PPARG,PTEN,PTPN22,LRP5,CAV1,CDKN2A,GSK3B,APOE,MAPT,TNF,AKT1,INS,IRS2,SNCA,APC,MAPK8IP1,IL1B,MMP9,AGT,SIRT1,HP,CDKN1B,HRAS,NOTCH1,RB1,IFNG,ADIPOQ,PARK7,DRD2,PRKN,VEGFA,NPPA,PDPK1,ADAR,IKBKB,EDNRB,PLN,CR1,EPHA1,BIN1,APOC1,PICALM,LRRK2,PTPN1,NOS1,CAMK2A,NEIL1,GBA,CST3,EPHB2,ANGPTL4,PTPRC,PRKAR1A,SMAD7,TSC2,GSTP1,SERPINE1,CDKN1A,PAK2,MYOCD,ABL1,PDCD4,GPX1,RAF1,BMP2,SRC,THBS1,HHEX,XIAP,CEBPA,SERP…
GO:BP	modulation of chemical synaptic transmission	GO:0050804	false	9.846682734495638e-20	19.006710055060886	489	1163	88	21031	PTEN,ACE,APP,CDH1,HTR2A,GSK3B,APOE,MAPT,PSEN1,TNF,KRAS,SLC6A4,INS,SNCA,BRAF,PXK,PTGS2,BACE1,IL1B,BDNF,CCL2,AGER,HRAS,CRH,DISC1,EDN1,ADIPOQ,EGFR,NGF,CNR1,DRD2,PRKN,PINK1,DRD1,CHRNA5,GABBR1,GRIN2B,TACR1,CNR2,PRKCB,CHRNA3,RELN,S100B,SNAP25,NPY5R,GRIK2,ATP2A2,LZTS1,DCC,ADRB2,LRRK2,JAK2,RETN,GFAP,CAMK2A,MECP2,GHRL,EPHB2,GUCY1A1,NEURL1,NTRK2,GRIN2A,PTPRD,CHRM2,DRD3,HTR1B,CYP46A1,CHRNA7,NCSTN,ACHE,PRNP,…
GO:BP	regulation of carbohydrate metabolic process	GO:0006109	false	9.909112964721975e-20	19.00396522056705	178	1163	51	21031	TP53,PPP1R3A,AKT2,APP,GCK,IRS1,POMC,TREX1,HTR2A,GSK3B,PSEN1,EP300,AKT1,INS,INSR,ENPP1,TCF7L2,IRS2,LEP,LEPR,SNCA,STAT3,PTPN2,STK11,SIRT1,IGF1,NR3C1,IFNG,PPARGC1A,ADIPOQ,PTH,PRKN,IGF2,NCOR1,GCGR,ACACB,PRKAA1,CD244,EGF,SORBS1,MTOR,GPER1,HIF1A,PRKAA2,SRC,P2RX7,GCG,GNB3,PPARA,FOXO1,IGFBP3
GO:BP	response to vitamin	GO:0033273	false	1.0276221648721865e-19	18.98816653696907	91	1163	37	21031	PPARG,BRIP1,F5,TGFB1,PDX1,LEP,COL1A1,VDR,PTGS2,MDM2,MTHFR,EGFR,PTH,KL,IGF1R,GATA4,PRKCB,CAT,SOD2,BECN1,CD40,EPO,SPP1,LIPA,BCHE,TNC,CYP1A1,CYP24A1,DNMT3A,GPX1,RARA,SFRP1,SNAI2,TYMS,F7,OGG1,BGLAP
GO:BP	myeloid leukocyte migration	GO:0097529	false	1.0497694529294185e-19	18.978906068848513	237	1163	59	21031	NOD2,TREM2,CCL11,SFTPD,CCL20,IL1B,IL4,IL6,CCL2,CCL5,AGER,FLT1,EDN1,PIK3R1,HMGB1,MMP2,LBP,TNFSF11,CYP19A1,VEGFA,CXCL1,AIF1,CALCA,EDNRB,IL6R,PLA2G7,MST1,BST1,ITGB2,CCL17,PECAM1,RAC1,ITGA1,VAV3,ANO6,CXCL8,MIF,IL23A,CCL21,SERPINE1,PTK2,CSF1,CSF1R,MMP14,CXCL12,THBS1,VEGFC,CX3CR1,GP2,CSF3R,P2RY12,DNM1L,IL17A,MYD88,S100A7,PF4,PIK3CD,MAPK3,KIT
GO:BP	kidney development	GO:0001822	false	1.0854390716547294e-19	18.96439454953502	318	1163	69	21031	FBN1,ACE,HNF1B,TREX1,TGFB1,FGFR2,WFS1,SIM1,WNT1,SMAD4,NOTCH2,BCL2,FGFR1,MMP9,AGT,GATA3,NOTCH1,STAT1,EDN1,EDNRA,ADIPOQ,VEGFA,AGTR1,CTNNB1,ITGB3,PRDM1,NKX3-1,CAT,BAX,EDNRB,REN,IL6R,ERBB4,LRRK2,TRAF3IP2,NOTCH3,PCSK9,TCF21,PECAM1,PROX1,FGF10,SMAD3,CTSH,ARID5B,SMAD7,NPHS1,SEC61A1,MYC,SGPL1,YAP1,JAG1,EZH2,RARA,RARB,SFRP1,BMP2,BMP4,TFAP2A,TP73,WT1,GDNF,ANGPT1,WNT2B,CENPF,EGR1,FGF2,EPCAM,MME,CASP9
GO:BP	endothelial cell apoptotic process	GO:0072577	false	1.1044166055175162e-19	18.956867072124762	57	1163	30	21031	TNF,IL13,IL10,TNFAIP3,BRAF,ICAM1,IL4,CCL2,GATA3,ITGB3,AKR1C3,PDPK1,FOXO3,CD40,TERT,HLA-G,ANGPTL4,ANO6,SERPINE1,ABL1,PDCD4,GPER1,KDR,THBS1,XBP1,FGF21,FASLG,NFE2L2,ANGPT1,DAB2IP
GO:BP	regulation of trans-synaptic signaling	GO:0099177	false	1.138356407931155e-19	18.943721743420465	490	1163	88	21031	PTEN,ACE,APP,CDH1,HTR2A,GSK3B,APOE,MAPT,PSEN1,TNF,KRAS,SLC6A4,INS,SNCA,BRAF,PXK,PTGS2,BACE1,IL1B,BDNF,CCL2,AGER,HRAS,CRH,DISC1,EDN1,ADIPOQ,EGFR,NGF,CNR1,DRD2,PRKN,PINK1,DRD1,CHRNA5,GABBR1,GRIN2B,TACR1,CNR2,PRKCB,CHRNA3,RELN,S100B,SNAP25,NPY5R,GRIK2,ATP2A2,LZTS1,DCC,ADRB2,LRRK2,JAK2,RETN,GFAP,CAMK2A,MECP2,GHRL,EPHB2,GUCY1A1,NEURL1,NTRK2,GRIN2A,PTPRD,CHRM2,DRD3,HTR1B,CYP46A1,CHRNA7,NCSTN,ACHE,PRNP,…
GO:BP	monocarboxylic acid metabolic process	GO:0032787	false	1.1833642648816366e-19	18.92688154964329	629	1163	102	21031	BRCA1,TP53,PPARG,AKT2,APP,GCK,IRS1,HNF1A,CAV1,TREX1,ADH1B,ADH1C,HTR2A,PSEN1,EP300,AKT1,INS,INSR,IRS2,LEP,UCP3,SNCA,STAT3,LIPC,PTGIS,PTGS2,IL1B,SIRT1,IGF1,IFNG,PPARGC1A,EDN1,UCP2,ADIPOQ,CNR1,LPL,PARK7,TH,FGFR4,TNFRSF1A,AKR1C3,CPT1A,STAR,PLA2G4A,NCOR1,PTGS1,ACSL1,HK2,GGT1,HADH,ADH4,APOC1,ALOX5,HADHB,ACACB,PRKAA1,SREBF1,CD36,PNPLA3,PHGDH,APOA5,NPC1,PROX1,CYP27A1,PER2,LIPA,SGPL1,AKR1A1,CYP46A1,CYP2D6…
GO:BP	positive regulation of adaptive immune response based on somatic recombination of immune receptors built from immunoglobulin superfamily domains	GO:0002824	false	1.2367674186037383e-19	18.907711964327262	120	1163	42	21031	NOD2,HFE,TREM2,TNF,TBX21,IL23R,HLA-DRB1,TYK2,IL1B,IL4,IL6,GATA3,IL12B,TNFSF4,PLA2G4A,CD40,IL18,TRAF6,CD28,HLA-G,JAK2,FOXP3,TNFSF13,HLA-B,CARD9,LTA,HSPD1,PTPRC,HLA-DRA,NECTIN2,IL23A,SLC11A1,TFRC,TP53BP1,NLRP3,DENND1B,P2RX7,PRKCQ,HLA-C,IL2,CD274,MLH1
GO:BP	regulation of ncRNA transcription	GO:0140747	false	1.3139297783514483e-19	18.88142784458552	97	1163	38	21031	ESR1,TP53,PPARG,AR,TNF,IL10,ETS1,SMAD4,STAT3,NOTCH2,AGT,GATA3,FOXA1,NR3C1,EGFR,VEGFA,NCOR1,SREBF2,FOXO3,TERT,FOS,SREBF1,NOTCH3,SMAD3,MYC,MYOCD,MTOR,HIF1A,JUN,RARA,BMP2,BMP4,WT1,PPARA,PRL,PPARD,EGR1,FGF2
GO:BP	heart process	GO:0003015	false	1.3970479125005494e-19	18.854788699270365	246	1163	60	21031	PIK3CA,ACE,CAV1,TREX1,TNF,KCNH2,SOD1,SCN10A,AGT,MDM2,EDN1,EDNRA,NOS3,TRPV1,DRD2,TH,NPPA,GATA4,TACR3,EDNRB,ATP2A2,ADM,PLN,BIN1,GJA5,SCN5A,TBX5,GLP1R,KCNQ1,NOS1,SREBF1,MYH7,HCN4,PDE4D,KCNJ2,NKX2-5,KCNJ5,TTN,ATP2B1,DSP,KCND3,SMAD7,CASQ2,CHRM2,GSN,CXCR4,KCNN2,MYH6,PKP2,THRB,CAMK2D,YAP1,MTOR,GJA1,GPX1,HSP90AA1,SRC,ATP1A3,TNNI3,DNM1L
GO:BP	response to ionizing radiation	GO:0010212	false	1.4065605716875356e-19	18.851841560773412	139	1163	45	21031	BARD1,BRCA1,BRCA2,TP53,ATM,CHEK2,TREX1,TGFB1,BCL2,RAD54L,FANCD2,BLM,STK11,CASP3,SIRT1,PARP1,GATA3,HRAS,MDM2,RAD51,ERCC1,XRCC2,BAX,SOD2,PRKAA1,MECP2,BCL2L1,PTPRC,ERCC6,ABCG5,CCND2,LIG4,MYC,VCAM1,CDKN1A,NUCKS1,YAP1,DNMT3A,GPX1,H2AX,SFRP1,SNAI2,TP53BP1,THBD,EGR1
GO:BP	development of primary sexual characteristics	GO:0045137	false	1.6654497325321103e-19	18.778468470876362	239	1163	59	21031	ESR1,BRCA2,AR,ACE,ATM,GATA1,BRIP1,INSR,LEP,SMAD4,BCL2,MKKS,SOD1,CASP3,SIRT1,GATA3,NOTCH1,NOS3,FANCA,FANCG,MMP2,CYP19A1,VEGFA,ERCC1,AKR1C3,GATA4,NKX3-1,SRD5A1,BAX,FOXO3,NR5A1,A2M,REN,RETN,BCL2L1,FSHR,NCOA1,TCF21,NRIP1,PLEKHA1,ARID5B,CSMD1,PGR,SGPL1,SLIT3,CYP1B1,GJA1,KDR,MMP14,RARA,SFRP1,SRC,WT1,TNFSF10,TLR5,GDF9,WNT2B,SRD5A2,KIT
GO:BP	positive regulation of hormone secretion	GO:0046887	false	1.6841386008858028e-19	18.773622169889265	146	1163	46	21031	PPARG,GCK,HNF1A,HFE,HLA-DRB1,INS,CAPN10,PDX1,SLC2A2,ABCC8,TCF7L2,IRS2,BLK,LEP,SMAD4,NR0B2,FGFR1,CRH,EDN1,EGFR,SIRT3,TNFSF11,DRD2,CYP19A1,GABBR1,TACR1,NKX3-1,PRKCB,F2,SNAP25,JAK2,SLC30A8,RETN,SPP1,GHRL,VSNL1,PRKAR1A,RFX6,SPINK1,GPER1,HIF1A,CREB1,GAL,GCG,PTPN11,NR1H4
GO:BP	striated muscle tissue development	GO:0014706	false	1.7493113653126988e-19	18.75713288222975	247	1163	60	21031	KCNJ11,TREX1,TGFB1,FGFR2,SMAD4,NOTCH2,FGFR1,FGF3,IGF1,NOTCH1,TBX3,KCNK2,EDN1,EDNRA,VEGFA,MYH11,NPPA,GATA4,PLN,GJA5,SCN5A,TBX5,ERBB4,MYH7,RUNX1,HCN4,NKX2-5,PROX1,PRKAR1A,LMNA,TTN,SMAD3,DSP,NEBL,SMAD7,MYH6,PKP2,RPL3L,MYO18B,MYOCD,AKAP6,YAP1,ERBB3,MTOR,ABL1,GJA1,GLI1,NRG1,RARA,RARB,BMP2,BMP4,TP73,WT1,CREB1,PPARA,TNNI3,CENPF,FGF2,CALR
GO:BP	organic acid metabolic process	GO:0006082	false	2.579075682508156e-19	18.588535913382263	927	1163	129	21031	BRCA1,TP53,HNF4A,PPARG,AKT2,APP,GCK,IRS1,HNF1A,CAV1,TREX1,ADH1B,ADH1C,HTR2A,PSEN1,EP300,AKT1,INS,INSR,ENPP1,IRS2,LEP,UCP3,SNCA,STAT3,LIPC,PTGIS,FGFR1,PTGS2,IL1B,NOS2,SIRT1,IGF1,TPH2,MTHFR,IFNG,PPARGC1A,EDN1,NOS3,UCP2,ADIPOQ,CNR1,LPL,PARK7,DDC,TH,FGFR4,TNFRSF1A,AKR1C3,CPT1A,STAR,PLA2G4A,NCOR1,PTGS1,ACSL1,HK2,GGT1,HADH,ADH4,APOC1,MPO,SLC46A1,ALOX5,HADHB,ABCC1,NOS1,ACACB,PRKAA1,SREBF1,CD36,MECP2,GLU…
GO:BP	positive regulation of DNA-binding transcription factor activity	GO:0051091	false	2.947696091170046e-19	18.530517294466826	211	1163	55	21031	ESR1,NOD2,PPARG,AR,PTEN,APP,NEUROD1,TNF,EP300,AKT1,IL10,INS,WNT1,STAT3,CARD14,IL1B,IL6,AGER,AGT,ESR2,FOXA1,ROR1,PPARGC1A,EDN1,TNFSF11,PARK7,IKBKB,RELN,CD40,IL18,CLU,TRAF1,TRAF6,TLR4,CAMK2A,CARD9,CD36,IRAK1,PSMA6,PLPP3,SMAD3,ARID5B,IL18RAP,ANXA3,TLR2,MYOCD,BMP2,TFRC,TP53BP1,MTDH,PRKCQ,PLCG2,PRKCH,MYD88,KIT
GO:BP	vascular associated smooth muscle cell proliferation	GO:1990874	false	2.974915371775995e-19	18.52652538425256	63	1163	31	21031	PPARG,PTEN,TNF,FGFR2,IL10,MMP9,CDKN1B,IGF1,MDM2,EDN1,ADIPOQ,MMP2,SOD2,TERT,JAK2,MFN2,GNA12,DBH,HTR1B,CDKN1A,MYOCD,DNMT1,GJA1,PDCD4,GPER1,IGFBP5,JUN,BMP4,SRC,XBP1,FGF2
GO:BP	regulation of lymphocyte mediated immunity	GO:0002706	false	3.019073365468787e-19	18.520126333207074	182	1163	51	21031	NOD2,FCGR2B,HFE,TREM2,TNF,TBX21,IL23R,HLA-DRB1,IL10,LEP,CR2,RASGRP1,IL1B,IL4,IL6,AGER,GATA3,IL12B,TNFSF4,HMGB1,IFNB1,CD40,IL18,CR1,TRAF6,CD28,HLA-G,FOXP3,TNFSF13,HLA-B,LTA,HSPD1,PTPRC,HLA-DRA,AHR,NECTIN2,SLC15A4,IL7R,SMAD7,IL18RAP,IL23A,ARG1,TFRC,TP53BP1,NLRP3,DENND1B,P2RX7,HLA-C,IL2,IL21,MLH1
GO:BP	positive regulation of production of molecular mediator of immune response	GO:0002702	false	3.132926176155021e-19	18.504049838653643	135	1163	44	21031	NOD2,PTPN22,TBX21,IL5,IL13,IL10,IRF5,IL1B,IL4,IL6,SIRT1,GATA3,PHB,TNFSF4,CD40,IL18,TRAF6,CD28,HLA-G,IL33,TLR4,TNFSF13,CARD9,CD36,EPHB2,KLK3,PTPRC,CD244,INAVA,MIF,TFRC,TP53BP1,XBP1,NLRP3,DENND1B,P2RX7,IL2,PLCG2,IL21,IL17A,MYD88,MLH1,GPI,KIT
GO:BP	cell fate commitment	GO:0045165	false	3.134206209181878e-19	18.503872433341687	290	1163	65	21031	TP53,PPARG,AR,GATA1,NEUROD1,HNF1B,PSEN1,TBX21,FGFR2,IL23R,TCF7L2,WNT1,SMAD4,STAT3,APC,BRAF,NOTCH2,BCL2,FGFR1,CASP3,IL6,GATA3,FOXA1,NOTCH1,TBX3,IL12B,EDN1,EDNRA,HDAC2,CTNNB1,IL6ST,PRDM1,GATA4,APC2,IL6R,TBX5,ERBB4,FOXP3,IRF4,MIAT,NOTCH3,NKX2-5,PROX1,FGF10,MYT1L,PRRX1,SOX5,WNT8A,IL23A,WNT3,LHX3,JAG1,MTOR,KDR,NOTCH4,RARA,SFRP1,BMP2,BMP4,WT1,MCL1,WNT2B,FGF2,SOX2,ETS2
GO:BP	regulation of organelle organization	GO:0033043	false	3.2605643564634537e-19	18.486707223341472	1173	1163	150	21031	PIK3CA,BRCA1,TP53,NOD2,PPARG,ATM,LRP5,SLC2A4,TREX1,GSK3B,MAPT,TREM2,TNF,IL5,CCL11,TGFB1,EP300,AKT1,IRGM,INS,CAPN10,INSR,SH2B1,SMAD4,SNCA,APC,BRAF,BBS4,MKKS,IL1B,MMP9,CDKN1B,PARP1,HRAS,IGF1,FBXW7,RB1,S100A10,PPARGC1A,EDN1,PIK3R1,PARK7,ATP13A2,PRKN,PINK1,CTNNB1,ERCC1,ITGB3,IGF2,TACR1,SREBF2,BAX,APC2,BECN1,CLU,EPHA1,CD2AP,BIN1,CD28,ADRB2,NBN,ARID1B,LRRK2,CLEC16A,PRKAA1,SREBF1,MECP2,BCL2L1,BST1,FSHR,…
GO:BP	embryonic morphogenesis	GO:0048598	false	3.374589544395599e-19	18.471779043409114	617	1163	100	21031	TP53,HNF4A,FBN1,AR,HNF1A,LRP5,NEUROD1,HNF1B,PSEN1,TGFB1,FGFR2,IL10,PDX1,WNT1,SMAD4,NOTCH2,BBS4,MKKS,FGFR1,SOD1,CASP3,MMP9,FLT1,FN1,GATA3,NOTCH1,TBX3,MTHFR,EDN1,EDNRA,ADIPOQ,HDAC2,MMP2,TH,CTNNB1,TGFBR2,FGF4,ITGB3,IGF2,GATA4,MYH9,BAX,IL1RN,ADM,TRAF6,TBX5,COL7A1,KCNQ1,TSHR,ITGB2,EPHB2,NCOA1,TP63,TCF21,PLPP3,AFF3,NKX2-5,PROX1,PRKAR1A,FGF10,SMAD3,PRRX1,HAND2,GNA12,HOXB5,TSC2,CCN1,LRIG1,WNT3,PHLDB2,YAP…
GO:BP	positive regulation of endothelial cell migration	GO:0010595	false	3.5535565875946e-19	18.449336764368336	105	1163	39	21031	AKT1,HMOX1,ETS1,FGFR1,PTGS2,AGT,SIRT1,GATA3,EDN1,NOS3,HMGB1,VEGFA,ITGB3,PDPK1,ATP5F1A,CD40,HDAC9,PLPP3,JCAD,PROX1,RAC1,EGF,MET,ANXA3,ABL1,HIF1A,KDR,PIK3CB,STAT5A,THBS1,VEGFC,BCAR1,GRN,NFE2L2,ANGPT1,FGF2,PIK3CD,CALR,GPI
GO:BP	heart contraction	GO:0060047	false	3.9268796320785635e-19	18.405952410653505	235	1163	58	21031	PIK3CA,ACE,CAV1,TNF,KCNH2,SOD1,SCN10A,AGT,MDM2,EDN1,EDNRA,NOS3,TRPV1,DRD2,TH,NPPA,GATA4,TACR3,EDNRB,ATP2A2,ADM,PLN,BIN1,GJA5,SCN5A,TBX5,GLP1R,KCNQ1,NOS1,SREBF1,MYH7,HCN4,PDE4D,KCNJ2,NKX2-5,KCNJ5,TTN,ATP2B1,DSP,KCND3,SMAD7,CASQ2,CHRM2,GSN,CXCR4,KCNN2,MYH6,PKP2,THRB,CAMK2D,MTOR,GJA1,GPX1,HSP90AA1,SRC,ATP1A3,TNNI3,DNM1L
GO:BP	intracellular monoatomic ion homeostasis	GO:0006873	false	4.052106849108983e-19	18.392319111345664	538	1163	92	21031	APP,CAV1,HTR2A,HFE,APOE,PSEN1,HAMP,IL13,CCL11,TGFB1,WFS1,HMOX1,VDR,SMAD4,SNCA,BCL2,SOD1,CCL5,DISC1,IFNG,EDN1,EDNRA,TRPV1,CNR1,PTH,DRD2,ATP13A2,ITGB3,TRPA1,DRD1,PDPK1,CALCA,PRKCB,F2,BAX,CD40,GRIK2,ATP2A2,PLN,PICALM,SLC46A1,LRRK2,SLC30A8,KCNQ1,NOS1,BDKRB1,TF,THADA,PTPRC,PDE4D,KCNJ2,CP,GP9,SLC40A1,KCNMA1,ATP2B1,HTT,CASQ2,MYC,DRD3,DRD4,HTR1B,CHRNA7,PRNP,CCL21,SLC11A1,NPSR1,CYBA,SLC9B1,CAMK2D,AKAP6,AB…
GO:BP	oxoacid metabolic process	GO:0043436	false	4.3126371147146504e-19	18.365257083868276	921	1163	128	21031	BRCA1,TP53,HNF4A,PPARG,AKT2,APP,GCK,IRS1,HNF1A,CAV1,TREX1,ADH1B,ADH1C,HTR2A,PSEN1,EP300,AKT1,INS,INSR,ENPP1,IRS2,LEP,UCP3,SNCA,STAT3,LIPC,PTGIS,FGFR1,PTGS2,IL1B,NOS2,SIRT1,IGF1,TPH2,MTHFR,IFNG,PPARGC1A,EDN1,NOS3,UCP2,ADIPOQ,CNR1,LPL,PARK7,DDC,TH,FGFR4,TNFRSF1A,AKR1C3,CPT1A,STAR,PLA2G4A,NCOR1,PTGS1,ACSL1,HK2,GGT1,HADH,ADH4,APOC1,MPO,SLC46A1,ALOX5,HADHB,ABCC1,NOS1,ACACB,PRKAA1,SREBF1,CD36,MECP2,GLU…
GO:BP	intracellular monoatomic cation homeostasis	GO:0030003	false	4.54892282023076e-19	18.342091431609756	529	1163	91	21031	APP,CAV1,HTR2A,HFE,APOE,PSEN1,HAMP,IL13,CCL11,TGFB1,WFS1,HMOX1,VDR,SMAD4,SNCA,BCL2,SOD1,CCL5,DISC1,IFNG,EDN1,EDNRA,TRPV1,CNR1,PTH,DRD2,ATP13A2,ITGB3,TRPA1,DRD1,PDPK1,CALCA,PRKCB,F2,BAX,CD40,GRIK2,ATP2A2,PLN,PICALM,SLC46A1,LRRK2,SLC30A8,NOS1,BDKRB1,TF,THADA,PTPRC,PDE4D,KCNJ2,CP,GP9,SLC40A1,KCNMA1,ATP2B1,HTT,CASQ2,MYC,DRD3,DRD4,HTR1B,CHRNA7,PRNP,CCL21,SLC11A1,NPSR1,CYBA,SLC9B1,CAMK2D,AKAP6,ABCB6,AB…
GO:BP	cellular response to tumor necrosis factor	GO:0071356	false	4.623656146866829e-19	18.335014471099427	228	1163	57	21031	BRCA1,TP53,KCNJ11,SLC2A4,TNF,CCL11,AKT1,TNFAIP3,COL1A1,CARD14,CASP8,PTPN2,CCL20,CCL2,CCL5,SIRT1,GATA3,STAT1,EDN1,ADIPOQ,TRPV1,TNFSF11,PRKN,TNFRSF1A,NKX3-1,CALCA,IKBKB,FOXO3,CD40,FOS,TRAF1,TRAF6,LRRK2,JAK2,GBA,CCL17,TRAF3IP2,KRT8,CXCL8,CCL21,GSTP1,VCAM1,ASAH1,CYP1B1,GPER1,SFRP1,THBS1,CLDN1,CX3CR1,NFE2L2,XIAP,CEBPA,DAB2IP,MAPK3,NR1H4,ADAMTS7,APOA1
GO:BP	multi-multicellular organism process	GO:0044706	false	4.821402441730991e-19	18.316826616509424	213	1163	55	21031	ESR1,AR,ACE,TGFB1,AKT1,SLC6A4,ABCC8,AGRP,LEP,VDR,BCL2,SOD1,PTGS2,IL1B,MMP9,PARP1,PTHLH,CRH,EDN1,UCP2,MMP2,CNR1,VEGFA,ITGB3,NPPA,TACR1,PRDM1,CALCA,ADM,FOS,EPO,MST1,SPP1,HSD11B2,GHRL,GNAS,GJB2,ADCY7,CSMD1,PGR,CRHR1,CLDN4,CYP1A1,GJA1,IGFBP5,IGFBP7,IDO1,RARA,SLC2A1,OXTR,TAC1,PRL,THBD,PPARD,CALR
GO:BP	miRNA metabolic process	GO:0010586	false	5.328374866690975e-19	18.273405228881227	106	1163	39	21031	ESR1,TP53,PPARG,AR,TNF,IL10,ETS1,SMAD4,STAT3,NOTCH2,AGT,GATA3,FOXA1,HRAS,NR3C1,EGFR,VEGFA,NCOR1,SREBF2,FOXO3,TERT,FOS,SREBF1,NOTCH3,SMAD3,MYC,MYOCD,HIF1A,JUN,RARA,BMP2,BMP4,WT1,PPARA,PVT1,PRL,PPARD,EGR1,FGF2
GO:BP	glial cell activation	GO:0061900	false	5.478804103876992e-19	18.261314227604384	55	1163	29	21031	APP,ATM,MAPT,TREM2,PSEN1,TNF,IL13,LDLR,ITGAM,SNCA,C1QA,IL1B,IL4,IL6,AGER,IFNG,EGFR,TRPV1,AIF1,CLU,IL33,LRRK2,JAK2,ITGB2,PTPRC,TLR2,ZEB2,CX3CR1,GRN
GO:BP	cellular response to inorganic substance	GO:0071241	false	5.835394056082177e-19	18.233929811323218	229	1163	57	21031	CDH1,TREX1,HFE,AKT1,HMOX1,SNCA,BRAF,BLM,PTGS2,BACE1,MMP9,CDKN1B,PARP1,NQO1,RAD51,EDN1,UCP2,EGFR,ATP13A2,PRKN,TH,AKR1C3,ATP5F1A,BECN1,FOS,SCN5A,LRRK2,MMP3,PRKAA1,MECP2,TF,KCNH1,ADCY7,NFATC2,LIG4,NCSTN,PRNP,SLC11A1,ALOX15,CAMK2D,ABCB6,CYP1A1,JUN,MTR,PRKAA2,TFAP2A,CLDN1,CREB1,NFE2L2,PLCG2,CEBPA,KCNK3,ADD1,FOXO1,OGG1,MAPK3,CALR
GO:BP	immune response-regulating cell surface receptor signaling pathway	GO:0002768	false	5.84487134717951e-19	18.233225043753627	327	1163	69	21031	PIK3CA,NOD2,PTPN22,FCGR2B,TREM2,PSEN1,EP300,HLA-DRB1,CTLA4,ITGAM,BANK1,BLK,TNFAIP3,BRAF,CR2,PTPN2,BCL2,STK11,GATA3,HRAS,PIK3R1,LBP,PRKCB,IKBKB,BAX,CD40,CR1,HLA-DPB1,TRAF6,CD28,HLA-G,TLR4,FOXP3,IRAK1,MAP3K1,PTPRC,FCRL3,PDE4D,INPP5D,LIPA,NECTIN2,APPL1,PLEKHA1,NFATC2,VAV3,PRNP,TLR2,CD14,CYBA,PAK2,PTK2,ABL1,SLC39A6,PAK1,MAP2K7,SRC,BCAR1,DENND1B,PRKCQ,MBL2,PLCG2,TLR5,PRKCH,MYD88,CREBBP,DAB2IP,PAWR,PIK…
GO:BP	leukocyte chemotaxis	GO:0030595	false	6.194456167498341e-19	18.207996815812844	237	1163	58	21031	NOD2,ADAM10,CCL11,IL10,SFTPD,CCL20,IL1B,IL4,IL6,CCL2,CCL5,FLT1,EDN1,HMGB1,MMP2,LBP,TNFSF11,CYP19A1,VEGFA,CXCL1,CNR2,AIF1,CALCA,EDNRB,CCR6,IL6R,ALOX5,PLA2G7,MST1,BST1,ITGB2,CCL17,RAC1,ITGA1,VAV3,ANO6,CXCL8,MIF,IL23A,CCL21,CXCR4,SERPINE1,PTK2,CSF1,CSF1R,CXCL12,THBS1,VEGFC,CX3CR1,CSF3R,F7,DNM1L,S100A7,PF4,PIK3CD,MAPK3,CALR,KIT
GO:BP	regulation of cellular response to stress	GO:0080135	false	6.49692441643649e-19	18.187292185676604	512	1163	89	21031	BARD1,BRCA1,BRCA2,TP53,NOD2,ATM,FCGR2B,CDKN2A,GSK3B,MAPT,EP300,PDX1,WFS1,BRAF,PTPN2,BCL2,PTGS2,OPRM1,SIRT1,PARP1,MDM2,FBXW7,RAD51,KCNK2,EGFR,PIK3R1,HMGB1,PARK7,DRD2,PRKN,PINK1,ERCC1,IGF1R,BAX,ABCA7,CLU,EPO,ALOX5,ZNF365,ARID1B,LRRK2,TLR4,PTPN1,BDKRB2,CARD9,CD36,SPP1,BCL2L1,FGF10,PYHIN1,ERCC6,PRRX1,INAVA,MYC,PCNA,SPRED2,ENO1,MIF,GSTP1,DPF3,CUL4A,AGR2,CHEK1,DNMT3A,FOXM1,MTOR,ABL1,SETD2,H2AX,HIC1,PIK…
GO:BP	positive regulation of tumor necrosis factor production	GO:0032760	false	7.266755432702311e-19	18.138659456019095	101	1163	38	21031	NOD2,APP,PSEN1,ABCC8,IFIH1,LEP,STAT3,RASGRP1,IL6,AGER,IL12B,IFNG,PIK3R1,HDAC2,HMGB1,LBP,LPL,CLU,IL33,LRRK2,JAK2,TLR4,CARD9,CD36,EPHB2,PTPRC,MIF,IL23A,TLR2,CD14,CYBA,THBS1,TNFRSF8,PLCG2,PTPN11,IL17A,MYD88,PF4
GO:BP	cardiac muscle tissue development	GO:0048738	false	7.354090645926878e-19	18.133471021355486	230	1163	57	21031	KCNJ11,TREX1,TGFB1,FGFR2,SMAD4,NOTCH2,FGFR1,FGF3,IGF1,NOTCH1,TBX3,KCNK2,EDN1,EDNRA,VEGFA,MYH11,NPPA,GATA4,PLN,GJA5,SCN5A,TBX5,ERBB4,MYH7,RUNX1,HCN4,NKX2-5,PROX1,PRKAR1A,LMNA,TTN,DSP,NEBL,SMAD7,MYH6,PKP2,MYO18B,MYOCD,AKAP6,YAP1,ERBB3,MTOR,ABL1,GJA1,GLI1,NRG1,RARA,RARB,BMP2,BMP4,TP73,WT1,CREB1,PPARA,TNNI3,FGF2,CALR
GO:BP	response to toxic substance	GO:0009636	false	7.764096109026105e-19	18.109909097271135	238	1163	58	21031	BRIP1,CDH1,APOE,TNF,SLC6A4,BCL2,SOD1,FANCC,PTGS2,CCL5,HP,NQO1,MDM2,NOS3,PARK7,DDC,DRD2,MAOB,PRKN,PINK1,SLC18A2,TH,SLC22A18,SRD5A1,CAT,BAX,PTGS1,SOD2,GPX3,FOS,ADH4,MPO,CD36,PON1,AHR,ERCC6,AKR1A1,ABCB1,SLC11A1,TLR2,GSTM1,GSTP1,APOA4,CDKN1A,ABCB6,CYP1A1,CYP1B1,DNMT3A,GPX1,TYMS,CLDN1,ABCG2,SLC22A5,NFE2L2,EPHX1,ALB,GSTK1,TXN
GO:BP	negative regulation of phosphate metabolic process	GO:0045936	false	8.1180087860618e-19	18.090550482984725	355	1163	72	21031	TP53,PPARG,PTEN,PTPN22,HNF1A,LRP5,CAV1,CDKN2A,GSK3B,APOE,MAPT,PSEN1,TNF,AKT1,ENPP1,IRS2,SNCA,STAT3,APC,PTPN2,MAPK8IP1,IL1B,AGT,SIRT1,CDKN1B,PARP1,RB1,IFNG,ADIPOQ,PARK7,DRD2,PRKN,NPPA,PDPK1,NCOR1,ADAR,IKBKB,BAX,EPHA1,APOC1,LRRK2,PTPN1,BDKRB1,BDKRB2,GBA,EPHB2,CDKN2B,PLPP3,PTPRC,PDE4D,PRKAR1A,SMAD7,SPINK1,TSC2,PRNP,SPRED2,GSTP1,CDKN1A,PAK2,MYOCD,ABL1,PDCD4,SFRP1,BMP2,DUSP6,HHEX,PPARA,IL2,CEBPA,ANGPT…
GO:BP	negative regulation of phosphorus metabolic process	GO:0010563	false	9.648557036114146e-19	18.01553763153817	356	1163	72	21031	TP53,PPARG,PTEN,PTPN22,HNF1A,LRP5,CAV1,CDKN2A,GSK3B,APOE,MAPT,PSEN1,TNF,AKT1,ENPP1,IRS2,SNCA,STAT3,APC,PTPN2,MAPK8IP1,IL1B,AGT,SIRT1,CDKN1B,PARP1,RB1,IFNG,ADIPOQ,PARK7,DRD2,PRKN,NPPA,PDPK1,NCOR1,ADAR,IKBKB,BAX,EPHA1,APOC1,LRRK2,PTPN1,BDKRB1,BDKRB2,GBA,EPHB2,CDKN2B,PLPP3,PTPRC,PDE4D,PRKAR1A,SMAD7,SPINK1,TSC2,PRNP,SPRED2,GSTP1,CDKN1A,PAK2,MYOCD,ABL1,PDCD4,SFRP1,BMP2,DUSP6,HHEX,PPARA,IL2,CEBPA,ANGPT…
GO:BP	negative regulation of defense response	GO:0031348	false	9.999897062655765e-19	18.000004470535067	247	1163	59	21031	NOD2,PPARG,MEFV,FCGR2B,TREX1,APOE,TREM2,HAMP,IL13,LDLR,HLA-DRB1,IRGM,IL10,INS,TNFAIP3,STAT3,PTPN2,PTGIS,SOD1,IL4,PARP1,GATA3,IGF1,RB1,IL12B,ADIPOQ,DRD2,CYP19A1,TNFRSF1A,ADAR,NPY5R,CR1,A2M,IL2RA,ALOX5,HLA-G,IL33,FOXP3,HLA-B,GHRL,GBA,PTPRC,AHR,SMAD3,GSTP1,ARG1,GPER1,GPX1,SRC,GRN,PPARA,IL2,IL10RA,PPARD,VPS35,IL17A,PROC,NR1H4,APOA1
GO:BP	muscle tissue development	GO:0060537	false	1.0518095662322145e-18	17.97806288358629	420	1163	79	21031	KCNJ11,CAV1,TREX1,TGFB1,EP300,FGFR2,KRAS,SMAD4,NOTCH2,BCL2,FGFR1,FGF3,IGF1,NOTCH1,RB1,TBX3,KCNK2,PPARGC1A,EDN1,EDNRA,VEGFA,CTNNB1,IGF2,MYH11,NPPA,GATA4,FOS,PLN,GJA5,SCN5A,TBX5,ERBB4,PRKAA1,MYH7,HDAC9,RUNX1,TCF21,HCN4,NKX2-5,PROX1,PRKAR1A,LMNA,NEURL1,TTN,SMAD3,DSP,NEBL,SMAD7,NPHS1,RCAN1,MYH6,PKP2,RPL3L,MYO18B,MYOCD,AKAP6,YAP1,ERBB3,MTOR,ABL1,GJA1,GLI1,GPX1,NRG1,IGFBP5,RARA,RARB,BMP2,BMP4,TP73,WT1,…
GO:BP	female gonad development	GO:0008585	false	1.097640995351456e-18	17.959539681044724	102	1163	38	21031	ESR1,BRCA2,ATM,INSR,LEP,SMAD4,BCL2,SOD1,CASP3,SIRT1,NOTCH1,NOS3,FANCA,FANCG,MMP2,CYP19A1,VEGFA,BAX,FOXO3,NR5A1,A2M,RETN,BCL2L1,FSHR,NRIP1,PLEKHA1,ARID5B,CSMD1,PGR,SGPL1,SLIT3,KDR,MMP14,SFRP1,SRC,WT1,GDF9,KIT
GO:BP	regulation of autophagy	GO:0010506	false	1.1459513648130657e-18	17.940833813818475	357	1163	72	21031	PIK3CA,TP53,NOD2,MEFV,PTPN22,ATM,GSK3B,MAPT,TREM2,EP300,AKT1,IRGM,IL10,ATG16L1,HMOX1,LEP,LEPR,SNCA,STAT3,BCL2,STK11,CASP3,IL4,SIRT1,FBXW7,IFNG,HMGB1,PARK7,ATP13A2,PRKN,PINK1,RB1CC1,IFNB1,GATA4,SREBF2,BECN1,FOXO3,LZTS1,ADRB2,ORMDL3,LRRK2,CLEC16A,GFAP,PRKAA1,SREBF1,BCL2L1,GBA,NPC1,CCNY,HTT,TSC2,MET,HERC1,MTOR,ABL1,SETD2,HIF1A,KDR,PIK3CB,PRKAA2,XBP1,MTDH,KEAP1,DAP,VPS26A,IL10RA,MTCL1,MCL1,DNM1L,VPS3…
GO:BP	regulation of cell cycle	GO:0051726	false	1.1704082874871295e-18	17.93166261169718	1105	1163	143	21031	BARD1,BRCA1,BRCA2,TP53,PTEN,AKT2,APP,ATM,LRP5,CHEK2,BRIP1,CDKN2A,TREX1,TNF,TGFB1,AKT1,FGFR2,IL10,SLC6A4,INS,INSR,ETS1,CCND1,SH2B1,LEP,STAT3,APC,BCL2,BBS4,FGFR1,FANCD2,BLM,STK11,PTGS2,IL1B,CASP3,CCL2,SIRT1,CDKN1B,GATA3,FOXA1,HRAS,IGF1,MDM2,FBXW7,RAD51,RB1,TBX3,BAP1,EDN1,EGFR,DRD2,CTNNB1,GPNMB,IGF2,IGF1R,NKX3-1,AIF1,BAX,BECN1,TERT,RAD51D,BIN1,CD28,HLA-G,MDM4,NBN,ARID1B,RAD51B,MECP2,BCL2L1,RAD51C,XR…
GO:BP	proteolysis	GO:0006508	false	1.3344789364349412e-18	17.87468827677514	1573	1163	181	21031	TP53,PPARG,MEFV,PTEN,ACE,MMP1,CAV1,CDKN2A,F12,CPE,ADAM10,GSK3B,HFE,APOE,MAPT,TREM2,PSEN1,TNF,TBX21,AKT1,IL10,INS,CAPN10,WFS1,TNFAIP3,PCSK1,WNT1,SNCA,STAT3,APC,SPOP,CASP8,PLAU,CYCS,BACE1,IDE,IL1B,CASP3,MMP9,AGER,SIRT1,HP,PARP1,MDM2,FBXW7,BAP1,DISC1,S100A10,IFNG,HDAC2,CRBN,HMGB1,MMP2,PARK7,ATP13A2,PRKN,PINK1,VEGFA,CTNNB1,FGFR4,GRIN2B,KNG1,NKX3-1,MYH9,F2,RELN,BAX,APC2,GGT1,CLU,CR1,BIN1,PSEN2,PICALM,…
GO:BP	cellular response to reactive oxygen species	GO:0034614	false	1.362297608327436e-18	17.86572800583339	146	1163	45	21031	ATM,TREX1,MAPT,AKT1,TNFAIP3,SOD1,FANCC,IL6,MMP9,SIRT1,NQO1,MDM2,EDN1,NOS3,EGFR,HDAC2,MMP2,PARK7,PINK1,TRPA1,CAT,SOD2,BECN1,FOXO3,FOS,MPO,LRRK2,MMP3,PRKAA1,CD36,PLEKHA1,IL18RAP,MET,PCNA,APOA4,CYP1B1,EZH2,ABL1,JUN,SRC,NFE2L2,UCP1,PAWR,MAPK3,TXN
GO:BP	positive regulation of leukocyte migration	GO:0002687	false	1.503519900063929e-18	17.822890819355443	153	1163	46	21031	APP,ADAM10,TREM2,TNF,TGFB1,CCL20,ICAM1,IL4,IL6,CCL5,AGER,EDN1,PIK3R1,HMGB1,LBP,VEGFA,ITGB3,ITGA2B,TACR1,AIF1,CCR6,IL6R,PLA2G7,BDKRB1,RAC1,MIA3,ANO6,CXCL8,IL23A,CCL21,SERPINE1,PTK2,CSF1,CSF1R,ABL1,MMP14,CXCL12,THBS1,VEGFC,CX3CR1,F7,P2RY12,DNM1L,S100A7,MAPK3,CALR
GO:BP	mesenchyme development	GO:0060485	false	1.8202310091809736e-18	17.739873491330304	316	1163	67	21031	PTEN,HNF1A,GSK3B,TGFB1,FGFR2,TCF7L2,COL1A1,SMAD4,APC,BCL2,FGFR1,IL1B,IL6,AGT,FN1,GATA3,FOXA1,IGF1,MDM2,NOTCH1,STAT1,TBX3,EDN1,EDNRA,NOS3,HDAC2,CTNNB1,TGFBR2,GATA4,EDNRB,PITX2,TBX5,ERBB4,MDM4,TCF21,NKX2-5,FGF10,SMAD3,HAND2,SMAD7,WNT8A,MYC,SPRED2,EPHA3,PTK2,PHLDB2,YAP1,JAG1,ERBB3,EZH2,MTOR,SLC39A6,PDCD4,NRG1,HIF1A,LOXL2,NOTCH4,SFRP1,BMP2,BMP4,SNAI2,SNAI1,WT1,GDNF,DAB2IP,HPN,MAPK3
GO:BP	calcium ion homeostasis	GO:0055074	false	2.067764560819004e-18	17.684498912269625	334	1163	69	21031	APP,CAV1,HTR2A,APOE,PSEN1,IL13,CCL11,TGFB1,WFS1,VDR,SNCA,BCL2,FGFR1,CCL5,DISC1,EDN1,EDNRA,TRPV1,CNR1,PTH,TNFSF11,DRD2,ATP13A2,ITGB3,KL,TRPA1,DRD1,PDPK1,CALCA,PRKCB,F2,BAX,CD40,GRIK2,ATP2A2,PLN,NOS1,BDKRB1,THADA,PTPRC,PDE4D,GP9,ATP2B1,HTT,CASQ2,DRD3,DRD4,HTR1B,CHRNA7,CCL21,NPSR1,CYBA,CAMK2D,AKAP6,ABL1,GPER1,KDR,PIK3CB,CXCL12,TGM2,HTR2C,P2RX7,FASLG,PLCG2,TNNI3,TRPC6,GP1BB,FGF2,CALR
GO:BP	female pregnancy	GO:0007565	false	2.0781332501571825e-18	17.682326608870937	182	1163	50	21031	ESR1,AR,ACE,TGFB1,AKT1,ABCC8,AGRP,LEP,VDR,BCL2,SOD1,PTGS2,IL1B,MMP9,PARP1,PTHLH,CRH,UCP2,MMP2,CNR1,VEGFA,ITGB3,NPPA,PRDM1,CALCA,ADM,FOS,EPO,MST1,SPP1,HSD11B2,GHRL,GNAS,GJB2,ADCY7,CSMD1,PGR,CRHR1,CLDN4,GJA1,IGFBP5,IGFBP7,IDO1,RARA,SLC2A1,OXTR,PRL,THBD,PPARD,CALR
GO:BP	regulation of intrinsic apoptotic signaling pathway	GO:2001242	false	2.0781332501571825e-18	17.682326608870937	182	1163	50	21031	TP53,FCGR2B,CAV1,TREM2,AKT1,IL10,INS,PDX1,WFS1,WNT1,PTPN2,BCL2,SOD1,MAPK8IP1,PTGS2,MMP9,SIRT1,PARP1,MDM2,FBXW7,PARK7,PRKN,PINK1,CTNNB1,GATA4,NKX3-1,BAX,SOD2,BECN1,CLU,EPO,LRRK2,PTPN1,BDKRB2,BCL2L1,MYC,ENO1,MIF,GPX1,HIF1A,PIK3CB,CXCL12,SNAI2,SNAI1,SRC,XBP1,NFE2L2,MCL1,MUC1,DNM1L
GO:BP	negative regulation of extrinsic apoptotic signaling pathway	GO:2001237	false	2.238385853314162e-18	17.650065047601625	98	1163	37	21031	BRCA1,AR,GATA1,GSK3B,TNF,AKT1,TCF7L2,HMOX1,TNFAIP3,BCL2,IL1B,ICAM1,IL4,IGF1,NOS3,PARK7,RB1CC1,TERT,BCL2L1,ZC3HC1,LMNA,FGF10,HTT,CSF2,GSTP1,SERPINE1,YAP1,GPX1,NRG1,RAF1,BMP4,SNAI2,SRC,THBS1,MCL1,GDNF,PF4
GO:BP	regulation of neurogenesis	GO:0050767	false	2.2415221693033488e-18	17.64945696147876	388	1163	75	21031	TP53,PPARG,PTEN,ACE,CDH1,MAPT,TREM2,PSEN1,TNF,CCL11,TGFB1,LDLR,KRAS,ABCC8,BRAF,STK11,OPRM1,IL1B,BDNF,IL6,FN1,NOTCH1,RB1,DISC1,S100A10,IFNG,EGFR,NGF,HDAC2,DRD2,VEGFA,CTNNB1,IL6ST,F2,RELN,XRCC2,DCC,BIN1,SORL1,IL33,ZNF365,RNF6,GFAP,MECP2,SPP1,LTA,EPHB2,CDKN2B,PROX1,PER2,NEURL1,NTRK2,LIG4,PTPRD,DRD3,ACAN,TLR2,CXCR4,WNT3,YAP1,EZH2,MTOR,GPER1,HIF1A,CXCL12,BMP2,TGM2,TP73,VEGFC,CX3CR1,JADE2,PRKCH,FGF2,MM…
GO:BP	regulation of lipid biosynthetic process	GO:0046890	false	2.831867428705456e-18	17.54792708160703	176	1163	49	21031	BRCA1,TREX1,HTR2A,APOE,TNF,LDLR,AKT1,INS,LEP,SOD1,PTGS2,IL1B,SIRT1,FBXW7,NR3C1,IFNG,SIRT3,FGFR4,AKR1C3,IGF1R,STAR,SREBF2,ADM,NR5A1,APOC1,ORMDL3,APOB,PRKAA1,SREBF1,APOA5,PROX1,CCN1,APOA4,ASAH1,SORBS1,MTOR,GPER1,IGFBP7,BMP2,SNAI2,SNAI1,XBP1,CREB1,HTR2C,PPARA,EGR1,BGLAP,NR1H4,APOC3
GO:BP	adaptive thermogenesis	GO:1990845	false	2.8844420224966438e-18	17.539938185970126	169	1163	48	21031	MC4R,CAV1,IL13,LEP,LEPR,UCP3,APC,STK11,IL4,NOTCH1,RB1,PPARGC1A,UCP2,ADIPOQ,TRPV1,VEGFA,IGF1R,S100B,ACSL1,HADH,IL18,SORL1,ADRB2,JAK2,TLR4,IGF2BP2,TSHR,MFN2,CD36,IRF4,ADRB3,GHRL,THADA,GNAS,PER2,LIPA,KSR2,BMP8A,DBH,ACHE,CXCR4,GJA1,HCRT,OXTR,FGF21,SCTR,UCP1,LCN2
GO:BP	calcium ion transport	GO:0006816	false	2.8912699517586105e-18	17.53891135727925	436	1163	80	21031	ACE,PTPN22,GCK,CAV1,HTR2A,PSEN1,IL13,TGFB1,WFS1,VDR,SNCA,BCL2,SCN10A,PTGS2,OPRM1,CCL2,CCL5,CRH,EDN1,EDNRA,NOS3,TRPV1,DRD2,CTNNB1,ITGB3,TRPA1,NPPA,DRD1,GRIN2B,PDPK1,CALCA,PRKCB,F2,BAX,EDNRB,ATP2A2,PLN,BIN1,PSEN2,EPO,SCN5A,NOS1,BDKRB1,CAMK2A,PTPRC,FCRL3,PDE4D,GP9,GRIN2A,ATP2B1,HTT,CASQ2,SPINK1,ANO6,SEC61A1,EGF,CRHR1,DRD4,CHRNA7,PRNP,CD33,CCL21,CXCR4,NPSR1,CYBA,CAMK2D,AKAP6,ABL1,GPER1,CXCL12,HCRT,HT…
GO:BP	positive regulation of tumor necrosis factor superfamily cytokine production	GO:1903557	false	3.656675419503468e-18	17.43691358759048	105	1163	38	21031	NOD2,APP,PSEN1,ABCC8,IFIH1,LEP,STAT3,RASGRP1,IL6,AGER,IL12B,IFNG,PIK3R1,HDAC2,HMGB1,LBP,LPL,CLU,IL33,LRRK2,JAK2,TLR4,CARD9,CD36,EPHB2,PTPRC,MIF,IL23A,TLR2,CD14,CYBA,THBS1,TNFRSF8,PLCG2,PTPN11,IL17A,MYD88,PF4
GO:BP	regulation of receptor signaling pathway via STAT	GO:1904892	false	3.7324863990417066e-18	17.428001766143296	111	1163	39	21031	PPARG,CAV1,NEUROD1,TNF,IL5,EP300,IL23R,IL10,LEP,PTPN2,TYK2,IL4,IL6,CCL5,AGT,NOTCH1,IL12B,IFNG,IFNB1,F2,IL6R,TSLP,ERBB4,JAK2,MST1,CAMK2A,EPHB2,PTPRC,SH2B3,ERCC6,IL7R,PTPRD,EGF,IL23A,CYP1B1,IL10RA,PRL,GH1,KIT
GO:BP	carboxylic acid metabolic process	GO:0019752	false	4.058631404227562e-18	17.39162038853953	899	1163	124	21031	BRCA1,TP53,HNF4A,PPARG,AKT2,APP,GCK,IRS1,HNF1A,CAV1,TREX1,ADH1B,ADH1C,HTR2A,PSEN1,EP300,AKT1,INS,INSR,IRS2,LEP,UCP3,SNCA,STAT3,LIPC,PTGIS,PTGS2,IL1B,NOS2,SIRT1,IGF1,TPH2,MTHFR,IFNG,PPARGC1A,EDN1,NOS3,UCP2,ADIPOQ,CNR1,LPL,PARK7,DDC,TH,FGFR4,TNFRSF1A,AKR1C3,CPT1A,STAR,PLA2G4A,NCOR1,PTGS1,ACSL1,HK2,GGT1,HADH,ADH4,APOC1,SLC46A1,ALOX5,HADHB,ABCC1,NOS1,ACACB,PRKAA1,SREBF1,CD36,MECP2,GLUL,PNPLA3,PHGDH,A…
GO:BP	macrophage differentiation	GO:0030225	false	4.911995057225565e-18	17.308742078882513	63	1163	30	21031	APP,TGFB1,HLA-DRB1,CASP8,PTPN2,MMP9,SIRT1,PARP1,GATA3,RB1,NR3C1,IFNG,UCP2,ADIPOQ,VEGFA,CALCA,IL33,IL1RL1,TLR4,GBA,CSF2,TLR2,CSF1,CSF1R,BMP4,NKX2-3,CEBPA,MYD88,PF4,L3MBTL3
GO:BP	immunoglobulin production	GO:0002377	false	5.402349558440246e-18	17.267417318262204	106	1163	38	21031	FCGR2B,TREX1,TNF,TBX21,IL5,IL13,IL10,IL4,IL6,PHB,TNFSF4,ERCC1,CD40,CR1,CCR6,TRAF6,CD28,IL33,MSH6,NBN,FOXP3,TNFSF13,TRAF3IP2,EPHB2,HSPD1,PTPRC,FCRL3,SLC15A4,EXO1,LIG4,ZPBP2,TFRC,TP53BP1,XBP1,IL2,IL21,MLH1,GPI
GO:BP	development of primary female sexual characteristics	GO:0046545	false	5.402349558440246e-18	17.267417318262204	106	1163	38	21031	ESR1,BRCA2,ATM,INSR,LEP,SMAD4,BCL2,SOD1,CASP3,SIRT1,NOTCH1,NOS3,FANCA,FANCG,MMP2,CYP19A1,VEGFA,BAX,FOXO3,NR5A1,A2M,RETN,BCL2L1,FSHR,NRIP1,PLEKHA1,ARID5B,CSMD1,PGR,SGPL1,SLIT3,KDR,MMP14,SFRP1,SRC,WT1,GDF9,KIT
GO:BP	negative regulation of phosphorylation	GO:0042326	false	5.579636070227466e-18	17.25339412684134	288	1163	63	21031	PPARG,PTEN,PTPN22,HNF1A,LRP5,CAV1,CDKN2A,APOE,MAPT,PSEN1,AKT1,ENPP1,IRS2,SNCA,APC,PTPN2,MAPK8IP1,IL1B,AGT,SIRT1,CDKN1B,RB1,IFNG,ADIPOQ,PARK7,DRD2,PRKN,NPPA,PDPK1,ADAR,BAX,EPHA1,LRRK2,PTPN1,BDKRB1,BDKRB2,GBA,EPHB2,CDKN2B,PLPP3,PTPRC,PDE4D,PRKAR1A,SMAD7,SPINK1,TSC2,PRNP,SPRED2,GSTP1,CDKN1A,PAK2,MYOCD,ABL1,PDCD4,SFRP1,BMP2,DUSP6,HHEX,IL2,CEBPA,ANGPT1,DAB2IP,IGFBP3
GO:BP	negative regulation of leukocyte activation	GO:0002695	false	5.939295761890224e-18	17.22626504741895	186	1163	50	21031	PTPN22,ATM,FCGR2B,ERBB2,CDKN2A,HFE,TBX21,TGFB1,LDLR,HLA-DRB1,IL10,SFTPD,CTLA4,BANK1,TNFAIP3,PTPN2,CASP3,IL4,FN1,TNFSF4,HMGB1,CNR1,GPNMB,IFNB1,CNR2,CBFB,CR1,IL2RA,HLA-G,FOXP3,RUNX1,PTPRC,PRKAR1A,INPP5D,TNFRSF13B,SMAD7,PRNP,CD33,ARG1,PLA2G2A,GPER1,IDO1,SFRP1,BMP4,GRN,GAL,IL2,CD274,PAWR,MAD1L1
GO:BP	leukocyte activation involved in inflammatory response	GO:0002269	false	6.6877288154778314e-18	17.174721345666136	50	1163	27	21031	APP,ATM,MAPT,TREM2,TNF,IL13,LDLR,ITGAM,SNCA,C1QA,IL4,IL6,AGER,IFNG,TRPV1,AIF1,CLU,IL33,LRRK2,JAK2,ITGB2,TRAF3IP2,PTPRC,TLR2,CX3CR1,GRN,MYD88
GO:BP	intracellular glucose homeostasis	GO:0001678	false	6.696716126233379e-18	17.17413811041478	165	1163	47	21031	PIK3CA,ACE,GCK,KCNJ11,HNF1A,LRP5,NEUROD1,TREM2,HLA-DRB1,ADCY5,PDX1,SLC2A2,ABCC8,IRS2,SMAD4,ICAM1,AGER,SIRT1,CRH,PPARGC1A,UCP2,PIK3R1,TH,IGF1R,GATA4,SLC29A1,FOXO3,HK2,GCKR,PRKAA1,GHRL,CARTPT,VSNL1,RFX6,STXBP4,OPRK1,NUCKS1,GPER1,GPX1,HIF1A,PRKAA2,RAF1,XBP1,FGF21,GCG,FOXO1,NR1H4
GO:BP	epithelial cell development	GO:0002064	false	7.622605895805022e-18	17.11789653355565	217	1163	54	21031	ESR1,AR,GATA1,GSK3B,TNF,TGFB1,AKT1,NOTCH2,IL1B,ICAM1,FOXA1,NOTCH1,EDNRA,ADIPOQ,VEGFA,HOXB13,IL6ST,TNFRSF1A,PDPK1,PRDM1,IKBKB,EDNRB,FOXP3,FSHR,TP63,PECAM1,PDE4D,PROX1,CDK6,NPHS1,MET,PGR,CXCR4,CDKN1A,YAP1,HPSE,JAG1,FASN,GJA1,GPX1,HIF1A,KDR,RARA,RARB,BMP4,SRC,TYMS,VIM,CLDN1,CEBPA,MYD88,PROC,ADD1,ST14
GO:BP	muscle contraction	GO:0006936	false	8.36311979977038e-18	17.077631682001943	342	1163	69	21031	PIK3CA,CAV1,HTR2A,TNF,KCNH2,MKKS,SOD1,SCN10A,PTGS2,TBX3,EDN1,EDNRA,TRPV1,DRD2,MYH11,NPPA,DRD1,TACR1,GATA4,CALCA,CHRNA3,HTR7,TACR3,EDNRB,ATP2A2,PLN,BIN1,ADRB2,ORMDL3,GJA5,SCN5A,KCNQ1,NOS1,BDKRB2,MYH7,GHRL,HCN4,PDE4D,KCNJ2,NKX2-5,GUCY1A1,KCNJ5,TTN,KCNMA1,ATP2B1,DSP,BBS2,KCND3,SMAD7,CASQ2,LMOD1,CHRM2,GSN,ENO1,CXCR4,KCNN2,MYH6,PKP2,SSPN,CAMK2D,MYOCD,MTOR,GJA1,GPER1,HSP90AA1,OXTR,TNNI3,GDNF,KIT
GO:BP	regulation of innate immune response	GO:0045088	false	8.514594450568102e-18	17.06983603261915	415	1163	77	21031	ESR1,NOD2,PPARG,MEFV,PTPN22,FCGR2B,CAV1,TREX1,APOE,TREM2,TNF,EP300,AKT1,IRGM,INS,TNIP1,IFIH1,TNFAIP3,LEP,CASP8,PTPN2,RASGRP1,CCL5,PARP1,PHB,IL12B,PIK3R1,HMGB1,LBP,DRD2,IFNB1,PDPK1,ADAR,IKBKB,CD40,CR1,A2M,TRAF6,HLA-G,TLR4,PTPN1,HLA-B,CARD9,CD36,IRAK1,IRF4,ERAP1,HSPD1,FCRL3,NFKBIL1,NECTIN2,SLC15A4,PYHIN1,APPL1,INAVA,IL18RAP,TLR2,ARG1,CD14,CYBA,PAK2,HSP90AA1,PAK1,SRC,NLRP3,GRN,MBL2,NFE2L2,XIAP,PLCG2…
GO:BP	cellular response to extracellular stimulus	GO:0031668	false	9.435433184576577e-18	17.02523815640497	274	1163	61	21031	TP53,PPARG,BRIP1,CAV1,EP300,LEP,COL1A1,VDR,BCL2,SIRT1,MDM2,PPM1D,UCP2,LPL,AKR1C3,IGF1R,SRD5A1,SREBF2,BECN1,FOXO3,FOS,LRRK2,COMT,CLEC16A,GCGR,PRKAA1,SREBF1,GLUL,CARTPT,GBA,NCOA1,CDKN2B,PCSK9,PTPRC,ERCC6,TSC2,KRT20,TNC,VCAM1,CDKN1A,MYOCD,CYP24A1,MTOR,PRKAA2,SFRP1,SLC2A1,SNAI2,XBP1,DAP,P2RX7,PPARA,SLC1A2,NFE2L2,PPARD,ALB,WNT2B,CREBBP,FOXO1,MAPK3,BGLAP,NR1H4
GO:BP	regulation of myeloid leukocyte differentiation	GO:0002761	false	9.50683740033479e-18	17.021963933958055	126	1163	41	21031	FBN1,TREM2,TNF,IL5,TGFB1,IL23R,HLA-DRB1,CASP8,PTPN2,NOTCH2,IL4,FBXW7,RB1,IL12B,IFNG,ADIPOQ,PIK3R1,TNFSF11,CTNNB1,CALCA,FOS,TRAF6,TLR4,CARTPT,TNFRSF11B,FSHR,RUNX1,INPP5D,CDK6,MYC,IL23A,CUL4A,CSF1,MTOR,RARA,SFRP1,CREB1,IAPP,IL17A,PF4,BGLAP
GO:BP	insulin receptor signaling pathway	GO:0008286	false	1.0566739203002568e-17	16.97605901123797	120	1163	40	21031	PIK3CA,AKT2,IRS1,GSK3B,AKT1,INS,INSR,ENPP1,IRS2,LEP,APC,PTPN2,IDE,IL1B,SIRT1,HRAS,PIK3R1,IGF2,IGF1R,PDPK1,PRKCB,SORL1,PTPN1,PRKAA1,SREBF1,STXBP4,APPL1,GRB14,TSC2,NUCKS1,SORBS1,RAF1,SRC,BCAR3,BCAR1,PRKCQ,PTPN11,FOXO1,MAPK3,NR1H4
GO:BP	positive regulation of leukocyte mediated immunity	GO:0002705	false	1.0666626598801125e-17	16.97197290777028	146	1163	44	21031	NOD2,HFE,TREM2,TNF,TBX21,IL23R,HLA-DRB1,ITGAM,RASGRP1,IL1B,IL4,IL6,NOS2,GATA3,IL12B,TNFSF4,CD40,IL18,TRAF6,CD28,HLA-G,FOXP3,TNFSF13,HLA-B,LTA,ITGB2,HSPD1,PTPRC,HLA-DRA,NECTIN2,IL18RAP,IL23A,ARG1,TFRC,TP53BP1,NLRP3,DENND1B,P2RX7,HLA-C,IL2,PLCG2,IL21,MLH1,KIT
[truncated: 3,535 more rows]
